# Supplementary material for: Crystal structure, PIXEL calculations of inter­molecular inter­action energies and solid-state characterization of the herbicide isoxaflutole
Source: Acta Crystallogr E Crystallogr Commun. 2022 Sep 6;78(Pt 10):979–83. doi: 10.1107/S2056989022008647 (PMC9535835; doi:10.1107/S2056989022008647)
Supplement: Supplementary file 1 [file e-78-00979-sup1.cif]

##############################################################################
#                                                                            #
# This CIF contains the data in a paper accepted for publication in          #
# Acta Crystallographica Section E. It conforms to the requirements of       #
# Notes for Authors for Acta Crystallographica Section E, and has been       #
# peer reviewed under the auspices of the IUCr Commission on Journals.       #
#                                                                            #
# Full details of the Crystallographic Information File format               #
# are given in the paper "The Crystallographic Information File (CIF):       #
# a New Standard Archive File for Crystallography" by S. R. Hall, F. H.      #
# Allen and I. D. Brown [Acta Cryst. (1991), A47, 655-685].                  #
#                                                                            #
# The current version of the core CIF dictionary is obtainable from          #
# ftp://ftp.iucr.org/pub/cif_core.dic.                                       #
#                                                                            #
# Software is freely available for graphical display of the structure(s)     #
# in this CIF. For information consult the CIF software page                 #
# http://www.iucr.org/resources/cif/software.                                #
#                                                                            #
# This file may be used for bona fide research purposes within the           #
# scientific community so long as proper attribution is given to the journal # 
# article from which it was obtained.                                        #
#                                                                            #
##############################################################################
data_I
_audit_creation_method     SHELXL-2014/6
_journal_date_recd_electronic     2022-08-04
_journal_date_accepted     2022-08-29
_journal_name_full     'Acta Crystallographica, Section E'
_journal_year     2022
_journal_volume     78
_journal_issue     10
_journal_page_first     0
_journal_page_last     0
_journal_paper_category     GO
_journal_paper_doi     10.1107/S2056989022008647
_journal_coeditor_code     WM5659
_publ_contact_author_name     'Thomas Gelbrich'
_publ_contact_author_address
;
University of Innsbruck
Institute of Pharmacy
Innrain 52
6020 Innsbruck
Austria
;
_publ_contact_author_email     'thomas.gelbrich@uibk.ac.at'
_publ_contact_author_fax     ?
_publ_contact_author_phone     '+43 512507 58651'
_publ_section_title
;
Crystal structure, PIXEL calculations of intermolecular interaction energies and
solid-state characterization of the herbicide isoxaflutole
;
_publ_section_title_footnote     .
loop_
    _publ_author_name
    _publ_author_footnote
    _publ_author_address
    'Schinke, Jascha' .
;
University of Innsbruck
Institute of Pharmacy
Innrain 52
6020 Innsbruck
Austria
;
    'Gelbrich, Thomas' .
;
University of Innsbruck
Institute of Pharmacy
Innrain 52
6020 Innsbruck
Austria
;
    'Griesser, Ulrich J.' .
;
University of Innsbruck
Institute of Pharmacy
Innrain 52
6020 Innsbruck
Austria
;
_publ_section_synopsis
;
The packing of isoxaflutole molecules can be rationalized in terms of a
hierarchy of interaction energies within columnar and layer arrangements, in
each case dominated by the dispersion energy term.
;
_chemical_name_systematic
;
(5-Cyclopropyl-1,2-oxazol-4-yl)[2-(methylsulfonyl)-4-(trifluoromethyl)\
phenyl]methanone
;
_chemical_name_common     isoxaflutole
_chemical_formula_moiety     'C15 H12 F3 N O4 S'
_chemical_formula_sum     'C15 H12 F3 N O4 S'
_chemical_formula_iupac     'C15 H12 F3 N O4 S'
_chemical_formula_weight     359.32
_chemical_melting_point     ?
_space_group_crystal_system     monoclinic
_space_group_name_H-M_alt     'P 21/c'
_space_group_name_Hall     '-P 2ybc'
loop_
    _space_group_symop_operation_xyz
    'x, y, z'
    '-x, y+1/2, -z+1/2'
    '-x, -y, -z'
    'x, -y-1/2, z-1/2'
_cell_length_a     13.5689(16)
_cell_length_b     9.2906(8)
_cell_length_c     13.4358(15)
_cell_angle_alpha     90
_cell_angle_beta     118.530(15)
_cell_angle_gamma     90
_cell_volume     1488.1(3)
_cell_formula_units_Z     4
_cell_measurement_reflns_used     2902
_cell_measurement_theta_min     5.0110
_cell_measurement_theta_max     29.8150
_cell_measurement_temperature     193(2)
_exptl_crystal_description     prism
_exptl_crystal_colour     colourless
_exptl_crystal_size_max     0.250
_exptl_crystal_size_mid     0.100
_exptl_crystal_size_min     0.080
_exptl_crystal_density_diffrn     1.604
_exptl_crystal_density_meas     ?
_exptl_crystal_density_method     ?
_exptl_crystal_F_000     736
_exptl_absorpt_coefficient_mu     0.273
_exptl_absorpt_correction_type     multi-scan
_exptl_absorpt_process_details
;
(CrysAlisPro; Rigaku OD, 2020)
;
_exptl_absorpt_correction_T_min     0.92448
_exptl_absorpt_correction_T_max     1.00000
_diffrn_ambient_temperature     193(2)
_diffrn_source     'fine-focus sealed X-ray tube'
_diffrn_radiation_type     'Mo K\a'
_diffrn_radiation_wavelength     0.71073
_diffrn_radiation_monochromator     graphite
_diffrn_measurement_device_type     'Xcalibur, Ruby, Gemini ultra'
_diffrn_measurement_device     'four-circle diffractometer'
_diffrn_measurement_method     '\w scans'
_diffrn_detector     'CCD plate'
_diffrn_detector_area_resol_mean     10.3575
_diffrn_reflns_number     9962
_diffrn_reflns_av_R_equivalents     0.0357
_diffrn_reflns_av_unetI/netI     0.0385
_diffrn_reflns_theta_min     2.780
_diffrn_reflns_theta_max     27.103
_diffrn_reflns_theta_full     25.242
_diffrn_measured_fraction_theta_max     0.998
_diffrn_measured_fraction_theta_full     0.998
_diffrn_reflns_limit_h_min     -17
_diffrn_reflns_limit_h_max     16
_diffrn_reflns_limit_k_min     -11
_diffrn_reflns_limit_k_max     9
_diffrn_reflns_limit_l_min     -17
_diffrn_reflns_limit_l_max     17
_diffrn_radiation_probe     x-ray
_refine_special_details     ?
_reflns_number_total     3275
_reflns_number_gt     2667
_reflns_threshold_expression     'I > 2\s(I)'
_refine_ls_structure_factor_coef     Fsqd
_refine_ls_matrix_type     full
_refine_ls_R_factor_all     0.0502
_refine_ls_R_factor_gt     0.0381
_refine_ls_wR_factor_gt     0.0890
_refine_ls_wR_factor_ref     0.0973
_refine_ls_goodness_of_fit_ref     1.016
_refine_ls_restrained_S_all     1.016
_refine_ls_number_reflns     3275
_refine_ls_number_parameters     231
_refine_ls_number_restraints     0
_refine_ls_hydrogen_treatment     refU
_refine_ls_weighting_scheme     calc
_refine_ls_weighting_details
              'w=1/[\s^2^(Fo^2^)+(0.0428P)^2^+0.6729P] where P=(Fo^2^+2Fc^2^)/3'
_atom_sites_solution_hydrogens     geom
_atom_sites_solution_primary     direct
_atom_sites_solution_secondary     difmap
_refine_ls_shift/su_max     0.001
_refine_ls_shift/su_mean     0.000
_refine_diff_density_max     0.309
_refine_diff_density_min     -0.354
_refine_ls_extinction_method     SHELXL
_refine_ls_extinction_coef     0.0203(15)
_refine_ls_extinction_expression
                                  'Fc^*^=kFc[1+0.001xFc^2^\l^3^/sin(2\q)]^-1/4^'
loop_
    _atom_type_symbol
    _atom_type_description
    _atom_type_scat_dispersion_real
    _atom_type_scat_dispersion_imag
    _atom_type_scat_source
    'C' 'C' 0.0033 0.0016
                         'International Tables Vol C Tables 4.2.6.8 and 6.1.1.4'
    'H' 'H' 0.0000 0.0000
                         'International Tables Vol C Tables 4.2.6.8 and 6.1.1.4'
    'N' 'N' 0.0061 0.0033
                         'International Tables Vol C Tables 4.2.6.8 and 6.1.1.4'
    'O' 'O' 0.0106 0.0060
                         'International Tables Vol C Tables 4.2.6.8 and 6.1.1.4'
    'F' 'F' 0.0171 0.0103
                         'International Tables Vol C Tables 4.2.6.8 and 6.1.1.4'
    'S' 'S' 0.1246 0.1234
                         'International Tables Vol C Tables 4.2.6.8 and 6.1.1.4'
_computing_data_collection
;
CrysAlisPro (Rigaku OD, 2020)
;
_computing_cell_refinement
;
CrysAlisPro (Rigaku OD, 2020)
;
_computing_data_reduction
;
CrysAlisPro (Rigaku OD, 2020)
;
_computing_structure_solution
;
SHELXT (Sheldrick, 2015a)
;
_computing_structure_refinement
;
SHELXL (Sheldrick, 2015b)
;
_computing_molecular_graphics
;
XP (Bruker, 1998) and Mercury (Macrae <i>et al.</i>,  2020)
;
_computing_publication_material
;
PLATON (Spek, 2020) and publCIF Westrip (2010)
;
loop_
    _atom_site_type_symbol
    _atom_site_label
    _atom_site_fract_x
    _atom_site_fract_y
    _atom_site_fract_z
    _atom_site_U_iso_or_equiv
    _atom_site_adp_type
    _atom_site_calc_flag
    _atom_site_occupancy
    _atom_site_disorder_assembly
    _atom_site_disorder_group
    O O1 0.24820(10) 0.73141(14) 0.02968(10) 0.0294(3) Uani d 1 . .
    N N2 0.32693(13) 0.75772(18) -0.01032(12) 0.0306(4) Uani d 1 . .
    C C3 0.42144(15) 0.7107(2) 0.06926(14) 0.0258(4) Uani d 1 . .
    H H3 0.4898 0.7158 0.0662 0.033(5) Uiso calc 1 . .
    C C4 0.41253(14) 0.65039(18) 0.16220(13) 0.0217(4) Uani d 1 . .
    C C5 0.30138(14) 0.66771(19) 0.13150(13) 0.0225(4) Uani d 1 . .
    C C6 0.49824(14) 0.58226(19) 0.26500(14) 0.0242(4) Uani d 1 . .
    O O7 0.47773(11) 0.52442(17) 0.33418(11) 0.0398(4) Uani d 1 . .
    C C8 0.23389(15) 0.6311(2) 0.18562(15) 0.0283(4) Uani d 1 . .
    H H8 0.2763 0.6121 0.2689 0.051(6) Uiso calc 1 . .
    C C9 0.11929(16) 0.6956(2) 0.14281(18) 0.0364(5) Uani d 1 . .
    H H9A 0.0941 0.7183 0.1991 0.047(6) Uiso calc 1 . .
    H H9B 0.0930 0.7637 0.0785 0.061(8) Uiso calc 1 . .
    C C10 0.12928(17) 0.5426(2) 0.11990(19) 0.0381(5) Uani d 1 . .
    H H10A 0.1094 0.5152 0.0413 0.050(7) Uiso calc 1 . .
    H H10B 0.1105 0.4698 0.1620 0.059(7) Uiso calc 1 . .
    C C11 0.61644(14) 0.58208(18) 0.28108(13) 0.0216(4) Uani d 1 . .
    C C12 0.70654(13) 0.65149(18) 0.37110(13) 0.0193(3) Uani d 1 . .
    C C13 0.81286(13) 0.64965(18) 0.38042(13) 0.0203(3) Uani d 1 . .
    H H13 0.8729 0.6992 0.4408 0.024(5) Uiso calc 1 . .
    C C14 0.83109(14) 0.57524(18) 0.30129(13) 0.0206(3) Uani d 1 . .
    C C15 0.74423(14) 0.50231(18) 0.21388(14) 0.0234(4) Uani d 1 . .
    H H15 0.7574 0.4491 0.1610 0.035(5) Uiso calc 1 . .
    C C16 0.63762(14) 0.50723(19) 0.20371(14) 0.0255(4) Uani d 1 . .
    H H16 0.5778 0.4584 0.1426 0.031(5) Uiso calc 1 . .
    S S17 0.69237(4) 0.74778(5) 0.47805(3) 0.02312(14) Uani d 1 . .
    O O18 0.78878(12) 0.83833(16) 0.53321(11) 0.0387(4) Uani d 1 . .
    C C19 0.94598(15) 0.5802(2) 0.31081(14) 0.0258(4) Uani d 1 . .
    F F20 1.02531(9) 0.53642(16) 0.41237(10) 0.0490(4) Uani d 1 . .
    O O21 0.58332(12) 0.81258(15) 0.42868(11) 0.0375(4) Uani d 1 . .
    C C22 0.69982(18) 0.6145(2) 0.57370(15) 0.0336(4) Uani d 1 . .
    H H22A 0.7714 0.5632 0.6026 0.048(7) Uiso calc 1 . .
    H H22B 0.6378 0.5465 0.5351 0.057(7) Uiso calc 1 . .
    H H22C 0.6945 0.6594 0.6370 0.046(6) Uiso calc 1 . .
    F F23 0.95559(9) 0.49764(13) 0.23536(10) 0.0394(3) Uani d 1 . .
    F F24 0.97390(10) 0.71318(13) 0.29720(12) 0.0467(3) Uani d 1 . .
loop_
    _atom_site_aniso_label
    _atom_site_aniso_U_11
    _atom_site_aniso_U_22
    _atom_site_aniso_U_33
    _atom_site_aniso_U_12
    _atom_site_aniso_U_13
    _atom_site_aniso_U_23
    O1 0.0211(7) 0.0400(8) 0.0249(6) 0.0034(5) 0.0093(5) 0.0067(5)
    N2 0.0295(9) 0.0387(10) 0.0257(7) -0.0010(7) 0.0150(7) 0.0041(6)
    C3 0.0232(9) 0.0302(10) 0.0261(8) -0.0031(7) 0.0133(7) 0.0004(7)
    C4 0.0185(8) 0.0246(9) 0.0229(8) -0.0039(7) 0.0106(7) -0.0007(7)
    C5 0.0198(8) 0.0243(9) 0.0214(8) -0.0009(7) 0.0081(7) 0.0002(7)
    C6 0.0188(8) 0.0295(10) 0.0249(8) -0.0023(7) 0.0110(7) 0.0016(7)
    O7 0.0245(7) 0.0600(10) 0.0369(7) 0.0013(7) 0.0162(6) 0.0207(7)
    C8 0.0191(9) 0.0374(11) 0.0299(9) -0.0001(8) 0.0129(7) 0.0032(8)
    C9 0.0270(10) 0.0378(11) 0.0528(12) 0.0047(9) 0.0259(9) 0.0006(9)
    C10 0.0296(11) 0.0376(11) 0.0547(12) -0.0076(9) 0.0263(10) -0.0072(9)
    C11 0.0176(8) 0.0243(9) 0.0230(8) 0.0003(7) 0.0099(7) 0.0054(6)
    C12 0.0181(8) 0.0202(8) 0.0207(7) 0.0016(6) 0.0100(6) 0.0020(6)
    C13 0.0171(8) 0.0213(8) 0.0207(8) -0.0003(6) 0.0076(6) 0.0004(6)
    C14 0.0193(8) 0.0210(8) 0.0235(8) 0.0024(6) 0.0118(7) 0.0042(6)
    C15 0.0263(9) 0.0231(9) 0.0235(8) 0.0000(7) 0.0140(7) -0.0008(7)
    C16 0.0227(9) 0.0281(10) 0.0240(8) -0.0061(7) 0.0097(7) -0.0044(7)
    S17 0.0255(3) 0.0244(2) 0.0244(2) 0.00307(17) 0.01593(19) 0.00053(16)
    O18 0.0450(9) 0.0421(8) 0.0388(7) -0.0153(7) 0.0280(7) -0.0174(6)
    C19 0.0238(9) 0.0284(10) 0.0296(9) 0.0024(7) 0.0164(7) 0.0029(7)
    F20 0.0193(6) 0.0889(10) 0.0363(6) 0.0101(6) 0.0112(5) 0.0143(6)
    O21 0.0378(8) 0.0411(8) 0.0414(8) 0.0201(6) 0.0252(7) 0.0109(6)
    C22 0.0411(12) 0.0370(11) 0.0263(9) 0.0069(9) 0.0191(9) 0.0082(8)
    F23 0.0358(7) 0.0455(7) 0.0497(7) 0.0046(5) 0.0306(6) -0.0083(5)
    F24 0.0436(7) 0.0327(7) 0.0844(9) -0.0068(6) 0.0471(7) 0.0000(6)
_geom_special_details
;
 All esds (except the esd in the dihedral angle between two l.s. planes)
 are estimated using the full covariance matrix.  The cell esds are taken
 into account individually in the estimation of esds in distances, angles
 and torsion angles; correlations between esds in cell parameters are only
 used when they are defined by crystal symmetry.  An approximate (isotropic)
 treatment of cell esds is used for estimating esds involving l.s. planes.
;
loop_
    _geom_bond_atom_site_label_1
    _geom_bond_atom_site_label_2
    _geom_bond_site_symmetry_2
    _geom_bond_distance
    _geom_bond_publ_flag
    O1 C5 . 1.341(2) ?
    O1 N2 . 1.4276(19) ?
    N2 C3 . 1.292(2) ?
    C3 C4 . 1.426(2) ?
    C3 H3 . 0.9500 ?
    C4 C5 . 1.370(2) ?
    C4 C6 . 1.458(2) ?
    C5 C8 . 1.456(2) ?
    C6 O7 . 1.215(2) ?
    C6 C11 . 1.513(2) ?
    C8 C9 . 1.501(3) ?
    C8 C10 . 1.508(3) ?
    C8 H8 . 1.0000 ?
    C9 C10 . 1.474(3) ?
    C9 H9A . 0.9900 ?
    C9 H9B . 0.9900 ?
    C10 H10A . 0.9900 ?
    C10 H10B . 0.9900 ?
    C11 C16 . 1.390(2) ?
    C11 C12 . 1.400(2) ?
    C12 C13 . 1.387(2) ?
    C12 S17 . 1.7794(16) ?
    C13 C14 . 1.386(2) ?
    C13 H13 . 0.9500 ?
    C14 C15 . 1.380(2) ?
    C14 C19 . 1.503(2) ?
    C15 C16 . 1.387(2) ?
    C15 H15 . 0.9500 ?
    C16 H16 . 0.9500 ?
    S17 O18 . 1.4291(14) ?
    S17 O21 . 1.4333(14) ?
    S17 C22 . 1.7521(18) ?
    C19 F23 . 1.326(2) ?
    C19 F24 . 1.330(2) ?
    C19 F20 . 1.335(2) ?
    C22 H22A . 0.9800 ?
    C22 H22B . 0.9800 ?
    C22 H22C . 0.9800 ?
loop_
    _geom_angle_atom_site_label_1
    _geom_angle_atom_site_label_2
    _geom_angle_atom_site_label_3
    _geom_angle_site_symmetry_1
    _geom_angle_site_symmetry_3
    _geom_angle
    _geom_angle_publ_flag
    C5 O1 N2 . . 108.95(12) ?
    C3 N2 O1 . . 104.84(13) ?
    N2 C3 C4 . . 113.07(16) ?
    N2 C3 H3 . . 123.5 ?
    C4 C3 H3 . . 123.5 ?
    C5 C4 C3 . . 103.41(14) ?
    C5 C4 C6 . . 126.98(15) ?
    C3 C4 C6 . . 129.59(15) ?
    O1 C5 C4 . . 109.72(14) ?
    O1 C5 C8 . . 116.89(15) ?
    C4 C5 C8 . . 133.39(15) ?
    O7 C6 C4 . . 123.08(16) ?
    O7 C6 C11 . . 120.32(15) ?
    C4 C6 C11 . . 116.57(13) ?
    C5 C8 C9 . . 119.94(16) ?
    C5 C8 C10 . . 118.40(16) ?
    C9 C8 C10 . . 58.67(13) ?
    C5 C8 H8 . . 115.9 ?
    C9 C8 H8 . . 115.9 ?
    C10 C8 H8 . . 115.9 ?
    C10 C9 C8 . . 60.89(13) ?
    C10 C9 H9A . . 117.7 ?
    C8 C9 H9A . . 117.7 ?
    C10 C9 H9B . . 117.7 ?
    C8 C9 H9B . . 117.7 ?
    H9A C9 H9B . . 114.8 ?
    C9 C10 C8 . . 60.44(13) ?
    C9 C10 H10A . . 117.7 ?
    C8 C10 H10A . . 117.7 ?
    C9 C10 H10B . . 117.7 ?
    C8 C10 H10B . . 117.7 ?
    H10A C10 H10B . . 114.8 ?
    C16 C11 C12 . . 117.98(15) ?
    C16 C11 C6 . . 118.53(15) ?
    C12 C11 C6 . . 123.48(15) ?
    C13 C12 C11 . . 120.91(14) ?
    C13 C12 S17 . . 116.24(12) ?
    C11 C12 S17 . . 122.85(12) ?
    C14 C13 C12 . . 119.72(15) ?
    C14 C13 H13 . . 120.1 ?
    C12 C13 H13 . . 120.1 ?
    C15 C14 C13 . . 120.32(15) ?
    C15 C14 C19 . . 121.13(15) ?
    C13 C14 C19 . . 118.51(15) ?
    C14 C15 C16 . . 119.61(15) ?
    C14 C15 H15 . . 120.2 ?
    C16 C15 H15 . . 120.2 ?
    C15 C16 C11 . . 121.41(15) ?
    C15 C16 H16 . . 119.3 ?
    C11 C16 H16 . . 119.3 ?
    O18 S17 O21 . . 118.66(9) ?
    O18 S17 C22 . . 108.52(10) ?
    O21 S17 C22 . . 108.75(9) ?
    O18 S17 C12 . . 106.83(8) ?
    O21 S17 C12 . . 108.86(8) ?
    C22 S17 C12 . . 104.27(9) ?
    F23 C19 F24 . . 107.07(14) ?
    F23 C19 F20 . . 106.22(14) ?
    F24 C19 F20 . . 106.25(16) ?
    F23 C19 C14 . . 113.20(15) ?
    F24 C19 C14 . . 111.64(14) ?
    F20 C19 C14 . . 112.02(13) ?
    S17 C22 H22A . . 109.5 ?
    S17 C22 H22B . . 109.5 ?
    H22A C22 H22B . . 109.5 ?
    S17 C22 H22C . . 109.5 ?
    H22A C22 H22C . . 109.5 ?
    H22B C22 H22C . . 109.5 ?
loop_
    _geom_hbond_atom_site_label_D
    _geom_hbond_atom_site_label_H
    _geom_hbond_atom_site_label_A
    _geom_hbond_site_symmetry_A
    _geom_hbond_distance_DH
    _geom_hbond_distance_HA
    _geom_hbond_distance_DA
    _geom_hbond_angle_DHA
    C16 H16 O21 2_645 0.95 2.35 3.214(2) 150.6
    C10 H10A O18 2_645 0.99 2.63 3.355(2) 129.9
    C3 H3 O21 4_575 0.95 2.71 3.522(2) 144.2
_shelx_space_group_comment
;
The symmetry employed for this shelxl refinement is uniquely defined
by the following loop, which should always be used as a source of
symmetry information in preference to the above space-group names.
They are only intended as comments.
;
_shelx_estimated_absorpt_T_min     0.935
_shelx_estimated_absorpt_T_max     0.978
_shelx_hkl_file
;
  -2   0   0 1002.90   24.83
  -3   0   0 3742.67   83.70
  -4   0   0 2865.71   67.72
  -5   0   0   46.41    5.91
  -6   0   0  158.34   10.21
  -6   0   0  135.11    6.79
  -7   0   0  544.96   22.51
  -7   0   0  539.13   17.05
   8   0   0  193.86   13.01
  -8   0   0  191.90   12.99
  -8   0   0  162.68    8.58
  -9   0   0  114.40   10.73
   9   0   0  131.23   11.18
  -9   0   0  104.92    6.91
 -10   0   0  374.23   21.57
 -10   0   0  414.20   15.79
 -11   0   0 1296.71   48.17
 -11   0   0 1419.33   38.29
 -12   0   0   66.30    9.77
 -13   0   0    5.04    4.41
 -14   0   0  116.75   14.16
 -15   0   0  401.93   27.58
   1   1   0  863.22   19.65
  -2  -1   0   53.47    4.02
  -3  -1   0  172.79    8.51
  -3   1   0  162.13    7.91
  -4   1   0  354.38   14.00
  -4  -1   0  381.94   15.00
  -5  -1   0  109.13    8.68
  -5   1   0  113.45    8.23
  -6   1   0  174.91   10.95
  -6  -1   0  180.02   11.48
  -7   1   0 2093.52   57.34
  -7  -1   0 2144.31   58.72
  -8   1   0  467.22   22.02
   8   1   0  504.10   22.71
  -8  -1   0  480.27   22.57
   8  -1   0  563.11   23.76
   9  -1   0  894.88   33.52
  -9   1   0  785.06   31.86
  -9  -1   0  820.54   32.86
  -9  -1   0  843.62   27.24
 -10  -1   0   54.52    8.53
 -10   1   0   37.02    6.84
 -10  -1   0   45.78    5.39
 -11   1   0  510.23   25.78
 -11  -1   0  544.82   27.22
 -12  -1   0   15.69    5.91
 -12   1   0   18.62    5.30
 -13  -1   0   99.67   12.42
 -13   1   0   84.70   11.30
 -14  -1   0  171.76   17.18
 -14   1   0  162.91   16.52
 -15  -1   0   12.47    4.50
 -15   1   0   21.10    7.20
   0  -2   0  858.65   22.24
  -1  -2   0 1378.53   33.90
  -2  -2   0 6022.04  117.74
   2  -2   0 6067.01  116.67
   2   2   0 5891.74  113.88
   3  -2   0 1268.85   33.86
  -3  -2   0 1347.26   35.34
  -3  -2   0 1311.08   31.62
  -4  -2   0   56.25    6.25
  -5  -2   0  316.91   15.02
  -6  -2   0  126.84    9.90
   7  -2   0 1485.08   43.78
  -7  -2   0 1414.94   45.10
  -8   2   0 1289.17   43.51
  -8  -2   0 1382.46   45.96
   8   2   0 1476.10   46.01
   8  -2   0 1577.25   46.10
   9  -2   0  756.75   30.14
  -9   2   0  657.24   28.63
  -9  -2   0  732.85   30.93
 -10  -2   0  825.52   35.15
 -10   2   0  798.30   33.45
 -10  -2   0  877.91   30.40
 -11   2   0  232.46   17.03
 -11  -2   0  242.50   18.42
 -11  -2   0  258.34   14.91
 -12  -2   0   51.27    9.15
 -12  -2   0   55.85    6.95
 -13  -2   0  122.58   14.12
 -14  -2   0    3.91    3.62
 -15  -2   0   31.10    8.25
   0  -3   0    2.86    2.69
  -1  -3   0  528.18   17.70
  -2  -3   0   10.36    3.35
  -2   3   0    8.48    2.49
   2   3   0    9.84    2.02
  -3  -3   0   11.45    3.46
   3   3   0   11.07    2.06
  -3  -3   0   12.75    2.11
   3  -3   0    9.13    3.66
   4  -3   0  368.28   15.66
  -4  -3   0  400.32   16.78
  -4  -3   0  388.21   13.31
  -5  -3   0  220.60   13.32
   5  -3   0  243.39   12.37
   5  -3   0  213.61   11.81
  -5  -3   0  239.08   10.39
  -6  -3   0  247.92   14.50
  -6  -3   0  245.11   11.45
  -7  -3   0  645.16   26.83
   7  -3   0  674.88   25.68
  -7  -3   0  598.92   21.79
   8  -3   0   64.88    7.76
  -8  -3   0   68.72    8.62
  -9  -3   0   14.70    5.08
 -10  -3   0  362.67   22.28
 -11  -3   0  373.61   23.79
 -12  -3   0   31.35    7.64
 -13  -3   0    5.02    5.41
 -14  -3   0   58.60   10.50
 -15  -3   0   41.71    9.60
 -15  -3   0   53.15    8.48
   0  -4   0 3699.96   86.42
  -1  -4   0  185.29   10.41
  -2  -4   0  564.02   20.81
  -2   4   0  581.28   19.88
   2   4   0  532.88   16.85
  -3  -4   0 2223.55   57.46
  -3   4   0 2284.29   56.44
   3   4   0 2132.10   51.81
   4  -4   0  198.31   11.62
  -4  -4   0  210.21   12.64
  -5  -4   0  700.05   26.53
   5  -4   0  695.25   24.99
  -5  -4   0  676.33   21.22
   6  -4   0  223.29   13.55
   6  -4   0  241.22   13.94
  -6  -4   0  250.61   15.09
  -6  -4   0  235.90   11.17
   7   4   0  107.92   10.07
   7  -4   0   87.09    8.63
  -7  -4   0   90.68    9.65
   7  -4   0  113.15    9.81
  -7  -4   0   89.70    7.17
   8  -4   0    7.84    4.17
   8  -4   0    6.94    3.20
  -8  -4   0   -2.76    3.83
  -9  -4   0   86.15   10.69
   9  -4   0   96.38   10.19
 -10  -4   0  168.60   15.51
  10  -4   0  156.16   13.55
 -10  -4   0  190.00   12.54
 -11  -4   0   69.89   10.72
 -11  -4   0   82.02    8.63
 -12  -4   0    1.06    3.82
 -12  -4   0    1.37    2.19
 -13  -4   0   -3.73    5.17
 -13  -4   0   -4.15    3.12
 -14  -4   0  114.88   15.11
  14  -4   0  105.56   13.20
 -14  -4   0  112.40   11.58
  15  -4   0   -7.08    5.66
   0  -5   0   -2.89    2.66
  -1  -5   0   17.42    4.43
  -1   5   0   19.63    3.86
  -2   5   0  444.37   18.06
  -2  -5   0  407.56   18.34
   2   5   0  390.37   14.53
  -3   5   0   29.65    4.81
  -3  -5   0   23.73    4.64
   3   5   0   24.00    3.23
  -4  -5   0  491.65   21.59
   4   5   0  473.39   16.59
  -5  -5   0  106.27   10.12
   5  -5   0  117.69    9.70
   5   5   0  120.49   10.48
  -6  -5   0   62.64    8.25
   6  -5   0   63.11    7.33
  -6  -5   0   55.67    5.32
   6  -5   0   53.69    7.02
  -7  -5   0   29.37    6.50
   7  -5   0   25.29    4.90
  -7  -5   0   26.49    3.90
   7  -5   0   26.63    5.25
   8  -5   0  109.08   10.74
  -8  -5   0  100.63   11.53
   9  -5   0  248.35   17.20
  -9  -5   0  249.36   18.57
  10  -5   0    0.94    4.16
 -10  -5   0    4.00    4.80
 -10  -5   0    0.95    2.17
  11  -5   0   -2.20    3.91
 -11  -5   0    3.89    3.81
 -11  -5   0   -4.81    3.66
  12  -5   0  185.05   16.65
 -12  -5   0  203.83   19.14
 -12  -5   0  167.84   12.79
  13  -5   0    3.89    4.41
 -13  -5   0   12.07    5.69
 -13  -5   0    4.63    2.90
  14  -5   0  248.12   21.02
 -14  -5   0  219.74   21.21
   0  -6   0   14.25    4.16
  -1  -6   0   56.91    7.10
   1  -6   0   58.70    6.90
  -1   6   0   61.33    6.99
  -2   6   0   72.17    7.63
  -2  -6   0   66.49    7.83
   2   6   0   62.94    5.61
  -3   6   0  211.60   13.15
  -3  -6   0  186.05   13.03
   3   6   0  188.32   13.04
   3   6   0  182.19    9.87
   4   6   0   12.70    3.77
  -4   6   0    5.19    2.52
  -4  -6   0   10.64    4.78
   4   6   0   11.57    2.57
  -5  -6   0  702.09   29.60
  -6  -6   0  346.58   19.98
   6  -6   0  314.87   18.35
  -7  -6   0    5.30    4.20
   7  -6   0   -0.12    3.70
   7  -6   0    0.54    0.89
  -8  -6   0   68.15    9.84
   8  -6   0   58.03    8.37
  -9  -6   0   10.87    4.62
   9  -6   0    6.51    3.67
 -10  -6   0    5.99    3.95
  10  -6   0    7.62    3.80
 -10  -6   0    9.43    3.24
 -11  -6   0  123.58   14.68
  11  -6   0  100.73   12.31
 -11  -6   0  113.19    9.82
 -12  -6   0   23.73    7.73
  12  -6   0   22.27    6.88
 -13  -6   0  203.40   20.15
  13  -6   0  163.12   16.56
  14  -6   0   61.87   10.66
   0  -7   0   -2.55    2.97
   1  -7   0  153.19   12.08
  -1  -7   0  152.61   12.23
  -1   7   0  177.55   12.57
  -2  -7   0   20.75    5.00
   2  -7   0   18.58    4.91
  -2   7   0   25.78    4.93
   2   7   0   16.58    3.33
  -3  -7   0   39.43    6.71
  -3   7   0   43.96    2.67
  -3   7   0   39.60    6.19
   3   7   0   35.93    4.61
  -3   7   0   41.62    2.60
  -3  -7   0   41.49    2.68
  -3  -7   0   41.40    2.70
  -4  -7   0  671.22   29.30
   4   7   0  697.63   23.70
  -5  -7   0   18.55    5.28
  -6  -7   0  483.68   25.86
  -7  -7   0  337.00   21.39
   7  -7   0  324.28   12.87
  -8  -7   0  110.05   12.87
   8  -7   0  122.58    5.19
  -9  -7   0   46.17    9.29
   9  -7   0   48.63    8.43
 -10  -7   0   23.35    6.55
  10  -7   0   22.93    6.14
 -11  -7   0  282.10   23.08
  11  -7   0  264.69   20.31
 -12  -7   0  132.50   16.47
  12  -7   0  120.16   14.14
  13  -7   0    4.02    3.35
   0  -8   0  345.81   20.12
  -1  -8   0   62.98    8.69
   1  -8   0   52.34    7.57
  -2  -8   0  660.28   29.91
   2  -8   0  643.09   28.40
   2   8   0  662.40   24.25
  -3  -8   0  681.23   30.62
   3   8   0  670.75   24.47
  -4  -8   0  215.35   16.63
  -4   8   0  250.73    8.49
   4   8   0  182.60   11.60
  -4  -8   0  255.68    8.71
  -4  -8   0  248.86    8.75
  -4   8   0  248.48    8.46
  -5  -8   0  311.69   20.49
   5   8   0  253.81   13.34
  -6  -8   0   23.73    6.14
  -7  -8   0    2.63    3.78
  -8  -8   0   86.71   11.80
  -9  -8   0   18.62    6.20
 -10  -8   0    3.82    4.68
 -11  -8   0   16.03    6.82
  12  -8   0    1.65    3.87
   0  -9   0    0.63    2.98
  -1  -9   0   31.16    6.85
   1  -9   0   22.56    5.54
   2  -9   0   32.79    6.49
  -2  -9   0   35.27    7.40
   2   9   0   39.63    5.68
   3  -9   0  244.13   17.87
  -3  -9   0  263.43   19.31
   3   9   0  302.44   15.58
  -4  -9   0  196.75   16.74
  -5  -9   0   80.22   11.24
  -6  -9   0  294.78   21.80
  -7  -9   0   43.02    8.63
  -8  -9   0   13.00    6.72
  -9  -9   0  257.68   21.83
 -10  -9   0   -1.81    4.56
   0 -10   0   84.17   11.18
  -1 -10   0   24.32    6.29
   1 -10   0   27.10    6.58
   2 -10   0  485.49   27.25
  -2 -10   0  479.43   27.90
  -3 -10   0   33.08    8.37
   3 -10   0   26.19    6.43
   4 -10   0   -1.08    3.02
  -4 -10   0   10.70    5.74
  -5 -10   0  112.01   13.81
   5 -10   0  120.08   13.15
  -6 -10   0   60.44   10.47
  -7 -10   0   36.21    8.55
  -8 -10   0  234.11   21.02
   0 -11   0   -4.79    4.06
   1 -11   0  210.32   18.35
  -1 -11   0  198.16   18.39
  -2 -11   0    9.87    5.66
   2 -11   0    0.95    4.01
  -3 -11   0    9.50    5.52
   3 -11   0   14.59    5.73
   4 -11   0    2.08    3.61
  -4 -11   0    1.58    3.65
   5 -11   0    7.24    4.90
  -5 -11   0   -3.10    6.04
   6 -11   0   10.41    5.13
  -6 -11   0   12.77    6.31
   0 -12   0  375.35   26.68
  -1 -12   0   60.37   10.97
   1 -12   0   59.92   10.57
  -2 -12   0  104.55   14.00
   2 -12   0  123.49   14.72
   3 -12   0  101.40   13.50
   4 -12   0    2.61    3.75
 -16   0   1    0.56    3.62
 -15   0   1   -4.01    4.69
 -14   0   1    0.07    3.82
 -13   0   1   -3.18    3.95
 -12   0   1   -1.85    3.45
 -11   0   1    0.47    3.47
 -10   0   1    5.37    4.51
 -10   0   1   -0.05    1.54
  -9   0   1    2.39    3.38
   9   0  -1   -0.42    2.20
  -9   0   1    0.53    1.36
  -8   0   1    0.33    3.16
  -8   0   1   -0.61    1.31
  -7   0   1   -3.18    3.30
  -7   0   1    0.60    1.25
  -6   0   1   -4.04    4.19
  -6   0   1   -0.94    1.58
  -5   0   1   -2.46    3.71
  -5   0   1    0.69    1.56
  -4   0   1    1.13    2.88
  -4   0   1    1.92    1.48
  -3   0   1    1.20    2.34
  -3   0   1   -0.92    1.33
  -2   0   1   -0.39    1.05
  -1   0  -1    7.25    1.47
  -2   0  -1    0.81    1.98
  -3   0  -1   -2.03    2.80
  -4   0  -1   -0.34    2.76
   5   0   1    0.56    1.71
  -5   0  -1   -0.52    2.89
  -6   0  -1    0.98    3.03
   7   0   1    1.52    2.39
  -7   0  -1   -2.86    3.28
   8   0   1   -1.08    1.73
  -8   0  -1   -1.44    2.85
  -9   0  -1    3.49    3.48
  -9   0  -1   -0.18    1.49
 -10   0  -1   -0.92    3.11
 -10   0  -1   -1.22    1.61
 -11   0  -1    3.64    3.91
 -11   0  -1   -0.74    1.26
 -12   0  -1    2.51    3.35
 -13   0  -1   -0.76    3.77
 -14   0  -1   10.28    5.55
 -15   0  -1   -6.88    4.97
 -16  -1   1   16.95    6.15
 -16   1   1   13.15    4.64
 -15  -1   1  293.72   23.71
 -15   1   1  254.01   21.59
 -14  -1   1   19.58    6.46
 -14   1   1   18.82    6.67
 -13   1   1   26.90    6.65
 -13  -1   1   34.29    8.28
 -12  -1   1   25.70    6.56
 -12   1   1   10.49    4.18
 -12  -1   1   13.82    3.24
 -11  -1   1   22.62    6.24
 -11   1   1   16.53    4.62
 -11  -1   1   26.47    4.37
 -10   1   1  178.40   13.90
 -10  -1   1  184.97   14.45
 -10  -1   1  183.88   10.90
   9   1  -1   88.43    9.20
  -9  -1   1   69.01    8.59
  -9   1   1   64.10    8.30
   9  -1  -1   92.05    9.44
  -9  -1   1   76.66    6.63
  -8  -1   1   78.90    8.26
  -8   1   1   74.36    7.90
   8  -1  -1   97.15    9.03
  -8  -1   1   81.03    6.51
  -7  -1   1   78.71    8.08
  -7   1   1   75.34    8.11
  -7  -1   1   85.46    6.46
  -6  -1   1 6409.28  144.75
  -6   1   1 6310.47  143.67
  -6  -1   1 6367.22  140.08
  -5   1   1   69.71    6.49
  -5  -1   1   73.46    6.78
  -4  -1   1 3142.63   73.43
  -4   1   1 3048.38   72.39
   4  -1  -1 3127.09   67.07
  -3  -1   1  992.27   26.83
  -1  -1  -1  238.03    8.18
   1   1   1  224.85    7.95
  -2   1  -1  336.95   11.05
  -2  -1  -1  359.47   12.01
  -3  -1  -1  380.80   14.09
  -3   1  -1  384.94   13.39
  -4  -1  -1   36.97    5.01
  -4   1  -1   36.92    4.58
   4  -1   1   34.37    3.99
  -5   1  -1   20.54    4.03
   5  -1   1   19.52    3.42
  -5  -1  -1   24.77    4.65
  -6   1  -1  125.52    9.29
  -6  -1  -1  130.17    9.96
  -6   1  -1  130.39    4.93
  -7   1  -1   31.13    5.46
   7  -1   1   35.31    5.10
   7   1   1   30.02    4.90
  -7  -1  -1   32.73    5.68
  -7   1  -1   28.38    2.30
  -8   1  -1  381.16   19.15
   8   1   1  369.98   19.11
   8  -1   1  410.68   19.92
  -8  -1  -1  374.16   19.83
  -8   1  -1  381.44   11.43
  -9   1  -1  154.20   12.76
  -9  -1  -1  151.73   13.08
 -10  -1  -1  353.24   20.97
 -10   1  -1  315.10   19.44
 -10  -1  -1  336.86   15.60
 -11   1  -1  234.49   17.43
 -11  -1  -1  238.08   17.94
 -11  -1  -1  214.34   12.37
 -12   1  -1   62.85    9.52
 -12  -1  -1   61.40    9.63
 -13  -1  -1   58.95    9.83
 -13   1  -1   70.83   10.38
 -14   1  -1   44.03    8.54
 -14  -1  -1   39.93    8.68
 -15  -1  -1   56.06   10.48
 -15   1  -1   83.90   12.25
 -15  -2   1   12.83    6.26
 -14  -2   1   21.88    6.63
 -13  -2   1    0.22    3.58
 -12  -2   1   -4.11    4.81
 -12  -2   1   -2.26    1.82
 -11  -2   1   76.03   10.11
 -11  -2   1   88.11    8.46
 -10   2   1  111.33   11.05
 -10  -2   1  116.56   11.54
 -10  -2   1  125.56    9.86
   9  -2  -1   16.54    4.27
  -9   2   1   14.12    3.84
  -9  -2   1   14.55    5.08
  -9  -2   1   19.63    3.93
   8  -2  -1   34.00    5.38
  -8  -2   1   25.83    5.28
  -7  -2   1    6.04    3.40
  -6  -2   1 1195.38   37.29
  -5  -2   1  262.01   13.40
  -4  -2   1   60.48    6.01
   3  -2  -1   13.12    3.48
  -3  -2   1   10.92    3.39
  -3  -2   1    9.86    1.48
  -2  -2   1   80.38    5.44
   2  -2  -1   78.34    5.44
   2   2  -1   78.47    3.04
  -1  -2   1 1503.95   35.79
  -1   2   1 1504.07   32.86
  -1  -2   1 1484.73   32.89
   0  -2  -1 8380.62  175.18
   0   2  -1 7393.09  171.13
  -1   2  -1 2443.76   54.95
  -1  -2  -1 2478.92   56.71
   1   2   1 2387.45   54.95
   2  -2   1    1.67    1.98
  -2  -2  -1    7.85    3.10
   2   2   1    0.97    1.77
   2  -2   1    2.95    1.11
   3  -2   1  309.88   12.14
  -3  -2  -1  307.91   13.41
  -3  -2  -1  332.44   12.09
  -4  -2  -1  901.68   28.37
   4  -2   1  910.27   27.02
   5  -2   1    0.38    2.23
  -5  -2  -1    1.01    3.20
  -6  -2  -1  176.97   12.08
  -7  -2  -1    0.57    2.99
  -7   2  -1    6.36    3.18
   7   2   1   -0.59    2.50
   8  -2   1  193.09   13.17
  -8   2  -1  174.26   12.36
  -8  -2  -1  193.36   14.37
   8   2   1  196.04   13.76
  -9  -2  -1  369.26   21.12
  -9   2  -1  343.54   19.25
 -10   2  -1   19.95    5.14
 -10  -2  -1   23.32    6.27
 -11   2  -1   42.90    7.15
 -11  -2  -1   33.98    7.39
 -11  -2  -1   35.84    5.59
 -12  -2  -1   12.45    5.40
 -13  -2  -1   16.55    6.26
 -14  -2  -1   21.55    6.04
 -15  -2  -1  160.84   17.71
 -15  -3   1   38.62    9.50
 -14  -3   1    3.81    3.55
 -13  -3   1   25.59    6.87
 -12  -3   1    5.17    4.61
 -11  -3   1  687.56   33.26
 -11  -3   1  711.22   29.22
 -10  -3   1   98.32   11.44
 -10  -3   1  106.28    9.92
  -9  -3   1   22.86    6.08
   8  -3  -1  130.39   10.72
  -8  -3   1  122.43   11.28
   8   3  -1  125.82   10.94
  -7  -3   1  575.20   25.25
   7  -3  -1  639.19   24.89
  -6  -3   1  142.77   10.56
  -6  -3   1  149.78    7.64
  -5  -3   1 1819.41   49.28
   5  -3  -1 1754.08   47.97
  -5  -3   1 1766.04   42.34
  -4  -3   1  650.91   22.61
   4  -3  -1  634.10   21.85
  -4  -3   1  628.64   16.97
  -3  -3   1    7.55    3.26
   3   3  -1    6.57    1.53
   3  -3  -1    6.44    3.24
  -2  -3   1   44.06    5.11
   1   3  -1  251.97   10.52
  -1  -3   1  260.86   10.76
   0  -3  -1 1573.85   40.52
   0  -3   1 1585.12   39.20
  -1  -3  -1 2864.00   66.80
  -1   3  -1 2851.13   64.91
   1   3   1 2726.36   63.82
  -2   3  -1 1837.20   45.18
  -2  -3  -1 1841.20   47.39
   2  -3   1 1819.89   45.21
  -2  -3  -1 1823.63   44.06
   2   3   1 1802.40   44.10
   3  -3   1  430.15   15.77
  -3  -3  -1  425.63   17.41
  -3  -3  -1  415.52   14.88
   3  -3   1  444.47   12.30
  -4  -3  -1    4.63    3.07
   4  -3   1   11.90    2.71
   4  -3   1    9.35    2.74
   4  -3   1   15.23    1.32
  -4  -3  -1   10.46    2.27
   5  -3   1  243.30   12.56
   5  -3   1  245.20   12.55
  -5  -3  -1  250.18   14.12
  -5  -3  -1  244.07   11.76
  -6  -3  -1  636.72   25.57
  -6  -3  -1  617.34   22.16
   7   3   1  466.38   22.12
   7  -3   1  464.91   20.93
  -7  -3  -1  459.82   22.47
  -8  -3  -1    7.03    3.11
   8  -3   1   10.17    3.26
  -8  -3  -1    9.54    2.85
  -9  -3  -1   91.18   10.50
 -10  -3  -1    1.94    3.70
 -11  -3  -1    7.83    4.53
 -12  -3  -1   67.39   10.78
 -13  -3  -1    7.31    5.93
 -13  -3  -1   -2.44    3.00
 -14  -3  -1    6.01    4.83
 -14  -3  -1    2.72    2.65
 -15  -3  -1    7.40    4.16
  15  -4  -1    6.59    5.94
 -14  -4   1   12.33    5.89
 -14  -4   1   10.65    3.72
 -13  -4   1   49.05    9.22
 -13  -4   1   49.30    6.94
 -12  -4   1   46.99    8.86
 -12  -4   1   53.93    7.15
 -11  -4   1   29.90    7.37
  11  -4  -1   36.50    7.41
 -11  -4   1   26.89    4.85
 -10  -4   1   18.52    5.44
  10  -4  -1   19.64    5.34
   9  -4  -1   85.82    9.69
  -9  -4   1   75.73    9.92
   8  -4  -1  265.37   16.26
   8  -4  -1  270.37   16.37
  -8  -4   1  270.53   17.71
  -8  -4   1  255.34   12.19
   7   4  -1   62.33    7.67
  -7  -4   1   57.29    7.65
   7  -4  -1   69.02    7.69
   7  -4  -1   58.75    7.05
  -7  -4   1   52.03    4.70
  -6  -4   1   -4.58    3.28
   6  -4  -1   -1.64    1.72
  -6  -4   1   -0.35    1.18
   6  -4  -1    1.70    3.09
   5  -4  -1  109.51    9.01
  -5  -4   1  110.80    9.26
  -5  -4   1  102.33    5.79
   4  -4  -1  113.13    8.77
  -4  -4   1  120.67    9.19
  -3  -4   1  442.04   18.00
   3   4  -1  427.43   13.22
  -2  -4   1  385.26   15.84
   2   4  -1  374.63   15.50
  -2   4   1  378.85   10.68
  -2  -4   1  372.73   10.74
  -1  -4   1  212.67   11.09
   0  -4   1   16.13    3.56
   0  -4  -1   18.02    4.14
  -1  -4  -1  331.49   14.94
  -1   4  -1  357.26   14.17
  -1  -4  -1  328.38    9.81
   1   4   1  320.96   12.79
  -1   4  -1  338.97    9.84
  -2   4  -1  477.32   17.81
  -2  -4  -1  485.40   19.41
   2   4   1  494.44   16.67
   3  -4   1  224.07   11.64
  -3  -4  -1  221.67   12.79
   3   4   1  205.59    9.94
  -4  -4  -1  500.09   21.32
   4  -4   1  477.94   19.14
   4  -4   1  505.64   14.63
  -4  -4  -1  487.09   17.49
   5  -4   1  115.92    8.98
  -5  -4  -1  131.99   10.71
   5  -4   1  133.36    4.89
  -5  -4  -1  125.14    8.25
   6   4   1  268.92   16.10
   6  -4   1  271.47   14.78
   6  -4   1  243.30   14.28
  -6  -4  -1  245.46   15.40
  -7  -4  -1  394.06   21.16
   7  -4   1  438.47   20.48
   7  -4   1  394.60   19.71
   8  -4   1    0.85    2.97
   8  -4   1    0.23    2.55
  -8  -4  -1    5.07    3.50
  -8  -4  -1    4.38    2.69
   9  -4   1  340.18   19.52
  -9  -4  -1  370.41   22.65
  -9  -4  -1  353.07   18.11
  10  -4   1   54.95    7.95
 -10  -4  -1   69.72   10.25
 -10  -4  -1   62.92    7.64
 -11  -4  -1   54.72    9.65
 -11  -4  -1   42.77    6.79
 -12  -4  -1   -5.48    5.45
 -12  -4  -1   -0.33    2.47
  13  -4   1    8.76    4.47
 -13  -4  -1   15.58    6.29
 -13  -4  -1   10.51    4.13
  14  -4   1   16.59    6.03
 -14  -4  -1   10.53    4.80
 -14  -4  -1   27.65    6.88
  15  -4   1   -1.22    4.76
  15  -5  -1   11.26    5.52
 -14  -5   1   -0.71    4.11
  14  -5  -1   -0.41    4.07
  13  -5  -1   19.63    6.65
 -13  -5   1   25.95    7.81
 -13  -5   1   24.78    5.11
  12  -5  -1   53.22    9.16
 -12  -5   1   33.39    7.96
 -12  -5   1   36.79    5.63
 -11  -5   1   -2.26    4.66
  11  -5  -1   -1.18    3.33
 -11  -5   1    1.95    1.73
  10  -5  -1   16.18    4.76
 -10  -5   1   13.13    4.97
   9  -5  -1  243.59   17.09
  -9  -5   1  261.09   18.83
  -8  -5   1   38.30    7.79
  -8  -5   1   26.45    3.67
   8  -5  -1   22.93    5.30
   7  -5  -1    2.50    2.53
  -7  -5   1    3.51    2.84
  -7  -5   1    2.16    1.37
   7  -5  -1    2.68    2.81
   6  -5  -1 1333.44   43.69
  -6  -5   1 1374.81   45.33
  -5  -5   1  119.08   10.38
   5  -5  -1  126.51   10.12
   5   5  -1  153.28   11.39
  -4  -5   1 1116.39   36.85
   4   5  -1 1224.92   37.81
  -4   5   1 1220.24   36.95
   4   5  -1 1077.09   29.28
   3   5  -1   98.15    8.30
  -3  -5   1   87.58    8.16
  -3   5   1   97.55    8.20
   3   5  -1   83.49    5.42
  -2   5   1  184.70   11.37
  -2  -5   1  178.21   11.28
  -1  -5   1  196.11   11.44
   0  -5  -1 1067.81   33.27
   0  -5   1 1037.75   32.17
  -1  -5  -1  102.40    8.62
  -1   5  -1   91.86    7.46
  -1   5  -1   94.74    3.79
   1   5   1   96.50    6.83
  -1  -5  -1   93.09    3.77
  -2  -5  -1   75.26    7.75
  -2   5  -1   75.16    6.72
   2   5   1   66.12    5.69
  -3   5  -1  483.40   19.53
  -3  -5  -1  471.08   20.99
   3   5   1  469.77   17.54
  -4  -5  -1  144.93   11.35
  -5  -5  -1  334.39   18.58
   5  -5   1  335.59   17.14
   5   5   1  386.32   19.56
   5  -5   1  346.46   11.86
  -5  -5  -1  347.98   15.10
  -6  -5  -1    1.48    3.74
   6  -5   1    0.19    1.78
   6  -5   1   -0.31    3.14
  -7  -5  -1  110.73   11.31
   7  -5   1  102.65    9.96
   7  -5   1  131.47   10.99
  -8  -5  -1   11.27    4.67
  -8  -5  -1   10.27    3.17
   8  -5   1   10.16    4.01
  -9  -5  -1   52.56    8.65
   9  -5   1   44.95    7.16
  -9  -5  -1   52.90    6.57
  10  -5   1   15.81    5.10
 -10  -5  -1   11.53    4.85
 -10  -5  -1   19.67    4.33
  11  -5   1   21.28    5.71
 -11  -5  -1   37.45    8.42
 -11  -5  -1   41.89    6.65
 -12  -5  -1   40.06    9.47
  12  -5   1   45.08    8.62
 -12  -5  -1   45.98    7.29
  13  -5   1   26.14    6.95
 -13  -5  -1   24.65    6.97
 -13  -5  -1   20.77    4.85
  14  -5   1    7.17    4.10
  14  -6  -1    2.93    5.64
 -13  -6   1   10.89    5.75
  13  -6  -1    3.77    5.19
 -12  -6   1    9.69    4.60
  12  -6  -1   11.75    4.46
 -11  -6   1   22.66    6.88
  11  -6  -1   22.55    6.70
 -11  -6   1   16.64    3.71
 -10  -6   1   26.22    7.42
  10  -6  -1   34.21    6.94
  -9  -6   1   23.48    5.70
   9  -6  -1   30.29    6.65
   8  -6  -1  149.20   13.09
  -8  -6   1  136.88   13.46
   7  -6  -1  285.23   17.80
  -7  -6   1  287.70   18.92
  -6  -6   1  245.05   16.61
  -5  -6   1    0.68    3.12
   4   6  -1   29.22    5.35
  -4  -6   1   18.43    5.06
  -4   6   1   23.50    4.83
   4   6  -1   18.86    2.89
  -3  -6   1   28.36    5.61
   3   6  -1   26.23    4.93
  -3   6   1   21.83    2.21
   3   6  -1   22.42    3.18
  -3  -6   1   24.17    2.25
  -3   6   1   14.71    3.60
  -2   6   1  106.69    9.14
  -2  -6   1   92.66    8.90
   1  -6  -1  183.55   12.28
  -1  -6   1  179.31   12.05
   0  -6  -1  326.34   16.84
   0  -6   1  325.15   16.35
  -1  -6  -1  224.73   13.88
  -1   6  -1  245.51   13.71
   1  -6   1  208.66   12.81
  -2   6  -1  835.25   29.07
  -2  -6  -1  775.97   30.11
  -2   6  -1  815.69   20.47
  -2  -6  -1  792.65   20.49
   2   6   1  786.19   25.91
   3   6   1   24.99    4.79
  -3  -6  -1   17.82    4.64
  -3   6  -1   26.00    4.65
   3   6   1   27.90    4.13
  -4  -6  -1    4.06    3.21
   4   6   1    1.47    1.92
  -5  -6  -1   65.63    8.67
   5  -6   1   49.29    4.54
  -6  -6  -1   74.33    9.38
   6  -6   1   75.46    8.55
   6  -6   1   82.18    5.07
  -7  -6  -1   39.82    7.46
   7  -6   1   44.80    6.89
  -8  -6  -1    7.37    3.94
   8  -6   1   11.71    4.53
  -8  -6  -1   13.46    3.89
  -9  -6  -1   24.70    6.61
   9  -6   1   14.14    4.93
  -9  -6  -1   20.28    4.23
 -10  -6  -1    9.42    5.18
 -10  -6  -1   17.23    4.18
  10  -6   1   10.49    4.26
 -11  -6  -1   16.15    5.53
  11  -6   1   18.78    5.81
 -11  -6  -1   19.48    4.79
 -12  -6  -1   45.16    9.28
  12  -6   1   42.16    8.82
 -12  -6  -1   36.57    6.25
  13  -6   1    8.22    5.01
  14  -6   1    3.83    3.64
  13  -7  -1  141.68   16.02
 -12  -7   1  109.78   14.84
  12  -7  -1   77.17   11.40
 -11  -7   1    5.79    3.50
  11  -7  -1    7.90    4.98
 -10  -7   1    2.04    4.03
  10  -7  -1   -0.25    4.03
  -9  -7   1   -0.43    5.21
   9  -7  -1    2.03    3.61
  -8  -7   1   34.17    7.28
  -7  -7   1   24.96    6.43
  -6  -7   1  130.05   12.57
  -5  -7   1   15.55    4.82
   5   7  -1   13.49    2.69
  -4  -7   1   25.09    5.85
  -4  -7   1   19.90    2.28
  -4   7   1   21.52    2.43
   4   7  -1   21.84    3.38
  -3  -7   1  229.03   15.37
   3   7  -1  220.57   11.07
   2  -7  -1    0.80    2.98
  -2  -7   1   -2.10    3.86
  -1  -7   1    1.20    2.85
   1  -7  -1    4.01    3.07
   0  -7   1    0.36    2.97
   0  -7  -1   -1.10    2.99
  -1  -7  -1   69.67    8.49
  -1   7  -1   92.05    8.91
   1  -7   1   66.09    7.60
   1   7   1   66.48    6.84
   2  -7   1    1.55    2.92
  -2  -7  -1    3.79    4.13
   2   7   1    2.92    1.99
  -2   7  -1    6.40    2.84
  -3   7  -1    1.95    2.20
  -3  -7  -1    2.07    3.47
   3   7   1    3.48    1.87
  -3  -7  -1    3.80    1.30
  -3   7  -1    2.58    1.12
  -4  -7  -1   10.95    4.48
   4   7   1    8.86    2.45
  -5  -7  -1    0.84    3.84
   5  -7   1    5.08    2.04
  -6  -7  -1    1.19    3.20
   6  -7   1    2.38    1.35
  -7  -7  -1  127.96   13.59
   7  -7   1  148.74    6.77
  -8  -7  -1   18.54    6.79
  -9  -7  -1   -3.07    3.85
   9  -7   1   -2.52    3.06
 -10  -7  -1    4.52    3.81
  10  -7   1    2.22    3.94
 -11  -7  -1   41.67    9.39
  11  -7   1   40.87    8.52
  12  -7   1   65.87   10.54
  13  -7   1   -3.33    4.26
  12  -8  -1   33.39    8.02
 -11  -8   1   13.52    6.52
 -10  -8   1   91.88   12.91
  -9  -8   1  144.96   15.29
  -8  -8   1   28.93    6.56
  -7  -8   1    8.53    4.96
  -6  -8   1   47.44    8.16
  -6   8   1   50.83    5.04
  -6  -8   1   53.57    5.20
  -5  -8   1   16.23    5.58
   5   8  -1   15.29    2.95
  -5  -8   1   24.21    2.92
  -5   8   1   20.27    2.69
  -4  -8   1    7.29    4.71
  -4  -8   1    2.91    0.74
   4   8  -1    5.90    2.04
  -3  -8   1   -2.33    3.80
   3   8  -1    1.42    1.69
  -2  -8   1  139.86   12.71
   2  -8  -1  146.36   12.69
   1  -8  -1   14.74    4.93
  -1  -8   1   15.90    4.64
   0  -8   1    1.61    3.01
   0  -8  -1   -1.72    3.27
   1  -8   1  152.92   12.62
  -1  -8  -1  142.74   12.98
   1   8   1  145.21   10.65
  -2  -8  -1  191.64   15.07
   2  -8   1  172.22   13.47
   2   8   1  181.35   11.81
  -3  -8  -1    7.87    3.91
   3   8   1   16.32    3.65
  -3  -8  -1   11.90    1.20
  -4  -8  -1   -0.10    3.88
   4   8   1    2.06    2.36
  -4   8  -1    2.28    1.25
  -4  -8  -1    1.21    1.25
  -5  -8  -1  129.79   13.58
  -5  -8  -1  146.48    8.84
   5  -8   1  137.98    9.82
  -6  -8  -1   85.83   11.20
   6  -8   1   89.79    7.29
  -7  -8  -1   40.87    8.14
  -8  -8  -1    9.98    5.25
  -9  -8  -1   -1.06    3.10
 -10  -8  -1   -3.66    4.27
 -10  -9   1  155.45   17.60
  -9  -9   1   99.20   13.26
  -8  -9   1   -2.61    4.39
  -7  -9   1   -1.50    4.93
  -6  -9   1  122.80   13.77
  -5  -9   1    1.38    3.45
  -4  -9   1   31.35    7.20
  -3  -9   1  111.74   12.24
   3  -9  -1  117.71   12.28
   3   9  -1  124.08    9.23
  -2  -9   1   10.92    4.88
   2  -9  -1   11.55    5.01
   2   9  -1   14.02    3.12
   1  -9  -1    2.32    3.76
  -1  -9   1    4.90    3.09
   0  -9  -1    7.18    3.65
   0  -9   1   12.35    5.03
  -1  -9  -1   15.47    4.73
   1  -9   1   14.30    4.93
   1   9   1   13.86    3.60
  -2  -9  -1    6.15    4.97
   2  -9   1   -1.86    3.85
   2   9   1   -1.85    2.09
   3  -9   1    3.30    2.88
  -3  -9  -1    7.42    4.68
   3   9   1    2.27    1.76
  -4  -9  -1  151.39   15.16
  -5  -9  -1   61.69    9.98
  -6  -9  -1    1.25    4.66
  -7  -9  -1    1.76    4.01
  -8  -9  -1   81.40   12.05
  -9  -9  -1   17.57    6.12
  -8 -10   1   15.75    6.04
  -7 -10   1   36.62    8.85
  -6 -10   1   12.10    3.79
   5 -10  -1   -1.10    3.44
  -5 -10   1   -7.04    5.47
   4 -10  -1   50.14    8.62
  -4 -10   1   50.89    9.19
   3 -10  -1   21.47    5.99
  -3 -10   1   17.84    6.07
   2 -10  -1   10.68    4.99
  -2 -10   1    3.16    3.50
   1 -10  -1   15.21    6.05
  -1 -10   1    8.11    3.32
   0 -10   1    4.00    3.16
   0 -10  -1    8.52    4.19
  -1 -10  -1   32.28    7.49
   1 -10   1   26.50    6.00
  -2 -10  -1   -0.46    3.57
   2 -10   1   -3.53    3.84
   3 -10   1    0.11    2.91
  -3 -10  -1   -3.79    4.42
   4 -10   1    5.84    4.08
  -4 -10  -1   -3.46    4.41
   5 -10   1   38.34    7.91
  -5 -10  -1   47.00    9.72
  -6 -10  -1    6.47    5.07
  -7 -10  -1    5.13    4.88
  -6 -11   1    0.53    4.34
   6 -11  -1    6.31    3.29
  -5 -11   1   18.31    6.49
   5 -11  -1   13.56    5.44
   4 -11  -1   12.65    5.70
  -4 -11   1   -5.71    5.33
  -3 -11   1    6.81    4.48
   3 -11  -1    1.80    3.83
   2 -11  -1   -5.46    4.78
  -2 -11   1   -1.28    3.23
   1 -11  -1   68.19   10.81
  -1 -11   1   47.56    9.14
   0 -11  -1   11.13    4.73
   0 -11   1   14.49    5.69
  -1 -11  -1   23.12    6.56
   1 -11   1   30.38    7.78
  -2 -11  -1    8.08    4.91
   2 -11   1   -7.51    4.28
   3 -11   1   26.69    6.72
  -3 -11  -1   42.84    8.56
   4 -11   1   -2.39    3.50
  -4 -11  -1    1.26    4.77
  -5 -11  -1   -1.71    4.52
   5 -11   1   -6.84    4.57
   6 -11   1  110.44   13.50
   7 -11   1    5.02    3.27
   4 -12  -1   -3.53    4.65
  -3 -12   1    1.56    5.35
   3 -12  -1    4.42    4.05
   2 -12  -1   -5.73    4.50
  -2 -12   1    9.22    4.30
  -1 -12   1   24.23    7.05
   1 -12  -1   19.00    6.97
   0 -12  -1   44.95    9.79
   0 -12   1   45.96    9.46
   1 -12   1   23.69    7.19
  -1 -12  -1   28.84    7.35
   2 -12   1   16.37    6.51
   3 -12   1   -2.99    4.78
   4 -12   1   -6.58    4.95
   5 -12   1   18.05    5.60
 -16   0   2   85.31   12.49
 -15   0   2   51.67    9.76
 -14   0   2    1.38    4.30
 -13   0   2  100.52   12.21
 -12   0   2   -0.53    3.98
 -11   0   2  213.15   16.07
 -10   0   2 1974.00   59.76
   9   0  -2   55.45    7.27
  -9   0   2   43.38    6.48
  -9   0   2   40.93    4.46
  -8   0   2   93.96    9.01
  -8   0   2  103.14    6.80
  -7   0   2  141.93   10.44
  -7   0   2  164.54    8.35
  -6   0   2  730.22   24.62
  -6   0   2  700.45   20.86
  -5   0   2 1557.45   41.91
  -5   0   2 1596.14   38.67
   5   0  -2 1567.43   38.64
  -4   0   2  770.30   22.89
  -3   0   2 3928.56   86.65
  -2   0   2 6316.58  134.62
   1   0  -2 2193.85   46.99
   0   0   2   84.86    4.56
  -1   0  -2 5881.46  124.37
  -2   0  -2 5497.02  118.94
  -3   0  -2    8.24    2.91
   3   0   2    6.31    1.91
  -4   0  -2   59.12    5.37
   4   0   2   54.40    5.02
   5   0   2  139.41    8.96
  -5   0  -2  132.43    9.02
  -6   0  -2  409.88   18.22
   7   0   2 1958.85   54.21
  -7   0  -2 1849.36   53.82
  -8   0  -2 2503.37   70.64
   8   0   2 2732.62   71.73
  -9   0  -2 2919.57   80.20
 -10   0  -2   92.93   10.61
 -10   0  -2   89.58    6.63
 -11   0  -2   72.30   10.00
 -12   0  -2   43.12    7.92
 -13   0  -2  169.54   16.64
 -14   0  -2   -0.10    3.27
 -15   0  -2   65.98   11.24
 -16   1   2   77.61   12.06
 -16  -1   2   51.10    9.98
 -15   1   2    3.73    4.26
 -15  -1   2    3.71    3.70
 -14   1   2  109.35   13.24
 -14  -1   2  127.63   14.63
 -13  -1   2  143.96   14.63
 -13   1   2  138.93   14.27
 -12  -1   2  232.42   17.64
 -12   1   2  235.20   17.36
 -12  -1   2  193.89   12.33
 -11   1   2  115.39   11.69
 -11  -1   2  136.37   12.92
 -11  -1   2  130.24    9.57
 -10   1   2    9.78    3.60
 -10  -1   2    7.95    3.60
 -10  -1   2   13.99    3.21
  -9  -1   2  607.14   26.59
   9  -1  -2  668.14   27.23
  -9   1   2  538.82   25.14
   9   1  -2  667.19   27.09
  -9  -1   2  585.48   21.88
  -8   1   2   95.98    9.13
  -8  -1   2   99.88    9.42
  -8  -1   2   93.38    7.00
  -7  -1   2    7.80    3.69
  -7   1   2    6.05    3.47
  -7  -1   2    7.66    2.40
  -6   1   2 3763.10   90.42
  -6  -1   2 3776.64   91.00
   6  -1  -2 3872.22   83.97
  -6  -1   2 3731.29   87.21
  -5   1   2  697.97   23.38
  -5  -1   2  728.91   23.93
  -5  -1   2  728.29   21.96
   5  -1  -2  735.07   19.91
  -4  -1   2  372.25   14.24
  -4  -1   2  357.49   12.99
  -3  -1   2 2185.26   51.23
  -3  -1   2 2168.19   50.98
  -2  -1   2 1907.09   44.99
   2  -1  -2 2021.89   45.94
  -2   1   2 2044.54   45.43
  -2  -1   2 2060.44   45.49
  -2  -1   2 1955.71   46.26
   1   1  -2  247.97    7.11
  -1  -1   2  261.91    8.92
   0  -1  -2   -0.09    1.71
   0  -1   2    1.24    1.80
   0   1   2    4.36    1.92
   0   1   2    1.67    1.93
  -1  -1  -2 1193.34   29.07
   1  -1   2 1166.13   27.00
  -2   1  -2   69.61    4.28
   2  -1   2   65.32    4.18
  -2  -1  -2   64.72    4.92
   3  -1   2   12.54    2.49
  -3  -1  -2   12.14    3.27
  -3   1  -2   13.27    2.83
  -4  -1  -2   46.41    5.58
   4   1   2   44.00    4.85
   4  -1   2   48.62    4.66
  -4   1  -2   44.84    5.17
   5  -1   2    1.95    1.98
   5   1   2   -1.28    2.28
  -5   1  -2    0.20    2.22
  -5  -1  -2   -1.46    2.69
  -6  -1  -2    0.59    2.95
  -6   1  -2    3.41    3.08
  -7  -1  -2   57.94    7.48
   7  -1   2   68.23    7.42
   7   1   2   59.91    6.91
  -7   1  -2   55.98    6.49
  -8  -1  -2  234.64   15.58
  -8   1  -2  214.52   14.25
   8   1   2  249.87   15.45
   8  -1   2  236.79   14.86
  -8   1  -2  235.02    8.34
  -9  -1  -2 1500.34   50.95
  -9   1  -2 1424.95   49.05
 -10  -1  -2   56.41    8.82
 -10   1  -2   48.75    7.77
 -11  -1  -2  369.37   22.85
 -11   1  -2  360.47   21.97
 -12   1  -2  196.65   16.65
 -12  -1  -2  206.28   17.63
 -13   1  -2   45.05    8.66
 -13  -1  -2   42.02    8.69
 -14   1  -2   12.98    5.41
 -14  -1  -2    2.57    4.12
 -15  -1  -2   -8.36    6.44
 -15   1  -2   -6.37    4.41
 -16  -2   2   45.84   10.18
 -15  -2   2    5.70    3.62
 -14  -2   2   10.44    5.20
 -13  -2   2  324.81   23.19
 -13  -2   2  377.37   19.53
 -12  -2   2   65.70   10.35
 -12  -2   2   65.36    7.61
 -11  -2   2   29.33    6.62
 -11  -2   2   26.51    4.84
 -10  -2   2  134.82   12.51
 -10  -2   2  138.76   10.33
   9   2  -2   19.86    4.25
  -9  -2   2    9.11    4.19
   9  -2  -2   13.71    3.91
  -9  -2   2   21.28    4.08
  -8  -2   2   21.05    5.22
  -8  -2   2   22.34    4.05
  -7  -2   2   25.62    5.00
  -7  -2   2   21.38    3.78
   7  -2  -2   24.27    2.46
  -6  -2   2   18.70    4.50
  -6  -2   2   17.19    3.40
  -5  -2   2  159.50   10.44
  -5  -2   2  168.27    9.48
  -4  -2   2  666.15   21.13
   4  -2  -2  617.92   20.79
  -4  -2   2  633.22   20.88
   3  -2  -2 1977.35   48.23
  -3  -2   2 1950.93   47.63
  -3  -2   2 1961.45   48.30
   2  -2  -2 7021.41  147.69
   2   2  -2 6615.97  146.13
  -2  -2   2 6676.13  146.00
  -2   2   2 7010.83  144.61
  -2  -2   2 6628.66  147.44
  -2  -2   2 6850.23  144.61
  -1  -2   2   16.03    2.31
   1   2  -2   10.50    1.96
  -1   2   2   14.23    2.10
  -1  -2   2   13.95    2.10
  -1  -2   2   10.47    2.34
   0  -2  -2 9999.00  194.66
   0   2   2 9665.65  194.29
  -1  -2  -2 8847.62  157.44
   1  -2   2 8844.49  153.82
   1   2   2 8824.94  156.88
   2  -2   2  145.84    6.96
   2  -2   2  144.99    6.90
  -2  -2  -2  144.66    8.39
  -2   2  -2  161.13    5.87
  -3  -2  -2   25.42    4.39
   3  -2   2   26.81    3.35
  -3  -2  -2   22.52    3.61
   4  -2   2    3.74    1.95
  -4  -2  -2    6.47    3.66
  -4  -2  -2    2.78    2.15
  -5  -2  -2 3087.97   78.51
   5  -2   2 3208.37   76.57
  -6   2  -2   19.91    3.92
   6   2   2   17.17    4.02
  -6  -2  -2   15.93    4.84
  -7  -2  -2  263.64   16.35
  -7   2  -2  256.26   14.57
   7   2   2  280.94   16.24
   7  -2   2  293.83   15.72
  -8   2  -2  610.11   26.18
  -8  -2  -2  672.93   29.11
   8  -2   2  729.42   28.59
  -9  -2  -2  108.02   11.16
  -9   2  -2  115.96   10.77
 -10   2  -2   51.52    7.65
 -10  -2  -2   41.68    7.46
 -11  -2  -2  516.27   28.42
 -12  -2  -2   -3.47    4.84
 -13  -2  -2    2.07    3.99
 -14  -2  -2   66.18   10.97
 -15  -3   2   91.83   13.20
 -14  -3   2   59.28   10.72
 -13  -3   2  212.96   18.77
 -12  -3   2   58.74    9.81
 -11  -3   2  446.41   25.41
 -11  -3   2  480.20   22.84
 -10  -3   2  145.43   13.66
 -10  -3   2  183.77   12.96
  -9  -3   2 1311.11   45.84
  -9  -3   2 1365.70   42.91
  -8  -3   2  384.29   20.50
   8   3  -2  405.04   20.29
   8  -3  -2  422.74   20.29
   8  -3  -2  388.36   11.72
  -8  -3   2  399.69   19.09
  -7  -3   2   27.12    5.57
  -7  -3   2   23.51    4.37
  -6  -3   2  104.88    9.02
   6  -3  -2  121.19    9.25
  -6  -3   2  120.80    5.83
  -5  -3   2  404.88   17.37
   5  -3  -2  392.53   17.26
  -5  -3   2  393.71   11.15
   4   3  -2  318.87   14.07
  -4  -3   2  316.52   14.19
   4  -3  -2  304.90   13.83
   3   3  -2    3.06    2.06
  -3  -3   2    7.35    3.53
  -3   3   2    7.31    2.24
   3  -3  -2    6.15    3.93
  -3  -3   2    3.92    2.09
  -2  -3   2  382.21   14.12
   2   3  -2  392.54   14.01
  -2  -3   2  379.71   11.46
  -2   3   2  369.16   11.34
  -1  -3   2  173.72    8.25
   1  -3  -2  165.80    6.12
   1   3  -2  168.41    6.24
  -1  -3   2  167.64    6.42
  -1   3   2  170.97    6.36
   0  -3  -2  237.83   11.10
   0  -3   2  230.49    9.50
   0   3  -2  225.35    8.12
   0   3   2  226.24   10.03
   0  -3  -2  215.68    8.03
   0  -3   2  248.28   10.08
  -1  -3  -2   -0.62    3.36
  -1  -3  -2   -0.65    1.51
  -1   3  -2    0.54    1.51
   1  -3   2    0.86    1.70
   1   3   2   -1.58    2.11
  -1   3  -2    1.20    1.52
   2  -3   2  442.73   14.81
  -2  -3  -2  420.52   16.88
   2   3   2  420.84   15.37
  -2  -3  -2  402.46   15.36
   2  -3   2  426.56   13.03
   3  -3   2 1015.94   29.13
  -3  -3  -2 1095.77   32.34
   3  -3   2 1065.42   29.58
  -3  -3  -2 1006.05   30.06
  -4  -3  -2   59.40    6.43
   4  -3   2   58.68    5.57
   4  -3   2   59.01    5.63
  -4  -3  -2   54.43    5.46
   5   3   2  889.56   30.65
   5  -3   2  812.73   27.31
  -5  -3  -2  828.63   29.93
  -6  -3  -2   45.16    6.72
   6   3   2   56.30    6.93
   7   3   2  540.66   24.12
   7  -3   2  526.79   22.27
  -7  -3  -2  485.22   23.83
  -7  -3  -2  459.15   20.91
  -8  -3  -2   60.13    8.48
   8  -3   2   85.44    8.83
  -8  -3  -2   60.75    7.17
  -9  -3  -2   25.16    6.22
  -9  -3  -2   39.30    6.45
 -10  -3  -2    2.88    2.97
 -10  -3  -2    1.79    2.77
 -11  -3  -2   69.03   10.48
 -11  -3  -2   46.58    7.66
 -12  -3  -2   60.58    9.96
 -12  -3  -2   80.79   10.50
 -13  -3  -2    4.60    6.29
 -13  -3  -2    0.98    2.49
 -14  -3  -2  169.57   18.06
 -14  -3  -2  148.23   15.10
 -15  -3  -2   42.95    8.14
 -15  -4   2   79.35   12.88
  15  -4  -2   92.85   13.00
  14  -4  -2    5.94    5.31
 -14  -4   2    5.96    4.91
 -14  -4   2    3.15    2.56
 -13  -4   2   99.83   13.43
 -13  -4   2   91.38    8.93
  12  -4  -2   85.33   11.25
 -12  -4   2   74.90   10.96
 -12  -4   2   93.23    8.60
 -11  -4   2  284.35   20.67
  11  -4  -2  263.25   18.50
 -10  -4   2  823.73   36.03
  10  -4  -2  798.49   33.39
 -10  -4   2  763.61   25.89
  -9  -4   2    6.66    3.41
   9  -4  -2   14.62    4.92
  -9  -4   2   18.56    4.33
  -9  -4   2    8.21    2.57
   8  -4  -2  247.96   15.61
  -8  -4   2  268.52   16.80
   8  -4  -2  234.91   15.27
  -8  -4   2  236.49   10.46
   7   4  -2  147.85   11.38
  -7  -4   2  114.11   10.47
   7  -4  -2  129.71   10.86
   7  -4  -2  122.99   10.34
  -7  -4   2  129.65    6.66
  -6  -4   2   67.64    7.74
   6   4  -2   90.20    8.36
  -6  -4   2   66.47    4.00
   6  -4  -2   66.15    7.61
  -5  -4   2 1284.63   39.91
   5  -4  -2 1292.13   39.89
   5   4  -2 1410.47   40.82
  -4  -4   2    4.29    2.58
   4   4  -2    6.53    2.70
   4  -4  -2    8.02    3.34
  -3  -4   2   94.18    7.57
   3   4  -2  101.85    7.64
  -3  -4   2  105.84    5.61
   3   4  -2   93.98    4.40
  -3   4   2  111.41    5.72
   2   4  -2  756.65   24.24
  -2  -4   2  781.88   24.55
  -1  -4   2 2010.31   50.46
  -1  -4   2 2003.93   44.80
   1  -4  -2 1984.10   44.60
   1   4  -2 2013.40   44.83
  -1   4   2 2024.93   44.67
   0  -4  -2  475.06   18.67
   0  -4   2  471.78   16.94
  -1  -4  -2  323.47   15.07
  -1   4  -2  319.97   13.12
  -1  -4  -2  311.86   10.87
   1  -4   2  327.27   12.81
  -1   4  -2  311.30   10.83
   1   4   2  312.85   13.30
  -2  -4  -2 1518.76   43.54
  -2   4  -2 1581.00   40.68
   2  -4   2 1494.33   38.52
   2   4   2 1520.43   40.72
   3  -4   2  250.01   12.03
  -3  -4  -2  244.41   13.70
  -3  -4  -2  239.45   11.80
   3   4   2  255.52   12.11
   3  -4   2  236.00    9.43
   4  -4   2  121.32    8.49
  -4  -4  -2  151.14   10.96
   4  -4   2  134.96    9.11
  -4  -4  -2  132.00    8.86
   5   4   2  213.56   13.88
  -5  -4  -2  182.52   13.06
   5  -4   2  203.44   11.76
   6  -4   2  392.53   18.29
  -6  -4  -2  357.38   19.63
   6  -4   2  379.70   17.93
   6   4   2  397.26   20.48
  -7  -4  -2  347.86   19.94
   7  -4   2  379.29   18.85
   7  -4   2  345.73   17.97
  -7  -4  -2  344.43   17.38
  -8  -4  -2  104.65   11.34
   8  -4   2  104.96    9.87
  -8  -4  -2  107.91    9.76
   9  -4   2   99.97   10.37
  -9  -4  -2  105.54   11.90
  -9  -4  -2   94.85    9.53
  10  -4   2   20.30    5.35
 -10  -4  -2   22.95    7.02
 -10  -4  -2   21.51    5.11
  11  -4   2  123.54   12.59
 -11  -4  -2  123.87   14.52
 -11  -4  -2  120.39   11.92
 -12  -4  -2   80.94   11.96
  12  -4   2   82.29   11.02
 -12  -4  -2   90.68   10.93
  13  -4   2  199.38   18.00
 -13  -4  -2  235.04   20.94
 -13  -4  -2  194.15   16.56
  14  -4   2   18.66    6.34
 -14  -4  -2   28.31    6.39
  15  -5  -2   21.89    7.18
  14  -5  -2   67.80   11.08
 -14  -5   2  102.20   14.06
 -13  -5   2  172.86   17.71
  13  -5  -2  173.78   16.89
 -13  -5   2  166.37   11.53
  12  -5  -2   74.13   10.46
 -12  -5   2   78.49   12.04
  11  -5  -2  387.79   23.67
 -11  -5   2  415.62   26.19
  10  -5  -2   40.55    7.49
 -10  -5   2   44.17    8.21
 -10  -5   2   46.70    4.99
  -9  -5   2  271.60   19.31
   9  -5  -2  277.93   18.46
   9  -5  -2  307.82    9.34
  -9  -5   2  280.90   12.34
  -8  -5   2   16.36    5.33
  -8  -5   2   24.72    3.11
   8  -5  -2   30.20    5.96
  -7  -5   2  254.16   16.25
   7  -5  -2  272.77   16.34
   7  -5  -2  273.17   16.53
   6   5  -2 1588.68   48.24
  -6  -5   2 1540.59   47.74
   6  -5  -2 1490.61   46.98
   5   5  -2  173.53   12.06
   5  -5  -2  165.33   12.23
  -5  -5   2  159.68   12.05
   4   5  -2   25.45    4.61
  -4  -5   2   23.44    5.08
  -4   5   2   24.31    4.53
  -4  -5   2   24.42    3.13
  -4   5   2   30.26    3.30
   4   5  -2   24.64    2.53
  -3  -5   2  553.20   21.34
   3   5  -2  537.13   21.14
  -3  -5   2  536.32   15.50
  -3   5   2  519.74   15.22
  -2  -5   2  606.31   22.49
  -2  -5   2  608.34   15.90
  -2   5   2  613.22   15.70
   1  -5  -2  269.84   14.41
  -1  -5   2  285.95   13.70
   0  -5   2  611.18   21.82
   0  -5  -2  623.32   23.73
   0  -5  -2  607.36   15.77
   0   5  -2  638.48   16.03
  -1  -5  -2  546.08   21.98
  -1   5  -2  523.63   19.70
  -1  -5  -2  496.67   15.18
  -1   5  -2  536.76   15.33
   1   5   2  538.67   19.55
  -2   5  -2   -0.04    1.68
   2   5   2    1.28    1.95
  -2  -5  -2   -2.64    1.65
   2  -5   2   -0.68    1.52
  -2   5  -2   -1.63    1.45
  -3  -5  -2   82.51    8.39
   3   5   2   76.73    6.78
   3  -5   2   80.45    5.86
   4   5   2 1131.52   37.87
  -4  -5  -2 1086.94   37.25
   4  -5   2 1068.58   28.73
   5  -5   2  183.11   12.14
   5  -5   2  210.15   12.75
  -5  -5  -2  180.05   13.56
   6  -5   2  448.50   20.90
   6  -5   2  493.60   21.76
  -6  -5  -2  462.70   23.59
  -6  -5  -2  451.02   19.78
  -7  -5  -2  160.82   13.77
   7  -5   2  165.98   12.47
   7  -5   2  150.70   11.90
  -7  -5  -2  151.86   11.13
  -8  -5  -2   42.19    7.65
  -8  -5  -2   33.97    5.30
   8  -5   2   39.86    6.83
  -9  -5  -2  137.31   14.54
   9  -5   2  156.30   13.41
  -9  -5  -2  168.65   12.78
  10  -5   2    1.84    3.27
 -10  -5  -2   -4.72    4.85
 -10  -5  -2   -3.94    2.82
  11  -5   2    5.74    3.54
 -11  -5  -2    5.80    5.09
 -11  -5  -2   11.77    4.79
  12  -5   2   25.19    6.55
 -12  -5  -2   28.09    7.12
 -12  -5  -2   22.79    5.52
  13  -5   2   -6.24    4.60
 -13  -5  -2   -2.00    5.17
 -13  -5  -2    2.99    3.36
  14  -5   2    9.52    4.95
 -14  -6   2   42.26    9.15
  14  -6  -2   45.35    9.34
 -13  -6   2   86.58   13.41
  13  -6  -2   80.71   11.70
 -12  -6   2   11.77    5.76
  12  -6  -2    9.78    5.05
  11  -6  -2  164.34   15.33
 -11  -6   2  177.99   17.24
 -11  -6   2  162.22    9.62
 -10  -6   2   55.53    9.38
  10  -6  -2   45.34    7.93
  -9  -6   2  679.32   32.35
   9  -6  -2  636.22   30.49
  -8  -6   2  348.84   21.56
   8  -6  -2  356.78   20.86
  -7  -6   2  315.48   19.72
   7  -6  -2  328.94   19.59
  -6  -6   2  210.91   14.97
  -5  -6   2  621.37   26.83
  -5   6   2  670.88   27.11
   5   6  -2  666.98   27.23
  -5   6   2  619.05   20.43
  -5  -6   2  621.79   20.52
   4   6  -2  243.11   14.58
  -4   6   2  249.35   14.97
  -4  -6   2  218.28   14.08
  -4   6   2  221.25    9.04
   4   6  -2  209.53    9.10
  -4  -6   2  217.17    9.12
  -3  -6   2 1599.33   48.83
  -3   6   2 1721.53   50.34
   3   6  -2 1711.99   49.37
  -2   6   2  300.41   16.37
  -2  -6   2  270.58   15.01
   1  -6  -2   52.82    6.69
  -1  -6   2   43.57    6.03
   0  -6   2  646.77   24.70
   0  -6  -2  685.17   26.76
   1  -6   2   27.71    4.82
  -1  -6  -2   27.03    5.63
  -1   6  -2   24.07    4.39
   1   6   2   23.79    4.14
  -2  -6  -2  834.53   32.01
  -2   6  -2  921.65   30.22
   2   6   2  844.17   28.29
  -2  -6  -2  841.49   23.56
  -2   6  -2  850.47   23.49
  -3   6  -2 1223.21   37.65
  -3  -6  -2 1166.55   40.16
   3   6   2 1149.41   35.90
  -3  -6  -2 1179.11   32.25
  -3   6  -2 1158.56   32.12
   3  -6   2 1174.25   34.26
  -4  -6  -2   11.70    4.29
   4   6   2   11.08    3.07
   4  -6   2   15.56    2.92
  -5  -6  -2  817.90   34.05
   5  -6   2  865.61   24.55
  -6  -6  -2   29.13    6.75
   6  -6   2   35.18    5.88
   6  -6   2   41.51    6.60
  -7  -6  -2   50.05    8.77
   7  -6   2   52.64    7.62
  -7  -6  -2   49.52    6.49
  -8  -6  -2   13.01    5.15
  -8  -6  -2   15.10    3.85
   8  -6   2   13.19    4.57
  -9  -6  -2   26.30    7.27
   9  -6   2   18.27    5.39
  -9  -6  -2   19.48    4.89
 -10  -6  -2   -4.37    4.62
  10  -6   2    0.71    3.14
 -10  -6  -2    2.58    2.14
 -11  -6  -2   -2.22    5.30
 -11  -6  -2    5.54    4.01
  11  -6   2   -2.52    3.30
 -12  -6  -2   -4.61    6.14
  12  -6   2    0.06    3.29
 -12  -6  -2    2.08    2.71
  13  -6   2   10.98    4.57
 -13  -7   2   28.99    7.33
  13  -7  -2   24.54    6.76
 -12  -7   2    1.74    5.26
  12  -7  -2   -2.83    4.45
  11  -7  -2  156.99   15.67
 -11  -7   2  205.65   18.97
 -10  -7   2    9.67    5.23
  10  -7  -2    9.08    4.96
  -9  -7   2  160.41   15.34
   9  -7  -2  134.09   13.36
  -8  -7   2   62.27    9.76
  -7  -7   2  111.99   12.17
  -6  -7   2  389.80   21.97
  -6  -7   2  387.64   15.75
  -6   7   2  384.91   15.71
  -5  -7   2   18.14    5.13
   5   7  -2   24.46    3.07
  -5  -7   2   22.93    3.32
  -5   7   2   19.55    2.86
  -4  -7   2 1124.90   39.71
   4   7  -2 1147.71   31.25
  -3  -7   2  154.59   12.00
   3   7  -2  132.81    7.96
  -3  -7   2  141.93    4.72
   2  -7  -2    3.21    3.20
  -2  -7   2    1.62    2.98
  -1  -7   2   -2.11    3.49
   1  -7  -2   -6.69    3.86
   0  -7   2    4.51    2.90
   0  -7  -2    2.43    3.12
  -1  -7  -2   59.45    7.96
   1  -7   2   55.63    7.05
   1   7   2   57.11    6.55
  -1   7  -2   65.67    7.42
  -2   7  -2  253.39   15.05
  -2  -7  -2  234.48   16.32
   2  -7   2  219.89   14.25
  -2  -7  -2  253.18    9.11
   2   7   2  259.08   14.09
  -3  -7  -2   76.05    9.46
  -3   7  -2   64.36    7.60
  -3  -7  -2   63.86    5.13
   3  -7   2   70.28    6.94
   3   7   2   63.09    6.82
  -3   7  -2   60.96    4.90
  -4  -7  -2   31.34    6.67
  -4  -7  -2   49.68    5.09
  -4   7  -2   41.73    4.58
   4  -7   2   39.61    4.95
   4   7   2   41.75    5.66
  -5  -7  -2  150.44   13.84
   5  -7   2  147.23    8.76
  -6  -7  -2  105.33   11.86
  -7  -7  -2  162.15   15.46
  -8  -7  -2    7.78    4.23
  -9  -7  -2   34.08    8.36
   9  -7   2   35.61    7.13
 -10  -7  -2   43.87    9.10
  10  -7   2   34.56    7.42
 -11  -7  -2   11.81    5.84
  11  -7   2   18.22    6.59
  12  -7   2   63.27   10.60
  13  -7   2    4.94    4.35
  13  -8  -2  174.17   18.37
 -12  -8   2    9.31    5.05
  12  -8  -2    4.77    4.58
 -11  -8   2   57.54   11.16
 -10  -8   2  236.47   20.45
  -9  -8   2   20.02    6.64
  -8  -8   2  269.12   20.24
  -7  -8   2  112.22   12.54
  -7  -8   2  125.27    8.69
  -7   8   2  118.41    8.38
  -6  -8   2  449.63   25.04
  -6   8   2  433.29   15.95
  -6  -8   2  449.90   16.40
  -5  -8   2  362.20   22.11
   5   8  -2  379.83   14.51
  -4  -8   2    4.42    3.09
   4   8  -2   -0.66    1.58
   3  -8  -2   -2.27    3.61
  -3  -8   2   -0.57    2.70
   3   8  -2    0.02    1.60
  -2  -8   2  204.33   14.96
   2  -8  -2  224.27   15.94
   1  -8  -2   93.56   10.28
  -1  -8   2   86.14    9.49
   0  -8  -2  147.28   13.37
   0  -8   2  159.92   13.01
   0   8   2  188.33   12.83
   1  -8   2   -1.40    3.73
  -1  -8  -2   -3.98    3.23
   1   8   2    3.61    2.27
   2  -8   2  173.58   13.41
  -2  -8  -2  176.46   15.14
   2   8   2  215.33   13.40
  -3  -8  -2  491.38   26.83
   3  -8   2  552.91   23.35
  -3   8  -2  557.81   16.35
   3   8   2  513.35   22.76
  -3  -8  -2  540.78   16.34
  -4  -8  -2   -1.51    3.47
   4   8   2   -0.87    1.91
   4  -8   2    0.74    1.97
  -4  -8  -2    1.13    1.18
  -4   8  -2   -2.09    1.84
  -5  -8  -2  409.51   25.02
   5  -8   2  429.74   17.97
  -6  -8  -2  151.39   14.91
  -7  -8  -2   22.24    6.77
  -8  -8  -2   46.55    9.77
  -9  -8  -2   -3.13    4.32
 -10  -8  -2  127.76   15.66
 -10  -9   2   54.46   10.67
  -9  -9   2  165.20   17.35
  -8  -9   2  163.06   16.41
  -7  -9   2   73.13   10.51
  -6  -9   2  106.55   12.48
  -5  -9   2  132.62   13.64
  -4  -9   2   24.40    6.04
   4  -9  -2   18.22    5.11
   3  -9  -2    9.99    4.63
  -3  -9   2    5.04    3.22
   3   9  -2   10.84    2.81
  -2  -9   2    0.00    3.23
   2  -9  -2    0.10    3.08
  -1  -9   2  248.81   17.42
   1  -9  -2  244.87   18.35
   0  -9   2   -2.33    3.81
   0  -9  -2    2.65    4.69
  -1  -9  -2  169.28   15.14
   1  -9   2  181.29   14.65
  -2  -9  -2   84.53   11.23
   2  -9   2   72.86    9.28
  -3  -9  -2    0.27    3.65
   3  -9   2    2.70    3.15
  -4  -9  -2  107.08   12.54
   4  -9   2   88.93   10.58
   4  -9   2   65.13    7.51
  -5  -9  -2   77.38   11.50
  -6  -9  -2   29.14    7.92
  -7  -9  -2  101.87   13.34
  -8  -9  -2   -0.45    4.78
  -9 -10   2   56.10   11.45
  -8 -10   2   -5.84    5.57
  -7 -10   2    8.87    4.75
  -6 -10   2   22.08    6.45
   5 -10  -2  154.49   15.53
  -5 -10   2  173.42   16.74
   4 -10  -2  137.65   14.34
  -4 -10   2  121.76   13.69
  -3 -10   2   43.33    8.28
   3 -10  -2   34.88    7.57
  -2 -10   2  183.00   15.79
   2 -10  -2  174.64   16.31
  -1 -10   2  173.08   15.40
   1 -10  -2  157.10   15.59
   0 -10  -2  571.52   31.01
   0 -10   2  549.63   28.74
  -1 -10  -2  117.31   13.42
   1 -10   2  110.35   12.21
  -2 -10  -2   28.03    7.60
   2 -10   2   20.68    5.89
   3 -10   2  436.79   25.27
  -3 -10  -2  444.53   27.68
  -4 -10  -2    2.59    3.67
   4 -10   2    0.54    2.82
  -5 -10  -2   48.87    9.44
   5 -10   2   35.29    7.45
  -6 -10  -2  178.05   18.28
  -7 -10  -2   19.84    7.59
  -7 -11   2   12.90    6.16
  -6 -11   2   48.75   10.01
   6 -11  -2   60.50   10.82
  -5 -11   2   17.46    6.52
   5 -11  -2   24.41    7.18
  -4 -11   2   99.64   12.91
   4 -11  -2   90.77   12.54
  -3 -11   2   15.84    6.03
   3 -11  -2   21.09    6.85
   2 -11  -2    3.16    3.61
  -2 -11   2   -3.79    4.95
  -1 -11   2   17.83    5.97
   1 -11  -2   29.29    7.21
   0 -11  -2   66.26   10.98
   0 -11   2   58.68    9.71
  -1 -11  -2   62.36   10.34
   1 -11   2   51.23    8.89
  -2 -11  -2  203.70   19.03
   2 -11   2  176.76   16.57
   3 -11   2   21.64    6.32
  -3 -11  -2    6.79    3.57
  -4 -11  -2   -1.59    4.04
   4 -11   2    7.19    5.20
   5 -11   2    5.56    4.22
   6 -11   2   -5.78    4.23
   7 -11   2   18.66    6.05
  -4 -12   2   48.78   10.08
  -3 -12   2   12.99    4.73
   2 -12  -2  193.99   19.19
  -2 -12   2  139.56   15.73
  -1 -12   2    8.68    4.99
   1 -12  -2   13.19    6.08
   0 -12   2    0.54    3.50
   1 -12   2   12.72    6.13
   2 -12   2   17.25    5.26
   3 -12   2   75.37   11.67
   4 -12   2    1.88    3.95
   5 -12   2   26.53    7.49
 -16   0   3   -7.42    5.68
 -15   0   3   -3.16    3.87
 -14   0   3    0.03    4.64
 -13   0   3   -1.82    3.47
 -12   0   3   -5.71    4.85
 -11   0   3   -1.88    3.99
 -10   0   3   -0.39    3.57
  -9   0   3   -0.75    3.12
  -8   0   3   -0.66    3.14
  -7   0   3   -4.37    3.25
   7   0  -3   -0.25    1.74
  -6   0   3   -2.84    3.26
   6   0  -3    2.04    2.10
  -5   0   3   -0.15    2.82
   5   0  -3    1.95    1.83
  -4   0   3    1.38    2.78
  -3   0   3   -0.21    2.07
   3   0  -3   -0.84    1.80
  -3   0   3    1.49    2.63
   2   0  -3    2.13    1.24
  -2   0   3    1.75    1.53
  -1   0   3   -0.01    2.21
  -1   0   3   -1.43    1.83
   0   0  -3    2.03    1.03
   0   0   3   -0.01    0.80
   0   0   3    1.29    2.74
  -1   0  -3    0.03    1.44
   1   0   3    0.52    1.10
  -2   0  -3    0.15    1.81
   2   0   3   -0.43    1.44
  -3   0  -3   -0.53    2.19
   3   0   3   -0.06    1.35
  -4   0  -3    2.68    2.70
   4   0   3    0.17    1.39
  -5   0  -3    0.85    2.16
   5   0   3   -0.95    1.67
  -6   0  -3   -1.17    2.59
  -7   0  -3    0.17    2.73
   7   0   3    2.32    2.20
  -8   0  -3    0.16    2.84
   8   0   3    0.22    2.03
  -9   0  -3   -5.64    4.17
 -10   0  -3   -0.54    3.63
 -11   0  -3   -5.05    4.21
 -12   0  -3   -6.37    4.65
 -13   0  -3   -5.07    3.55
 -14   0  -3    0.86    2.89
 -16  -1   3   20.65    7.21
 -15  -1   3    0.82    3.55
 -15   1   3    8.90    5.14
 -14   1   3    5.19    4.97
 -14  -1   3    0.57    3.55
 -13   1   3   19.20    6.29
 -13  -1   3   13.68    5.69
 -12  -1   3   17.98    5.70
 -12   1   3    9.04    3.63
 -11   1   3  133.70   12.65
 -11  -1   3  132.42   12.64
 -11  -1   3  165.58   11.09
 -10  -1   3  432.60   22.70
 -10   1   3  405.90   21.75
 -10  -1   3  463.32   19.55
  -9   1   3   73.60    8.48
  -9  -1   3   71.47    8.27
  -9  -1   3   88.75    7.41
  -8  -1   3  557.51   23.65
  -8   1   3  538.17   22.92
  -8  -1   3  570.94   20.61
   8  -1  -3  539.14   18.00
  -7   1   3   -0.43    3.21
  -7  -1   3    0.35    2.78
  -7  -1   3    4.24    2.44
   7  -1  -3    0.02    1.41
  -6  -1   3 2636.67   67.87
  -6   1   3 2694.15   67.95
   6  -1  -3 2801.71   63.88
  -6  -1   3 2746.48   66.08
  -5  -1   3  704.72   23.19
  -5  -1   3  727.01   22.50
  -4  -1   3 4044.68   93.21
   4   1  -3 3935.92   93.21
   3   1  -3  533.61   16.02
  -3  -1   3  551.16   16.09
   3  -1  -3  581.69   16.89
  -3  -1   3  546.20   17.32
  -3   1   3  548.54   16.62
  -3  -1   3  522.49   16.47
  -3  -1   3  513.89   13.42
   2   1  -3  789.91   19.52
   2  -1  -3  788.89   20.97
  -2  -1   3  759.53   19.44
   2   1  -3  798.33   19.25
  -1   1   3 2179.25   52.13
  -1  -1   3 2267.31   51.97
  -1   1   3 2289.55   52.05
   0  -1  -3  173.74    7.08
   0  -1   3  172.94    8.04
   0   1   3  159.76    7.91
   0   1   3  166.86    7.90
  -1  -1  -3 2325.90   52.92
   1  -1   3 2248.25   50.17
   1   1   3 2262.73   52.85
  -1   1  -3 2320.19   49.99
  -2   1  -3  581.08   17.07
  -2  -1  -3  642.28   18.92
   2  -1   3  617.06   17.37
   2   1   3  616.79   18.88
  -3  -1  -3 3822.02   85.19
  -3   1  -3 3520.99   82.87
   3  -1   3 3679.92   83.19
   3   1   3 3735.59   84.82
   4  -1   3   80.35    6.10
   4   1   3   79.57    6.61
  -4   1  -3   80.72    6.24
  -4  -1  -3   88.78    7.13
  -5  -1  -3  187.29   11.81
  -5   1  -3  172.15   10.34
   5  -1   3  191.89   10.80
  -6  -1  -3    0.28    3.27
   6   1   3   -4.23    2.78
  -6   1  -3    5.81    2.94
   7   1   3  222.48   14.11
   7  -1   3  219.51   13.43
  -7  -1  -3  223.18   14.32
  -7   1  -3  224.82   13.80
  -8  -1  -3  784.71   31.93
   8  -1   3  876.97   31.70
   8   1   3  835.73   32.08
  -8   1  -3  784.59   30.70
  -9  -1  -3  656.80   29.80
  -9   1  -3  656.55   29.12
  -9   1  -3  731.89   19.23
 -10   1  -3   -3.82    3.68
 -10  -1  -3    2.20    3.92
 -11  -1  -3    4.01    4.07
 -11   1  -3    1.41    3.06
 -12   1  -3    7.02    3.70
 -12  -1  -3    5.92    3.85
 -13  -1  -3    3.35    4.40
 -13   1  -3   -1.17    2.91
 -14   1  -3   21.27    6.15
 -14  -1  -3   22.26    7.08
 -16  -2   3  106.69   14.47
 -15  -2   3   -2.51    5.18
 -14  -2   3    2.10    4.51
 -13  -2   3   41.87    8.71
 -13  -2   3   74.45    8.36
 -12  -2   3  141.87   14.34
 -12  -2   3  161.67   12.29
 -11  -2   3  144.85   13.73
 -11  -2   3  164.17   11.74
 -10  -2   3  127.74   11.87
 -10  -2   3  139.13   10.55
  -9  -2   3   -2.06    3.40
   9   2  -3    1.49    2.14
   9  -2  -3    6.53    3.40
   9  -2  -3    3.76    1.79
  -9  -2   3    5.21    2.44
  -8  -2   3   24.79    5.59
   8  -2  -3   23.76    2.90
  -8  -2   3   21.54    3.90
  -7  -2   3   55.40    6.97
  -7  -2   3   57.42    5.91
  -6  -2   3  498.16   20.02
  -6  -2   3  477.17   18.79
  -5  -2   3   65.63    6.25
   5   2  -3   71.72    5.95
  -5  -2   3   81.47    6.64
   4  -2  -3   53.09    5.58
   4   2  -3   55.06    4.87
  -4  -2   3   59.80    5.70
  -4   2   3   48.22    4.74
  -4  -2   3   54.02    5.11
  -4  -2   3   55.03    5.30
  -3  -2   3   65.62    5.06
   3   2  -3   77.11    5.10
   3  -2  -3   68.66    5.81
  -3   2   3   68.35    5.05
  -3  -2   3   67.88    5.06
  -3  -2   3   66.01    5.63
   2   2  -3   47.21    3.69
  -2  -2   3   50.15    3.78
  -2  -2   3   54.30    4.93
   2   2  -3   46.40    3.88
  -1   2   3 8492.30  160.51
   1   2  -3 7834.20  159.85
  -1   2   3 9171.36  159.11
  -1  -2   3 9064.94  159.15
  -1  -2   3 6924.11  158.93
   0  -2  -3   48.39    4.58
   0   2  -3   42.41    2.79
   0   2  -3   41.25    3.42
   0   2  -3   54.33    4.60
   0   2   3   46.22    4.53
   1  -2   3 1325.24   31.58
   1  -2   3 1341.51   31.41
  -1  -2  -3 1318.63   35.22
  -1   2  -3 1350.26   32.95
  -1   2  -3 1356.48   34.96
   1   2   3 1371.72   35.93
  -2  -2  -3  640.40   21.16
   2  -2   3  647.10   18.23
   2  -2   3  634.80   18.29
   2   2   3  635.48   21.01
  -2   2  -3  671.04   17.83
   3   2   3   52.03    5.24
   3  -2   3   46.12    4.20
  -3  -2  -3   48.53    5.77
  -3   2  -3   50.70    3.34
  -4  -2  -3  126.55    8.88
   4  -2   3  108.32    7.21
   4   2   3   78.36    6.95
  -4   2  -3  123.21    4.97
   5  -2   3   14.17    3.11
  -5  -2  -3   15.92    4.30
  -5   2  -3   20.28    1.67
  -6   2  -3   62.69    6.70
  -6  -2  -3   73.61    8.42
   6   2   3   64.53    7.25
   7   2   3   22.72    4.81
  -7   2  -3   22.27    4.40
  -7  -2  -3   15.67    4.55
   7  -2   3   16.40    3.99
   8  -2   3  299.33   16.92
  -8   2  -3  239.72   15.22
  -8  -2  -3  272.37   17.75
  -9   2  -3  325.12   18.94
  -9  -2  -3  318.31   19.94
 -10  -2  -3    2.33    3.57
 -10   2  -3    7.65    3.85
 -11  -2  -3   -5.20    4.41
 -12  -2  -3   10.38    5.16
 -13  -2  -3   -2.57    3.91
 -14  -2  -3    0.66    3.85
 -14  -2  -3   13.00    5.46
 -16  -3   3    4.20    4.06
 -15  -3   3   31.77    8.80
 -14  -3   3   14.68    6.45
 -13  -3   3    4.16    3.85
 -12  -3   3  129.71   13.61
 -11  -3   3    9.79    4.81
 -11  -3   3   16.14    4.45
 -10  -3   3   -1.01    3.76
 -10  -3   3    1.47    2.17
  -9  -3   3  645.46   28.32
  -9  -3   3  674.79   26.44
   9  -3  -3  602.51   18.53
  -8  -3   3   13.75    4.54
   8   3  -3   19.03    4.38
  -8  -3   3   13.89    3.62
   7  -3  -3  460.70   20.79
  -7  -3   3  507.91   22.16
   7   3  -3  494.58   21.35
  -7  -3   3  472.42   20.53
  -6  -3   3 1134.57   34.98
   6  -3  -3 1057.81   34.44
   6   3  -3 1135.51   34.86
  -6  -3   3 1082.17   25.00
  -6  -3   3 1065.60   34.43
  -5  -3   3  456.55   18.71
   5   3  -3  484.40   18.76
   5  -3  -3  472.14   19.17
  -5  -3   3  474.38   19.23
   4   3  -3   39.03    4.51
  -4  -3   3   47.65    5.34
  -4  -3   3   39.38    4.26
   4  -3  -3   41.54    5.72
  -4  -3   3   43.09    5.29
  -4   3   3   44.04    4.44
   3   3  -3  943.10   26.55
  -3  -3   3  930.51   26.63
  -3   3   3  900.75   24.71
  -3  -3   3  933.88   28.32
  -3  -3   3  893.12   24.80
  -2  -3   3 3895.12   86.53
   2   3  -3 3879.17   86.44
   2  -3  -3 3778.94   84.99
  -2  -3   3 3906.78   89.20
   2   3  -3 3849.06   85.16
  -1  -3   3   -2.61    2.07
  -1   3   3   -2.88    2.20
  -1  -3   3    0.37    2.00
  -1  -3   3    0.13    2.26
   0   3  -3  284.15   10.43
   0  -3  -3  298.80   12.96
   0  -3   3  282.75   10.41
   0   3  -3  294.80   11.04
   0  -3   3  318.35   11.95
   0   3   3  297.74   12.62
   0  -3  -3  289.17   11.04
  -1   3  -3 1830.12   44.14
  -1  -3  -3 1860.62   48.18
  -1   3  -3 1843.52   45.65
  -1  -3  -3 1822.26   45.66
   1  -3   3 1925.66   45.22
   1   3   3 1868.26   47.72
   2  -3   3  177.16    8.40
  -2  -3  -3  168.14   10.09
   2   3   3  175.35   10.00
  -2  -3  -3  159.07    9.59
   3  -3   3    3.16    1.62
  -3  -3  -3    1.82    2.64
   3  -3   3    2.09    2.12
  -3  -3  -3    1.85    2.34
   4  -3   3  320.62   13.86
   4  -3   3  312.73   13.56
  -4  -3  -3  306.51   15.80
  -5  -3  -3  483.58   21.58
   5   3   3  495.22   21.87
   5  -3   3  490.30   19.34
  -6  -3  -3  340.74   18.57
   6   3   3  367.75   18.82
  -6  -3  -3  334.16   17.31
  -7  -3  -3   28.67    5.69
   7  -3   3   39.87    5.78
  -7  -3  -3   29.51    5.33
   8  -3   3   -0.38    2.49
  -8  -3  -3   -4.70    3.96
  -8  -3  -3    1.86    3.02
  -9  -3  -3  114.78   12.49
  -9  -3  -3  114.01   11.31
 -10  -3  -3   89.82   11.20
 -10  -3  -3   81.20   10.00
 -11  -3  -3  164.08   16.19
 -11  -3  -3  143.84   13.83
 -12  -3  -3   -2.34    3.63
 -12  -3  -3   -2.51    3.91
 -13  -3  -3   24.00    6.93
 -13  -3  -3   21.96    6.09
 -14  -3  -3    9.74    4.78
  15  -4  -3   15.72    5.42
 -15  -4   3   23.00    7.56
  14  -4  -3   -2.42    3.93
 -14  -4   3    1.89    2.25
 -13  -4   3   24.52    6.84
  13  -4  -3   30.38    7.18
 -13  -4   3   31.27    4.76
  12  -4  -3   23.25    6.10
 -12  -4   3   18.00    6.01
 -11  -4   3  454.19   25.94
  11  -4  -3  437.33   24.65
 -11  -4   3  450.51   17.75
 -10  -4   3  356.57   21.50
  10  -4  -3  315.60   19.63
 -10  -4   3  300.36   13.08
  10  -4  -3  323.78   10.97
  -9  -4   3  273.58   18.24
   9  -4  -3  244.26   16.35
  -9  -4   3  236.52   10.25
  -9  -4   3  253.65   16.07
   8  -4  -3   61.55    7.72
   8   4  -3   39.92    6.37
  -8  -4   3   46.61    7.23
   8  -4  -3   43.45    6.90
  -8  -4   3   48.02    3.55
  -8  -4   3   50.23    6.56
  -7  -4   3   34.24    5.75
   7   4  -3   31.88    5.17
  -7  -4   3   34.43    5.58
   7  -4  -3   33.59    5.73
  -7  -4   3   30.92    2.24
  -6  -4   3    2.68    3.41
   6   4  -3    0.47    2.13
   6  -4  -3    2.79    3.20
  -6  -4   3    2.10    2.23
  -5  -4   3   30.88    5.10
   5   4  -3   39.78    5.32
  -5  -4   3   34.04    4.23
   5  -4  -3   37.43    5.44
  -5  -4   3   36.61    5.33
   4   4  -3    0.85    2.37
  -4  -4   3    2.57    2.76
  -4   4   3    1.19    1.97
   4  -4  -3   -1.43    3.05
  -4  -4   3   -0.88    1.86
  -4  -4   3    5.69    3.19
   3   4  -3  365.56   15.13
  -3  -4   3  344.96   14.92
  -3  -4   3  383.30   16.78
   2   4  -3 1626.41   42.35
  -2  -4   3 1657.90   42.74
   2   4  -3 1673.28   39.50
  -2   4   3 1631.62   39.07
  -2  -4   3 1663.39   45.20
   2  -4  -3 1599.48   39.04
  -2  -4   3 1637.19   39.28
   1  -4  -3   54.71    6.38
  -1  -4   3   62.04    5.23
  -1  -4   3   58.49    5.92
   1  -4  -3   55.27    3.97
  -1  -4   3   64.46    4.35
   1   4  -3   61.37    4.12
  -1   4   3   57.66    4.12
   0  -4   3  416.37   15.06
   0   4  -3  426.63   15.14
   0  -4  -3  415.45   17.55
   0   4  -3  427.72   13.98
   0  -4  -3  399.36   13.61
   0   4   3  444.01   17.09
   0  -4   3  418.08   16.17
  -1   4  -3 1117.58   30.86
  -1  -4  -3 1093.49   34.25
  -1   4  -3 1129.38   30.26
  -1  -4  -3 1104.26   30.22
   1   4   3 1145.63   33.35
   1  -4   3 1143.57   31.34
  -2  -4  -3  350.14   16.49
   2  -4   3  355.13   13.17
   2   4   3  340.43   15.19
  -2   4  -3  341.56   13.73
  -2  -4  -3  335.22   13.70
   3   4   3  199.28   12.52
   3  -4   3  197.58   10.44
  -3  -4  -3  190.43   12.00
  -4  -4  -3    2.12    2.95
   4  -4   3    4.52    2.33
   4   4   3    3.75    2.09
   4  -4   3    2.41    2.23
   5  -4   3  145.24    9.84
   5   4   3  178.58   12.74
  -5  -4  -3  138.49   11.62
  -5  -4  -3  151.29   10.85
  -6  -4  -3   58.29    7.95
   6  -4   3   65.97    7.20
   6  -4   3   61.88    6.88
  -6  -4  -3   66.04    7.58
  -7  -4  -3  151.65   13.35
   7  -4   3  161.10   11.92
   7  -4   3  179.16   12.43
  -7  -4  -3  157.74   12.14
   8  -4   3   -1.98    3.29
  -8  -4  -3   -2.79    4.24
  -8  -4  -3    7.01    3.55
   9  -4   3    7.74    3.36
  -9  -4  -3    9.08    4.68
  -9  -4  -3   12.44    4.26
 -10  -4  -3    0.04    3.60
  10  -4   3    6.37    3.31
 -10  -4  -3   11.81    4.49
 -11  -4  -3   94.82   12.64
  11  -4   3  105.20   11.43
 -11  -4  -3   91.08   10.96
  12  -4   3   -4.03    3.59
 -12  -4  -3    7.51    5.62
 -12  -4  -3    1.41    2.78
  13  -4   3    6.66    3.81
 -13  -4  -3    3.88    4.77
 -13  -4  -3   -1.15    3.77
  14  -4   3    8.52    4.83
 -14  -4  -3   14.43    5.53
 -15  -5   3   22.86    7.92
  15  -5  -3   22.79    7.20
  14  -5  -3   -0.62    5.25
 -14  -5   3   15.96    6.04
 -13  -5   3   22.44    6.72
  13  -5  -3   29.59    7.90
 -12  -5   3  168.60   16.63
  12  -5  -3  182.77   16.23
 -12  -5   3  172.11   10.00
 -11  -5   3   14.75    5.97
  11  -5  -3   24.31    6.71
 -11  -5   3   20.57    3.26
  10  -5  -3  375.30   22.87
 -10  -5   3  417.00   24.77
 -10  -5   3  394.48   14.29
  10  -5  -3  430.07   13.52
   9  -5  -3  456.67   24.03
  -9  -5   3  437.58   24.55
  -8  -5   3  281.08   17.87
   8  -5  -3  252.16   16.76
   7   5  -3    7.34    2.90
  -7  -5   3    2.50    2.91
   7  -5  -3    7.13    4.45
  -7  -5   3    8.64    4.04
   6   5  -3   55.10    6.96
  -6  -5   3   38.50    6.29
  -6  -5   3   48.27    6.85
   6  -5  -3   32.71    5.66
  -5  -5   3 1623.95   48.06
   5   5  -3 1763.79   48.96
  -5  -5   3 1601.63   42.53
  -5   5   3 1615.07   42.59
   4   5  -3 1104.27   33.85
  -4  -5   3 1033.71   33.36
   4   5  -3 1007.29   24.21
  -4   5   3 1040.92   27.91
  -4  -5   3  983.24   27.73
  -3  -5   3  194.39   11.56
   3   5  -3  200.59   11.61
  -3  -5   3  201.67   12.70
  -2  -5   3   34.93    4.94
  -2   5   3   36.29    2.97
  -2  -5   3   38.05    5.31
  -2  -5   3   36.67    3.28
   1  -5  -3   81.36    7.74
  -1  -5   3   80.85    7.04
   1  -5  -3   69.86    4.22
  -1  -5   3   82.51    7.46
   1   5  -3   77.60    4.54
   0  -5   3   70.54    6.25
   0  -5  -3   77.51    7.80
   0   5  -3   81.83    6.60
   0  -5   3   85.64    7.15
   0   5   3   79.00    6.94
  -1  -5  -3  248.42   14.54
  -1   5  -3  263.08   12.50
   1  -5   3  255.93   12.56
  -1   5  -3  249.89   10.53
   1   5   3  260.94   13.47
  -1  -5  -3  249.45   10.54
  -2  -5  -3  101.35    9.16
  -2   5  -3  110.62    7.95
  -2  -5  -3  111.94    7.18
  -2   5  -3  116.22    7.28
   2  -5   3  117.55    7.66
   2   5   3  122.37    8.89
  -3  -5  -3  393.19   19.68
   3   5   3  441.26   20.52
   3  -5   3  411.03   15.19
   3   5   3  415.88   18.29
  -3  -5  -3  407.38   16.50
  -3   5  -3  405.07   16.35
   4   5   3  350.96   18.88
  -4  -5  -3  308.60   17.68
  -4  -5  -3  313.02   15.97
   5  -5   3  123.45    9.46
  -5  -5  -3  111.30   10.81
   5  -5   3  108.72    9.20
  -5  -5  -3  111.49    9.31
  -6  -5  -3   67.16    8.67
   6  -5   3   66.14    7.41
  -6  -5  -3   64.96    7.26
   6  -5   3   58.18    7.24
   7  -5   3    9.22    3.26
  -7  -5  -3    7.75    3.74
  -7  -5  -3   11.78    3.78
   7  -5   3    7.65    3.18
  -8  -5  -3   28.85    6.79
  -8  -5  -3   38.37    6.30
   8  -5   3   29.89    6.17
  -9  -5  -3    3.65    4.44
   9  -5   3   -0.09    2.72
  -9  -5  -3    0.28    2.31
  10  -5   3   65.59    9.06
 -10  -5  -3   85.44   12.11
 -10  -5  -3   56.44    8.01
 -11  -5  -3   17.36    6.73
  11  -5   3   25.21    6.68
 -11  -5  -3   16.74    5.32
  12  -5   3    9.27    3.69
 -12  -5  -3   12.23    5.10
 -12  -5  -3    8.19    3.99
  13  -5   3    8.50    4.63
 -13  -5  -3   -1.96    2.89
  14  -5   3    7.53    4.01
 -14  -6   3   -3.56    4.31
  14  -6  -3    4.38    5.61
 -13  -6   3    3.01    4.17
  13  -6  -3    8.69    4.29
 -12  -6   3   22.64    6.47
  12  -6  -3   48.83    9.76
 -11  -6   3    3.34    4.99
  11  -6  -3    8.85    3.80
 -10  -6   3    8.09    5.00
  10  -6  -3   18.50    6.08
  -9  -6   3   52.53    8.56
   9  -6  -3   68.38    9.67
   8  -6  -3  177.55   14.36
  -8  -6   3  164.63   14.06
  -7  -6   3  114.05   11.38
   7  -6  -3   86.70    9.96
  -6  -6   3    7.70    3.53
  -6   6   3   16.05    3.29
  -6  -6   3   12.12    3.11
  -5  -6   3  428.86   20.88
   5   6  -3  469.14   21.56
  -5   6   3  429.51   15.53
  -5  -6   3  419.54   15.60
  -4  -6   3  137.74   10.74
  -4   6   3  143.17   11.42
   4   6  -3  152.56   11.08
   4   6  -3  133.54    6.24
  -3   6   3  211.08   13.77
  -3  -6   3  209.10   12.75
  -3  -6   3  194.49    8.07
  -3   6   3  194.42    7.86
  -2   6   3  131.43   10.52
  -2  -6   3  111.45    9.13
  -2  -6   3  103.10    5.12
   1  -6  -3   51.57    7.08
  -1  -6   3   52.46    6.18
  -1  -6   3   59.49    6.77
   0  -6   3   64.02    6.81
   0  -6  -3   65.99    7.63
   0   6  -3   85.57    7.54
   0  -6  -3   75.71    4.38
   0   6   3   66.47    6.67
   0   6  -3   68.18    4.32
   0  -6   3   83.29    7.79
  -1   6  -3  164.01   10.51
   1  -6   3  138.04    9.81
  -1  -6  -3  150.10   11.94
  -1  -6  -3  140.87    7.26
   1  -6   3  158.54   10.36
  -1   6  -3  144.63    7.25
   1   6   3  149.13   10.43
  -2   6  -3  179.24   11.28
  -2  -6  -3  165.07   12.87
   2  -6   3  167.34   10.45
  -2   6  -3  188.73    9.36
   2   6   3  180.64   11.63
  -2  -6  -3  183.47    9.20
  -3  -6  -3   87.41    9.48
   3  -6   3   99.51    7.38
  -3   6  -3   94.38    7.11
   3   6   3   90.13    8.21
  -3  -6  -3   86.63    6.83
  -4  -6  -3   50.74    7.57
   4  -6   3   55.21    5.16
  -4   6  -3   51.18    5.51
  -5  -6  -3    3.32    2.89
   5  -6   3    6.97    3.01
   6  -6   3   -1.03    2.06
  -6  -6  -3    2.44    2.59
  -7  -6  -3   -4.07    4.20
  -7  -6  -3    0.43    2.12
   7  -6   3   -0.08    3.12
  -8  -6  -3   -0.81    4.23
  -8  -6  -3    5.58    3.59
   8  -6   3    2.29    2.61
  -9  -6  -3   12.08    5.38
   9  -6   3    6.93    3.50
  -9  -6  -3   14.15    4.67
 -10  -6  -3   10.30    5.20
  10  -6   3    8.89    4.39
 -10  -6  -3    8.51    3.07
 -11  -6  -3   56.70   11.34
  11  -6   3   46.94    8.69
 -11  -6  -3   46.12    8.06
  12  -6   3   20.04    5.36
  13  -6   3   12.66    5.42
  14  -7  -3    6.18    3.82
 -13  -7   3    3.66    5.41
  13  -7  -3   -0.49    3.85
 -12  -7   3  111.72   14.94
  12  -7  -3   80.58   11.85
 -11  -7   3   -0.47    3.64
  11  -7  -3    6.20    3.92
 -10  -7   3   76.36   11.74
  10  -7  -3   77.33   10.38
  -9  -7   3  248.51   19.20
   9  -7  -3  257.00   19.39
  -8  -7   3  111.41   12.29
  -8   7   3  116.64    9.58
  -8  -7   3  113.50    9.49
  -7  -7   3   -1.03    2.93
  -7  -7   3   -0.27    2.12
  -7   7   3   -0.84    2.16
  -6  -7   3   66.92    8.79
  -6  -7   3   60.02    5.49
  -6   7   3   69.82    5.78
  -5  -7   3  258.19   16.82
   5   7  -3  275.41    9.91
  -4  -7   3  131.64   11.47
   4   7  -3  121.22    6.72
  -4   7   3  131.54    6.41
  -3  -7   3  221.77   14.50
  -3   7   3  236.02    7.58
  -3  -7   3  227.48    7.86
  -2  -7   3   90.71    9.04
   2  -7  -3   82.25    9.21
  -1  -7   3  168.07   12.01
   1  -7  -3  177.58   13.63
  -1  -7   3  197.01   13.55
   0  -7   3  331.18   17.60
   0  -7  -3  335.37   19.42
   0   7  -3  339.80   17.55
   0  -7   3  379.73   18.86
   0   7  -3  365.83   10.66
   0   7   3  344.85   17.50
   1  -7   3   47.47    6.29
  -1  -7  -3   53.14    7.93
   1  -7   3   44.79    6.13
  -1   7  -3   52.18    6.64
   1   7   3   52.96    6.44
  -2  -7  -3   22.40    5.75
   2  -7   3   20.51    4.28
  -2   7  -3   24.84    4.74
   2   7   3   27.74    4.89
   2  -7   3   23.26    4.25
  -2  -7  -3   15.17    2.51
  -2   7  -3   23.68    3.18
  -3  -7  -3    6.20    3.80
   3   7   3   11.55    3.54
  -3  -7  -3   14.46    2.82
  -3   7  -3   13.34    2.90
   3  -7   3   23.64    4.20
  -4  -7  -3  291.61   18.94
   4  -7   3  283.94   13.64
  -4   7  -3  247.04   13.01
   4   7   3  322.86   17.03
  -5  -7  -3  111.62   12.26
  -5   7  -3  101.02    8.49
  -5  -7  -3  109.21    8.90
  -6  -7  -3  119.12   13.11
  -7  -7  -3   -2.61    3.49
  -8  -7  -3    5.86    4.55
  -9  -7  -3    6.55    4.03
   9  -7   3    3.37    2.94
 -10  -7  -3  115.31   14.64
  10  -7   3   85.25   11.17
 -10  -7  -3   99.67   10.83
  11  -7   3   15.55    5.02
  12  -7   3   27.56    7.07
  13  -8  -3   11.65    5.33
 -12  -8   3  103.55   14.46
  12  -8  -3  105.93   13.45
 -11  -8   3    6.22    5.73
 -10  -8   3  158.89   16.34
 -10   8   3  158.17   12.50
 -10  -8   3  159.96   12.67
  -9  -8   3  490.52   28.42
  -9   8   3  489.88   21.87
  -9  -8   3  463.18   21.47
  -8  -8   3    8.19    5.57
  -8  -8   3    8.21    2.60
  -8   8   3    5.69    2.73
  -7  -8   3   42.99    8.20
  -7  -8   3   47.21    5.16
  -7   8   3   50.04    5.17
  -6  -8   3   31.27    6.28
  -5  -8   3    2.96    4.08
   5   8  -3   -0.29    1.04
  -4  -8   3    0.28    0.76
   4   8  -3    0.55    1.36
  -3  -8   3  151.43   12.59
   3  -8  -3  148.88   13.54
   2  -8  -3    4.70    3.60
  -2  -8   3    4.37    2.95
   1  -8  -3  387.64   21.99
  -1  -8   3  366.24   19.80
   0  -8  -3  393.22   22.88
   0  -8   3  401.97   20.84
   1  -8   3   22.67    5.23
  -1  -8  -3   23.37    6.19
   1  -8   3   20.74    4.28
  -2  -8  -3   47.80    7.68
   2  -8   3   35.74    6.17
   2  -8   3   44.72    6.29
   3  -8   3  141.39   12.13
  -3  -8  -3  138.78   13.83
   3  -8   3  151.86   11.03
  -3  -8  -3  156.91    8.53
  -3   8  -3  172.52    8.86
  -4  -8  -3   86.93   11.14
   4  -8   3   86.50    7.70
  -4  -8  -3   93.20    7.27
  -5  -8  -3    5.63    3.87
  -6  -8  -3  214.87   18.39
  -7  -8  -3    8.05    5.80
  -8  -8  -3   18.37    6.32
  -9  -8  -3   27.23    7.95
 -11  -9   3   10.68    5.92
 -10  -9   3   12.62    6.10
  -9  -9   3    4.08    3.88
  -8  -9   3   60.06   10.01
  -7  -9   3   86.15   11.39
  -6  -9   3    4.57    4.04
  -5  -9   3   82.67   10.54
  -4  -9   3   18.49    5.32
   4  -9  -3   20.73    5.86
  -3  -9   3   -0.77    3.42
   3  -9  -3    6.05    3.56
   2  -9  -3   64.21    9.64
  -2  -9   3   64.78    8.81
  -1  -9   3   67.43    8.76
   1  -9  -3   78.79   10.38
   0  -9   3   14.29    4.63
   0  -9  -3   11.96    5.19
  -1  -9  -3   57.29    9.43
   1  -9   3   50.84    7.73
  -2  -9  -3   76.32   10.83
   2  -9   3   83.56    9.96
  -3  -9  -3    5.92    4.89
   3  -9   3    3.29    1.80
  -4  -9  -3   -5.18    4.57
   4  -9   3    0.04    2.89
  -5  -9  -3   48.12    9.17
  -6  -9  -3   55.29    9.82
  -7  -9  -3   14.99    6.34
  -8  -9  -3    2.32    4.63
  -9 -10   3    9.96    5.37
  -8 -10   3   -3.38    3.57
  -7 -10   3   21.47    6.76
  -6 -10   3   -2.87    4.30
  -5 -10   3   13.48    5.24
   5 -10  -3   18.92    6.59
   4 -10  -3   13.14    5.01
  -4 -10   3   14.59    5.17
  -3 -10   3   12.31    3.44
   3 -10  -3   15.65    5.11
   2 -10  -3   86.40   12.18
  -2 -10   3   58.15    9.00
   1 -10  -3  154.63   15.46
  -1 -10   3  143.42   14.05
   0 -10  -3   29.56    7.11
   0 -10   3   40.65    7.67
  -1 -10  -3   25.18    6.65
   1 -10   3   18.61    4.97
  -2 -10  -3   11.97    5.05
   2 -10   3   16.05    5.36
   3 -10   3    7.96    4.09
  -3 -10  -3   16.78    6.96
   4 -10   3    6.79    4.00
  -4 -10  -3    7.27    4.64
  -5 -10  -3   13.76    4.59
   5 -10   3   11.70    4.82
  -6 -10  -3    3.87    4.52
  -7 -11   3   -5.78    5.55
  -6 -11   3   14.64    5.77
   6 -11  -3   11.00    5.09
  -5 -11   3    9.07    5.62
   5 -11  -3   13.51    5.52
  -4 -11   3   10.89    5.55
   4 -11  -3   10.89    5.28
  -3 -11   3    1.25    3.40
   3 -11  -3    0.40    3.22
   2 -11  -3    6.41    5.46
  -2 -11   3   -1.40    4.37
   1 -11  -3   10.20    5.92
  -1 -11   3   18.53    5.86
   0 -11   3   -4.72    3.30
   0 -11  -3    1.96    4.16
  -1 -11  -3   75.89   11.77
   1 -11   3   56.78    9.26
   2 -11   3   45.93    8.73
  -2 -11  -3   45.98   10.22
  -3 -11  -3   13.25    6.25
   3 -11   3    1.10    3.55
   4 -11   3   29.22    7.02
   5 -11   3    4.28    3.00
   6 -11   3   -4.38    3.87
   7 -11   3  -11.37    4.80
  -4 -12   3    6.97    4.99
  -3 -12   3    0.87    3.86
  -2 -12   3   19.91    5.97
  -1 -12   3   -2.44    3.47
   0 -12   3   14.70    6.01
   1 -12   3   59.89   10.23
   2 -12   3    7.86    4.85
   3 -12   3    9.79    5.66
   4 -12   3    5.43    3.78
   5 -12   3   -8.19    4.11
 -16   0   4   10.85    5.73
 -15   0   4  115.82   14.53
 -14   0   4  475.55   28.21
 -13   0   4  151.60   15.18
 -12   0   4    0.85    3.10
 -11   0   4 1123.69   41.57
 -10   0   4  799.99   32.09
  -9   0   4  308.21   17.12
  -8   0   4  567.32   23.71
   8   0  -4  591.34   20.82
  -7   0   4 4201.66   99.91
   7   0  -4 4183.15   96.65
   6   0  -4 1942.10   50.86
  -6   0   4 1962.90   50.89
   6   0  -4 1917.44   49.22
  -5   0   4    1.44    3.00
   5   0  -4   -0.13    2.12
  -5   0   4    1.83    3.67
  -4   0   4  182.87    8.87
   4   0  -4  196.75    8.89
  -4   0   4  180.23    9.71
   3   0  -4 2745.70   60.65
  -3   0   4 2605.00   60.60
  -2   0   4 6226.78  114.81
  -2   0   4 6145.78  113.24
   2   0  -4 6283.83  113.40
  -1   0   4  272.04    7.82
  -1   0   4  276.28   10.93
  -1   0   4  284.14   11.60
   0   0  -4  877.83   20.89
   0   0   4  861.32   25.63
  -1   0  -4   32.79    2.86
   1   0   4   26.88    2.52
  -2   0  -4  577.64   17.30
   2   0   4  530.42   16.60
  -3   0  -4 1092.53   30.52
   3   0   4 1100.71   30.25
  -4   0  -4  746.41   24.44
   4   0   4  750.30   24.07
  -5   0  -4   89.66    7.80
   5   0   4   91.49    7.55
  -6   0  -4 1183.79   37.46
  -7   0  -4   88.97    8.92
   7   0   4   97.50    9.00
   8   0   4   63.25    7.67
  -8   0  -4   69.74    8.37
  -9   0  -4   -1.05    3.52
 -10   0  -4   -0.62    2.65
 -11   0  -4   -1.22    4.53
 -12   0  -4   57.05    9.31
 -13   0  -4   48.71    9.49
 -14   0  -4   -0.26    3.69
 -16  -1   4   65.41   11.42
 -15  -1   4   11.36    6.28
 -15   1   4   -4.08    4.49
 -14   1   4  130.48   14.35
 -14  -1   4  146.73   15.56
 -13   1   4  159.79   15.49
 -13  -1   4  179.49   16.37
 -12   1   4  198.16   16.01
 -12  -1   4  196.62   16.31
 -11   1   4 1291.52   45.79
 -11  -1   4 1351.23   46.75
 -10   1   4   18.72    4.76
 -10  -1   4   28.86    5.95
   9   1  -4  611.77   25.43
  -9   1   4  554.47   24.44
  -9  -1   4  548.29   24.47
   9  -1  -4  528.62   19.37
  -9  -1   4  559.09   21.88
   8   1  -4  681.68   25.87
  -8   1   4  605.71   24.93
  -8  -1   4  669.13   25.68
   8  -1  -4  609.44   20.88
  -8  -1   4  632.10   23.02
  -7  -1   4   45.95    5.99
  -7   1   4   48.26    6.37
   7   1  -4   43.40    5.49
   7   1  -4   46.62    5.29
  -7  -1   4   51.47    5.52
   7  -1  -4   47.28    4.77
  -6  -1   4   34.16    4.90
   6   1  -4   42.20    5.17
   5   1  -4  222.89   10.88
  -5  -1   4  230.23   10.96
  -5  -1   4  195.42   10.78
  -5   1   4  190.59   10.59
   4   1  -4 2214.76   54.78
  -4  -1   4 2261.74   54.83
   4  -1  -4 2429.87   56.01
  -4  -1   4 2367.72   56.15
  -4  -1   4 2311.77   51.56
  -4   1   4 2306.39   55.95
   3   1  -4  162.86    7.14
   3  -1  -4  175.63    8.11
  -3  -1   4  173.27    7.30
  -3  -1   4  162.27    6.56
   2   1  -4  130.27    4.99
  -2  -1   4  127.24    4.91
  -2   1   4  132.63    6.55
   2  -1  -4  131.04    6.42
  -2   1   4  126.91    7.25
  -2   1   4  144.55    7.82
  -2  -1   4  130.88    7.47
   2   1  -4  135.19    6.18
  -1   1   4 1679.73   41.92
  -1   1   4 1672.20   42.01
  -1  -1   4 1639.69   41.84
   0  -1  -4  180.70    7.61
   0   1   4  167.23    9.02
   0   1   4  176.03    9.11
   0  -1   4  162.64    9.02
  -1  -1  -4   63.37    4.77
  -1   1  -4   66.01    3.38
   1   1   4   61.61    4.58
   1  -1   4   66.90    3.31
   2  -1   4  120.33    5.85
  -2  -1  -4  128.50    7.34
   2   1   4  115.20    6.91
  -2   1  -4  113.66    5.85
   3  -1   4  621.86   18.99
   3   1   4  616.94   20.58
  -3  -1  -4  627.42   20.76
  -3   1  -4  587.04   18.85
   4   1   4   45.74    5.03
  -4   1  -4   35.67    4.39
   4  -1   4   45.50    4.53
  -4  -1  -4   42.16    5.35
  -5  -1  -4  242.37   13.76
  -5   1  -4  228.76   12.23
   5  -1   4  243.23   12.30
   6   1   4   78.39    7.88
  -6  -1  -4   86.48    8.54
  -6   1  -4   84.95    7.66
  -7   1  -4  252.80   14.70
   7  -1   4  234.59   14.33
  -7  -1  -4  245.09   15.24
   7   1   4  280.24   15.93
  -8   1  -4    0.78    2.61
   8  -1   4    0.12    1.63
  -8  -1  -4    3.99    3.13
  -9   1  -4   11.31    4.35
  -9  -1  -4   14.36    5.11
 -10   1  -4  267.62   18.16
 -10  -1  -4  278.88   19.01
 -11   1  -4   48.81    8.34
 -11  -1  -4   51.44    8.65
 -12   1  -4   90.04   11.44
 -12  -1  -4   95.31   12.34
 -13   1  -4    0.69    3.12
 -13  -1  -4    3.90    4.48
 -14  -1  -4   26.74    7.40
 -16  -2   4   -2.90    4.79
 -15  -2   4   18.90    6.90
 -14  -2   4   10.90    5.05
 -13  -2   4  384.76   24.59
 -12  -2   4   18.96    5.50
 -12  -2   4   16.73    3.92
 -11  -2   4  431.20   23.96
 -11  -2   4  491.63   22.33
 -10  -2   4  427.79   22.64
 -10  -2   4  481.32   21.31
  10  -2  -4  433.03   16.65
  -9  -2   4   15.86    4.27
   9   2  -4   29.18    5.62
   9  -2  -4   16.86    3.87
  -9  -2   4   22.61    4.25
   9  -2  -4   19.23    2.87
   8   2  -4  218.58   13.55
  -8  -2   4  203.98   13.52
   8  -2  -4  211.55   10.36
  -8  -2   4  222.48   12.94
   7   2  -4  103.96    8.58
  -7  -2   4   96.32    8.71
  -7  -2   4   98.77    8.04
   6   2  -4  212.23   11.79
  -6  -2   4  199.75   11.63
  -6  -2   4  215.96   12.16
   5   2  -4  528.79   18.82
   5  -2  -4  557.93   19.91
  -5  -2   4  560.62   19.87
  -5  -2   4  542.05   19.09
  -5  -2   4  524.35   12.96
  -5   2   4  535.03   19.05
  -5  -2   4  544.06   20.24
   4  -2  -4  233.44   11.61
  -4  -2   4  258.33   11.42
   4   2  -4  259.49   10.98
  -4   2   4  254.29   11.20
  -4  -2   4  253.44   12.32
  -4  -2   4  246.03   11.28
  -3  -2   4  432.02   14.27
   3  -2  -4  453.50   15.95
   3   2  -4  441.69   14.08
   3   2  -4  432.04   11.90
  -3  -2   4  447.97   16.74
   3  -2  -4  441.47   15.36
   3   2  -4  445.26   15.48
  -2  -2   4 1777.23   41.19
   2   2  -4 1804.79   41.16
  -2  -2   4 1854.77   44.53
  -2   2   4 1796.42   44.38
  -2   2   4 1794.82   45.54
  -1  -2   4   61.38    3.02
  -1   2   4   64.98    5.66
   1   2  -4   54.86    4.79
   1   2  -4   60.07    5.10
   1  -2  -4   58.37    4.77
  -1   2   4   63.86    5.56
  -1  -2   4   58.54    5.37
   0  -2  -4  543.70   17.49
   0  -2   4  511.28   12.93
   0   2  -4  559.29   17.51
   0  -2  -4  526.79   17.96
   0   2   4  523.92   18.68
   0   2  -4  536.14   17.97
   1  -2   4  308.54    9.32
   1   2   4  296.06   12.48
  -1  -2  -4  299.33   12.64
   1  -2   4  314.78    9.51
  -1   2  -4  304.99   13.21
  -1   2  -4  319.68   11.83
   1   2   4  307.22   13.83
  -1  -2  -4  309.52   13.49
   2   2   4  110.31    7.53
   2  -2   4  118.16    5.95
  -2  -2  -4  103.61    7.60
   2  -2   4  121.25    5.91
  -2  -2  -4  112.77    8.12
  -2   2  -4  114.57    6.40
  -2   2  -4  121.72    8.11
   3   2   4  253.37   12.51
   3  -2   4  238.83   10.40
  -3  -2  -4  258.19   12.64
   4  -2   4  140.98    8.52
  -4  -2  -4  125.01    9.54
  -5  -2  -4  295.02   16.27
   5  -2   4  326.95   15.10
   5   2   4  329.72   16.54
  -5  -2  -4  312.06   16.87
  -6  -2  -4  459.15   21.75
  -6   2  -4  452.06   19.34
   6   2   4  479.53   21.49
  -6  -2  -4  433.60   21.46
   7   2   4   35.15    5.71
  -7   2  -4   31.73    5.25
  -7  -2  -4   34.41    6.20
   7  -2   4   33.41    5.19
  -7   2  -4   30.52    1.99
   8  -2   4  500.26   22.85
  -8   2  -4  479.30   22.48
  -8  -2  -4  447.02   23.74
  -9  -2  -4  754.55   33.13
 -10  -2  -4   11.80    4.44
 -11  -2  -4   39.40    8.05
 -11  -2  -4   34.10    7.72
 -12  -2  -4   11.10    4.52
 -12  -2  -4   13.50    5.22
 -13  -2  -4   45.44    9.45
 -13  -2  -4   40.73    8.48
 -16  -3   4  316.48   25.55
 -15  -3   4    2.64    5.23
 -14  -3   4   85.83   12.30
 -13  -3   4  351.99   24.01
 -12  -3   4    1.16    4.00
 -11  -3   4  397.80   22.98
  11  -3  -4  388.91   14.87
 -10  -3   4  136.19   12.62
  10  -3  -4  135.10    8.01
 -10  -3   4  148.24   11.75
   9   3  -4  185.08   13.66
  -9  -3   4  157.38   13.05
  -9  -3   4  176.38   12.62
   9  -3  -4  173.88    9.18
   8  -3  -4 1038.15   36.24
  -8  -3   4 1031.94   36.92
   8   3  -4 1116.35   37.01
  -8  -3   4 1080.80   36.08
   7   3  -4  466.11   20.34
  -7  -3   4  462.31   21.07
   7  -3  -4  433.11   20.11
  -7  -3   4  464.14   20.45
  -6  -3   4 1828.32   50.10
   6  -3  -4 1753.84   50.28
   6   3  -4 1827.56   49.70
  -6   3   4 1797.71   48.18
  -6  -3   4 1746.04   47.99
  -6  -3   4 1879.83   50.98
  -5  -3   4 1197.61   35.51
   5  -3  -4 1218.77   36.45
   5   3  -4 1221.65   35.20
  -5  -3   4 1207.32   34.10
  -5  -3   4 1245.57   37.23
  -5   3   4 1225.59   34.25
   4  -3  -4 2830.40   70.07
   4   3  -4 2873.87   67.86
  -4  -3   4 2768.98   67.65
  -4  -3   4 2826.01   67.02
  -4  -3   4 2871.65   70.76
  -4   3   4 2847.00   66.94
   3   3  -4  108.19    6.55
  -3  -3   4  117.32    6.90
   3   3  -4  114.83    6.83
  -3  -3   4  108.85    7.97
   3  -3  -4  107.50    6.56
   2   3  -4  228.19    9.36
  -2  -3   4  254.71    9.88
   2   3  -4  277.77   12.88
  -2   3   4  239.72   10.42
  -2  -3   4  248.41   10.59
  -2  -3   4  269.11   12.36
   2  -3  -4  234.80   10.07
   2   3  -4  247.02   10.31
  -1  -3   4  445.61   13.62
   1  -3  -4  415.44   16.63
  -1   3   4  428.80   15.33
  -1  -3   4  481.78   16.95
   1   3  -4  448.62   16.74
  -1  -3   4  448.43   15.44
  -1   3   4  441.94   17.32
   0  -3   4  528.78   15.48
   0   3  -4  543.73   15.65
   0  -3  -4  542.59   19.62
   0   3   4  538.93   19.94
   0   3  -4  551.35   18.59
   0   3  -4  577.75   18.64
   0  -3  -4  554.36   18.41
  -1  -3  -4  371.01   15.62
   1   3   4  371.22   15.45
  -1   3  -4  359.02   14.62
  -1  -3  -4  346.37   14.61
  -1   3  -4  352.39   13.58
   1   3   4  368.37   15.77
   2  -3   4  201.46    8.95
   2  -3   4  203.10    8.82
  -2  -3  -4  207.99   11.45
  -2   3  -4  205.18    9.26
  -2  -3  -4  207.24   11.26
  -2   3  -4  210.06   11.17
   3  -3   4  127.83    7.39
  -3  -3  -4  140.58    9.79
   3  -3   4  133.18    7.69
  -3   3  -4  136.70    6.90
   4   3   4    0.56    2.01
  -4  -3  -4    1.65    3.15
   4  -3   4    1.07    1.57
   4  -3   4    2.61    1.97
  -4  -3  -4    0.48    2.55
   5   3   4  838.77   30.32
   5  -3   4  775.72   26.36
  -5  -3  -4  775.73   29.59
  -5  -3  -4  776.08   29.49
  -6  -3  -4   -1.23    2.85
   6   3   4    3.02    2.60
  -6  -3  -4    1.67    3.11
  -7  -3  -4  189.19   14.92
   7  -3   4  214.89   13.82
  -7  -3  -4  218.66   15.00
  -8  -3  -4  109.60   11.62
   8  -3   4  104.21    9.95
  -8  -3  -4   88.84    9.91
  -9  -3  -4  689.00   32.64
  -9  -3  -4  660.21   31.00
 -10  -3  -4   97.42   12.18
 -10  -3  -4  105.69   11.92
 -11  -3  -4   20.99    5.94
 -11  -3  -4   20.40    6.01
 -12  -3  -4   56.82   10.02
 -12  -3  -4   64.57   10.27
 -13  -3  -4   10.70    5.23
 -13  -3  -4   -4.93    4.13
  16  -4  -4   27.10    7.94
  15  -4  -4  225.31   20.12
 -15  -4   4  224.28   20.75
  14  -4  -4   55.43    9.65
 -14  -4   4   71.90   11.78
  13  -4  -4   14.17    5.00
 -13  -4   4   27.31    7.28
 -12  -4   4  409.09   25.24
  12  -4  -4  375.57   23.63
 -12  -4   4  416.82   16.38
 -11  -4   4  206.96   16.94
  11  -4  -4  215.30   16.73
  11  -4  -4  218.72    9.88
 -11  -4   4  205.27    9.94
 -10  -4   4    3.58    3.61
  10  -4  -4    2.41    3.43
  10  -4  -4    3.65    1.34
 -10  -4   4    4.51    1.58
  -9  -4   4  129.71   12.29
   9  -4  -4  118.70   11.33
  -9  -4   4  126.62    5.59
   8   4  -4 1535.70   47.87
   8  -4  -4 1583.44   48.63
  -8  -4   4 1513.43   48.35
   8  -4  -4 1409.53   47.34
  -8  -4   4 1559.64   48.28
  -7  -4   4   68.49    7.86
   7   4  -4   72.07    7.55
  -7  -4   4   70.00    7.90
   7  -4  -4   62.60    7.56
   6   4  -4   20.01    3.95
  -6  -4   4   20.73    4.06
   6  -4  -4   15.88    4.70
  -6   4   4   24.52    4.02
  -6  -4   4   21.61    4.46
  -6  -4   4   23.95    4.02
   5   4  -4   38.79    5.31
  -5  -4   4   35.83    5.07
  -5  -4   4   49.56    5.09
   5  -4  -4   43.46    5.97
  -5   4   4   45.06    4.73
  -5  -4   4   53.26    6.18
  -4  -4   4  149.15    9.22
   4   4  -4  146.88    9.23
  -4   4   4  145.58    8.19
  -4  -4   4  135.74    8.02
  -4  -4   4  151.46   10.49
   3   4  -4 1484.46   39.49
  -3  -4   4 1434.16   39.46
  -3  -4   4 1525.18   43.15
  -2  -4   4 4101.35   93.18
   2  -4  -4 3960.15   91.83
  -2  -4   4 4247.26   97.31
  -2   4   4 4136.74   92.06
   2   4  -4 4124.49   92.16
  -2  -4   4 4112.01   92.21
  -1  -4   4 2747.34   64.56
   1  -4  -4 2783.95   69.09
  -1  -4   4 2767.44   68.25
  -1  -4   4 2718.03   64.50
  -1   4   4 2719.41   64.22
  -1   4   4 2850.14   68.97
   0  -4  -4 2680.68   68.78
   0   4  -4 2697.55   63.69
   0  -4   4 2707.11   63.57
   0   4  -4 2727.70   64.82
   0   4   4 2858.70   69.09
   0  -4   4 2818.40   67.03
   0  -4  -4 2701.88   64.74
  -1   4  -4 2703.38   63.98
  -1  -4  -4 2726.88   69.54
  -1  -4  -4 2724.89   66.33
  -1   4  -4 2760.54   66.21
   1   4   4 2815.19   69.54
   1  -4   4 2715.77   65.74
  -2  -4  -4  196.76   12.47
   2   4   4  200.21   12.26
  -2  -4  -4  201.35   11.05
  -2   4  -4  200.85   11.00
   2   4   4  198.76   12.07
   3   4   4 2587.08   66.25
   3  -4   4 2426.52   59.89
  -3  -4  -4 2379.98   64.97
   3  -4   4 2373.60   59.60
  -3  -4  -4 2313.84   63.89
  -3   4  -4 2533.23   63.13
  -4  -4  -4   30.28    5.64
   4  -4   4   33.53    4.50
   4   4   4   42.38    6.12
   4  -4   4   26.79    4.17
  -4  -4  -4   25.45    4.59
   5  -4   4  827.33   27.85
   5   4   4  927.90   33.35
  -5  -4  -4  780.03   31.39
  -5  -4  -4  814.03   30.59
  -6  -4  -4  144.82   12.44
   6  -4   4  136.11   10.19
   6  -4   4  130.50    9.95
  -6  -4  -4  129.86   11.25
  -7  -4  -4  138.44   13.02
   7  -4   4  158.87   11.67
   7  -4   4  138.13   10.92
  -7  -4  -4  127.04   11.76
  -8  -4  -4  405.96   23.79
   8  -4   4  398.36   20.45
  -8  -4  -4  402.37   22.15
  -9  -4  -4   -2.46    3.65
   9  -4   4    1.92    2.92
  -9  -4  -4   -3.35    4.06
 -10  -4  -4   39.84    8.94
  10  -4   4   53.81    8.08
 -10  -4  -4   40.96    7.64
  11  -4   4    9.75    3.88
 -11  -4  -4    8.30    4.14
 -11  -4  -4   12.88    5.48
 -12  -4  -4   45.97    9.61
  12  -4   4   52.90    8.78
 -12  -4  -4   59.77    9.68
  13  -4   4    6.00    3.14
 -13  -4  -4    6.10    4.41
  15  -5  -4    7.82    5.46
 -15  -5   4    5.83    5.78
  14  -5  -4   34.69    8.44
 -14  -5   4   32.58    7.37
 -13  -5   4   94.80   12.75
  13  -5  -4   99.01   12.66
 -12  -5   4   78.00   11.12
  12  -5  -4   93.55   11.62
 -12  -5   4   91.55    5.94
 -11  -5   4  314.19   22.02
  11  -5  -4  322.60   21.58
  11  -5  -4  343.35   13.03
 -11  -5   4  339.73   11.42
 -10  -5   4  195.38   16.49
  10  -5  -4  180.02   15.34
   9  -5  -4  352.14   20.79
  -9  -5   4  375.52   21.73
  -8  -5   4  916.74   35.07
   8  -5  -4  860.97   34.28
  -7  -5   4  267.39   16.36
   7   5  -4  296.15   17.17
   7  -5  -4  276.21   17.00
  -7   5   4  269.52   14.19
  -7  -5   4  275.30   14.33
  -6  -5   4 1289.04   41.59
   6  -5  -4 1267.64   42.65
   6   5  -4 1337.66   42.09
  -6  -5   4 1315.54   37.74
  -6  -5   4 1470.17   44.96
  -6   5   4 1303.75   37.60
  -5  -5   4   60.43    6.97
   5   5  -4   56.59    6.31
  -5   5   4   51.45    5.02
  -5  -5   4   63.63    7.57
  -5  -5   4   52.99    5.26
   4   5  -4  105.19    8.38
  -4  -5   4   96.40    8.43
  -4  -5   4  123.79   10.17
   3   5  -4  383.92   16.27
  -3  -5   4  370.01   16.22
  -3  -5   4  410.02   18.83
  -3   5   4  368.57   13.58
  -3  -5   4  375.25   13.75
  -2  -5   4  161.13    9.64
  -2  -5   4  186.96   11.75
   2  -5  -4  164.83    8.01
  -2  -5   4  175.15    8.36
  -2   5   4  166.43    8.08
   2   5  -4  163.41    8.16
  -1  -5   4   82.06    6.65
   1  -5  -4   62.61    7.44
  -1  -5   4   99.18    8.07
  -1   5   4   72.00    7.16
   1   5  -4   73.98    5.37
   0   5  -4  179.27    9.79
   0  -5   4  165.39    9.42
   0  -5  -4  199.76   12.56
   0  -5   4  183.57   10.83
   0   5   4  195.88   11.94
   1  -5   4  432.01   16.76
  -1   5  -4  461.03   17.25
  -1  -5  -4  411.24   20.00
   1  -5   4  449.46   17.76
  -1   5  -4  442.58   16.63
  -1  -5  -4  444.74   16.68
   1   5   4  474.47   19.93
  -2  -5  -4  176.11   12.54
  -2   5  -4  190.71   10.54
  -2  -5  -4  174.42   10.22
   2   5   4  186.06   11.93
   2  -5   4  168.91    9.63
   3   5   4  428.41   20.81
  -3  -5  -4  389.63   19.91
   3   5   4  409.91   19.14
  -3   5  -4  390.74   17.30
  -4  -5  -4  164.76   12.77
  -4   5  -4  166.24   11.28
  -4  -5  -4  156.43   10.93
  -4  -5  -4  150.45   11.38
   5  -5   4  348.83   16.78
   5  -5   4  344.95   16.95
  -5  -5  -4  345.98   19.65
  -5  -5  -4  312.95   17.77
  -6  -5  -4   16.18    4.61
   6  -5   4   13.03    3.18
   6  -5   4   10.93    3.48
  -6  -5  -4    9.83    3.67
  -7  -5  -4  315.37   20.58
   7  -5   4  286.51   16.77
   7  -5   4  319.00   17.65
  -7  -5  -4  301.35   18.37
  -8  -5  -4   -2.31    3.53
   8  -5   4    2.12    2.59
  -8  -5  -4    2.53    3.33
  -9  -5  -4   -2.58    5.03
   9  -5   4   -0.49    2.79
  -9  -5  -4   -1.73    2.65
 -10  -5  -4   13.38    6.20
  10  -5   4    7.07    4.46
 -10  -5  -4    3.98    3.26
 -11  -5  -4  163.70   17.53
  11  -5   4  177.80   15.35
 -11  -5  -4  176.60   15.89
 -12  -5  -4  124.77   15.75
 -12  -5  -4  121.70   13.77
  12  -5   4  117.90   12.98
 -13  -5  -4    3.39    2.88
 -14  -6   4   12.94    6.62
  14  -6  -4    2.97    4.14
 -13  -6   4  129.29   14.91
  13  -6  -4  128.14   14.84
 -12  -6   4   -1.65    4.73
  12  -6  -4    3.87    3.90
 -11  -6   4    9.27    4.90
  11  -6  -4    2.50    4.14
 -10  -6   4 1747.76   59.44
  10  -6  -4 1653.36   57.37
  -9  -6   4  383.85   23.10
   9  -6  -4  354.47   22.25
  -8  -6   4  391.98   22.50
   8  -6  -4  434.55   23.69
  -8  -6   4  439.26   19.61
  -8   6   4  435.33   19.54
  -7  -6   4  207.27   14.91
  -7  -6   4  210.10   12.01
  -7   6   4  218.27   12.18
  -6  -6   4   20.40    4.66
   6   6  -4   16.18    4.21
  -6   6   4   21.01    3.58
  -6  -6   4   16.58    3.19
   5   6  -4  852.17   30.75
  -5  -6   4  766.00   29.91
  -4  -6   4    2.62    2.77
   4   6  -4    4.49    2.83
  -4   6   4   -0.98    2.11
  -4  -6   4    2.44    2.31
  -3  -6   4   46.55    6.16
  -3  -6   4   51.30    4.37
  -3   6   4   49.68    4.28
  -3   6   4   57.60    7.19
  -3  -6   4   46.66    6.65
  -2  -6   4  426.49   19.06
   2  -6  -4  431.79   21.02
  -2   6   4  515.74   22.78
  -2  -6   4  449.12   14.95
  -2  -6   4  490.34   21.72
  -1  -6   4  549.92   21.45
   1  -6  -4  534.41   24.00
  -1  -6   4  597.37   23.75
   1  -6  -4  550.05   17.13
   1   6  -4  546.08   17.18
  -1   6   4  574.09   23.29
   0  -6   4 1395.05   41.48
   0   6  -4 1499.47   42.04
   0  -6  -4 1391.68   45.75
   0   6   4 1501.47   44.76
   0  -6   4 1481.79   43.63
   1  -6   4  447.75   19.08
  -1  -6  -4  457.32   22.59
  -1   6  -4  494.17   19.67
   1  -6   4  488.81   20.07
  -1  -6  -4  485.02   17.39
   1   6   4  518.26   22.00
  -1   6  -4  492.37   17.43
  -2  -6  -4  233.22   15.92
  -2  -6  -4  256.76   12.67
   2   6   4  295.92   15.95
  -2   6  -4  262.88   12.65
   2  -6   4  264.39   13.41
  -3  -6  -4  913.16   35.88
   3   6   4 1034.18   35.01
  -3   6  -4  983.53   31.33
   4  -6   4    4.56    2.43
  -4  -6  -4    3.89    3.52
  -4   6  -4    3.72    2.38
  -4  -6  -4    5.56    2.54
   5  -6   4  440.37   20.62
  -5  -6  -4  426.00   23.89
  -5   6  -4  440.54   20.69
  -5  -6  -4  472.19   21.30
   6  -6   4  676.20   26.99
  -6  -6  -4  581.00   29.59
  -6  -6  -4  562.33   26.13
  -7  -6  -4  160.05   15.16
   7  -6   4  159.86   12.65
  -7  -6  -4  164.22   13.34
  -8  -6  -4   41.16    8.25
  -8  -6  -4   54.51    8.06
   8  -6   4   57.04    7.83
  -9  -6  -4   39.22    8.62
   9  -6   4   36.70    7.23
  -9  -6  -4   37.58    7.03
 -10  -6  -4   64.24   10.98
 -10  -6  -4   54.36    8.71
  10  -6   4   48.03    7.89
 -11  -6  -4  163.73   18.08
  11  -6   4  128.81   13.32
 -11  -6  -4  133.86   13.90
  14  -7  -4   66.39   11.73
 -13  -7   4   95.04   14.02
  13  -7  -4  120.55   14.95
 -12  -7   4   15.99    5.79
  12  -7  -4   17.12    6.32
 -11  -7   4   16.39    6.90
  11  -7  -4   10.17    5.62
 -10  -7   4   62.19   10.10
 -10  -7   4   70.52    8.58
 -10   7   4   66.84    8.23
  10  -7  -4   68.90   10.18
  -9  -7   4  602.02   30.92
  -9   7   4  631.22   25.72
  -9  -7   4  615.19   25.53
  -8  -7   4  171.67   15.03
  -8  -7   4  161.90   11.15
  -8   7   4  187.15   11.77
  -7  -7   4  152.55   13.55
  -7  -7   4  141.09    9.52
  -7   7   4  152.45    9.91
  -6  -7   4  163.90   13.17
  -6  -7   4  161.51    9.46
  -5  -7   4   73.19    8.55
   5   7  -4   78.31    3.91
  -4  -7   4   12.37    3.99
  -4  -7   4   11.48    2.30
  -4   7   4    8.74    2.02
  -3  -7   4    3.10    2.93
  -3  -7   4    3.16    1.27
  -3   7   4    3.15    1.12
  -2  -7   4    0.11    2.51
   2  -7  -4   -5.48    4.34
  -2  -7   4   -3.68    2.85
   1  -7  -4    6.16    3.63
  -1  -7   4    8.32    3.50
  -1  -7   4    9.73    3.47
  -1   7   4   11.43    3.60
   0  -7  -4    8.72    3.37
   0  -7   4   13.37    3.99
   0  -7  -4    9.53    1.99
   0   7  -4   12.83    2.41
   0   7   4    8.55    3.51
   0  -7   4    8.49    3.03
   0   7  -4   14.91    3.64
  -1  -7  -4   17.14    4.84
   1  -7   4    4.17    2.53
   1  -7   4    6.60    2.79
   1   7   4   13.65    4.39
  -1   7  -4    0.75    2.01
   2  -7   4  306.60   16.34
  -2   7  -4  304.87   16.25
  -2  -7  -4  301.88   19.28
  -2   7  -4  325.23   13.98
   2   7   4  312.75   17.49
   2  -7   4  315.79   15.93
  -2  -7  -4  307.19   13.69
  -3  -7  -4   53.18    8.39
   3  -7   4   56.51    6.29
  -3   7  -4   43.40    5.23
  -4  -7  -4  137.19   13.19
  -4  -7  -4  136.25   10.06
  -4   7  -4  134.15    9.95
  -5  -7  -4  120.32   12.71
  -5   7  -4  118.96   10.07
  -5  -7  -4  123.39   10.31
  -6  -7  -4   21.41    6.36
  -7  -7  -4   11.22    4.65
  -8  -7  -4   -4.33    4.70
  -9  -7  -4   23.15    7.52
  -9  -7  -4   12.05    4.60
 -10  -7  -4   -6.67    3.59
 -10  -7  -4    1.25    3.36
  10  -7   4   -6.00    4.01
 -13  -8   4   13.40    4.56
  13  -8  -4    2.24    5.79
 -12  -8   4   36.10    8.98
 -12   8   4   48.67    7.93
 -12  -8   4   37.32    6.96
  12  -8  -4   32.64    7.86
 -11  -8   4   51.78    9.78
 -11   8   4   51.53    7.44
 -11  -8   4   57.84    8.48
 -10  -8   4   53.61   10.18
 -10   8   4   60.89    7.54
 -10  -8   4   42.65    6.26
  -9  -8   4  170.96   16.28
  -9  -8   4  165.53   11.71
  -9   8   4  175.41   11.98
  -8  -8   4   49.14    8.22
  -8  -8   4   59.55    6.40
  -8   8   4   52.53    6.03
  -7  -8   4  382.89   22.88
  -6  -8   4   17.15    5.15
  -5  -8   4  381.77   22.28
  -5  -8   4  450.64   15.18
   5   8  -4  433.93   13.58
  -5   8   4  453.07   14.81
  -4  -8   4  172.77   13.89
  -4  -8   4  205.92    8.02
  -4   8   4  200.96    7.52
   4   8  -4  178.23    8.90
   3  -8  -4  222.31   16.64
  -3  -8   4  231.69   15.56
  -2  -8   4   78.44    8.97
   2  -8  -4   69.95    9.37
   1   8  -4  172.28   12.85
   1  -8  -4  162.36   14.33
  -1  -8   4  172.43   12.98
   0   8  -4  560.22   24.57
   0  -8   4  512.98   23.92
   0  -8  -4  535.56   27.29
  -1  -8  -4  115.93   12.59
   1  -8   4  132.89   11.23
  -1   8  -4  132.51   10.95
  -1  -8  -4  141.92    7.08
  -1   8  -4  144.76    7.34
   1  -8   4  150.14   11.93
  -2   8  -4  230.94   14.86
   2  -8   4  198.24   13.83
  -2  -8  -4  201.03   16.59
   2  -8   4  221.28   13.83
   3  -8   4  361.84   19.35
  -3  -8  -4  332.30   22.07
  -3  -8  -4  342.58   15.39
   3  -8   4  393.34   18.40
  -4  -8  -4   69.33   10.11
  -5  -8  -4  122.71   13.65
  -6  -8  -4    3.45    3.97
  -7  -8  -4    1.54    3.57
  -8  -8  -4   43.90    9.08
  -9  -8  -4    5.80    5.84
 -11  -9   4   54.07   10.10
 -10  -9   4   13.74    6.12
  -9  -9   4    9.38    5.00
  -8  -9   4   48.74    9.23
  -7  -9   4   13.26    5.01
  -6  -9   4  206.74   16.95
  -5  -9   4   -1.50    3.77
  -4  -9   4   14.43    4.34
   4  -9  -4   28.85    6.75
   3  -9  -4  158.79   14.70
  -3  -9   4  149.49   13.33
  -2  -9   4   20.33    5.12
   2  -9  -4   19.72    6.02
  -1  -9   4   -2.28    3.66
   1  -9  -4   -1.66    4.43
   0  -9  -4  345.96   22.46
   0  -9   4  321.06   19.60
  -1  -9  -4    5.32    3.64
   1  -9   4   14.19    4.77
  -2  -9  -4   69.68   10.55
   2  -9   4   83.03    9.35
  -3  -9  -4   53.80    9.80
   3  -9   4   42.16    7.18
  -4  -9  -4   27.77    7.00
   4  -9   4   13.35    4.36
  -5  -9  -4   17.79    6.57
  -6  -9  -4    3.19    4.39
  -7  -9  -4   18.51    6.28
 -10 -10   4    9.73    4.82
  -9 -10   4   56.66   10.61
  -8 -10   4   24.03    6.62
  -7 -10   4  103.23   12.98
  -6 -10   4    7.81    4.39
   5 -10  -4  232.48   19.26
  -5 -10   4  227.53   18.52
  -4 -10   4   78.63   10.74
   4 -10  -4   81.85   11.39
  -3 -10   4    0.90    3.53
   3 -10  -4    5.08    5.04
  -2 -10   4   12.74    4.30
   2 -10  -4   40.80    8.75
  -1 -10   4    9.66    4.20
   1 -10  -4   22.43    6.85
   0 -10  -4    3.50    4.23
   0 -10   4   -3.98    3.83
  -1 -10  -4    6.49    5.17
   1 -10   4   16.74    5.28
  -2 -10  -4   81.34   11.64
   2 -10   4   84.00   10.13
  -3 -10  -4  109.14   13.52
   3 -10   4   99.27   11.09
   4 -10   4  122.70   12.56
  -4 -10  -4  127.15   15.07
  -5 -10  -4   -4.05    4.02
   5 -10   4    2.20    2.58
   6 -10   4   56.38    9.11
  -8 -11   4   83.32   12.92
  -7 -11   4   11.81    5.77
   7 -11  -4   21.19    7.52
  -6 -11   4   30.58    8.02
   6 -11  -4   40.59    8.98
  -5 -11   4   30.12    7.32
   5 -11  -4   35.16    8.15
  -4 -11   4   15.54    6.28
   4 -11  -4    9.96    5.50
   3 -11  -4  139.64   15.44
  -3 -11   4  139.01   14.71
  -2 -11   4   54.69    9.05
   2 -11  -4   65.88   10.91
   1 -11  -4  145.35   16.11
  -1 -11   4  132.94   14.06
   0 -11   4   16.25    5.23
   0 -11  -4    8.73    3.30
  -1 -11  -4    2.06    5.14
   1 -11   4   -1.06    2.99
  -2 -11  -4   44.73    9.34
   2 -11   4   40.59    7.83
   3 -11   4   32.55    7.11
   4 -11   4   40.09    7.69
   5 -11   4   35.68    7.51
  -5 -12   4   14.73    5.73
  -4 -12   4   59.83   10.66
  -3 -12   4    9.41    4.60
  -2 -12   4   21.72    6.17
  -1 -12   4    3.70    3.86
   0 -12   4  166.92   16.44
   1 -12   4   36.39    8.13
   2 -12   4   -5.37    3.59
   3 -12   4   70.42   10.78
 -17   0   5    4.65    6.45
 -16   0   5   -4.34    4.09
 -15   0   5   -0.82    4.38
 -14   0   5    6.00    5.18
 -13   0   5    2.25    4.04
 -12   0   5   -0.23    3.85
 -11   0   5    1.47    3.49
  10   0  -5    1.30    2.60
 -10   0   5   -1.98    3.20
  -9   0   5   -1.38    3.31
   9   0  -5    1.86    1.91
  -8   0   5   -2.93    3.50
   8   0  -5   -0.53    2.20
  -7   0   5    4.29    3.36
   7   0  -5    2.14    2.86
  -7   0   5   -2.05    3.07
   7   0  -5   -0.59    2.09
  -6   0   5    0.13    2.66
   6   0  -5    1.39    2.07
   6   0  -5   -2.14    2.52
  -6   0   5   -2.08    3.32
  -5   0   5    3.36    2.78
   5   0  -5   -1.82    2.19
  -5   0   5   -4.77    3.38
   4   0  -5   -0.20    1.50
  -4   0   5   -1.41    3.26
  -4   0   5    2.14    1.70
   3   0  -5    0.54    1.33
   3   0  -5    1.46    1.92
  -3   0   5    2.66    2.43
  -2   0   5    0.65    2.02
  -2   0   5    1.02    3.36
   2   0  -5    0.94    1.32
   2   0  -5    0.63    1.89
   1   0  -5   -0.29    1.07
  -1   0   5    0.41    1.01
  -1   0   5    0.55    3.50
   0   0  -5    0.78    1.17
   1   0   5    1.49    1.08
  -1   0  -5    0.94    1.29
   2   0   5    0.90    1.23
  -2   0  -5   -0.46    1.55
  -3   0  -5   -1.64    1.84
   3   0   5   -0.02    1.23
   4   0   5   -0.44    1.37
  -4   0  -5    0.89    1.86
  -5   0  -5    0.79    2.41
   6   0   5    3.11    2.66
  -6   0  -5   -1.34    2.17
   7   0   5    1.99    1.90
  -7   0  -5    2.22    2.57
  -8   0  -5    0.46    3.37
  -9   0  -5   -1.05    2.99
 -10   0  -5   -3.21    3.83
 -11   0  -5    5.61    4.16
 -12   0  -5   -1.64    3.52
 -13   0  -5   -2.40    3.67
 -16  -1   5   -6.44    4.96
 -15  -1   5    4.54    4.25
 -14  -1   5   42.23    8.28
 -14   1   5   28.50    7.81
 -13   1   5    0.97    3.86
 -13  -1   5    6.33    3.99
 -12   1   5   48.71    8.26
 -12  -1   5   52.87    8.43
 -11   1   5    2.41    2.86
 -11  -1   5    5.60    4.01
 -10   1   5   58.93    7.90
 -10  -1   5   50.01    7.64
  10   1  -5   52.37    7.31
   9  -1  -5   41.47    5.90
  -9   1   5   42.83    6.69
  -9  -1   5   40.84    6.50
   9   1  -5   41.28    6.33
   9  -1  -5   39.64    4.91
   8   1  -5  205.43   12.88
   8  -1  -5  211.46   13.01
  -8  -1   5  196.04   12.59
   8  -1  -5  201.27   11.12
   7  -1  -5   31.79    4.75
  -7  -1   5   26.63    4.64
   7   1  -5   31.04    4.76
  -7  -1   5   23.70    4.33
  -7   1   5   19.96    4.37
   6  -1  -5  341.99   15.24
   6   1  -5  346.59   15.21
  -6  -1   5  335.02   14.91
  -6   1   5  335.65   15.49
  -6  -1   5  353.54   15.80
   5  -1  -5   42.01    4.67
  -5  -1   5   36.33    4.47
   5   1  -5   34.71    4.12
  -5   1   5   31.68    4.82
  -5  -1   5   37.25    3.20
  -5  -1   5   33.49    5.11
   4   1  -5 1378.99   36.37
   4  -1  -5 1472.71   37.97
   4  -1  -5 1448.84   37.64
  -4  -1   5 1453.21   36.44
  -4  -1   5 1470.89   35.21
  -4  -1   5 1455.56   38.89
  -4   1   5 1425.61   38.69
  -3  -1   5  422.88   12.52
   3   1  -5  406.54   12.68
   3  -1  -5  425.96   14.15
  -3  -1   5  417.02   13.66
  -3   1   5  396.83   15.23
   3   1  -5  396.37   13.40
   2   1  -5 1442.09   32.22
  -2   1   5 1410.56   35.61
  -2  -1   5 1499.74   38.96
  -2   1   5 1489.94   38.75
   2   1  -5 1452.30   36.82
  -2   1   5 1438.89   38.53
   1  -1  -5   16.62    2.52
  -1   1   5   11.35    3.20
  -1   1   5   21.98    4.20
  -1  -1   5   15.80    4.04
   1   1  -5   16.17    2.88
   0  -1  -5  227.70    9.21
  -1  -1  -5  794.97   22.18
   1  -1   5  753.25   18.43
   1   1   5  711.12   21.32
  -1   1  -5  744.72   18.49
  -2  -1  -5  174.28    8.94
   2   1   5  157.72    8.47
   2  -1   5  157.95    7.16
  -2   1  -5  170.13    7.32
  -3  -1  -5 1127.44   31.97
   3   1   5 1096.51   31.44
  -3   1  -5 1051.42   29.24
   3  -1   5 1043.94   29.14
   4   1   5  234.53   12.33
  -4  -1  -5  262.82   13.35
  -4   1  -5  254.21   11.91
   4  -1   5  249.01   11.72
  -5  -1  -5  260.35   14.57
  -5   1  -5  251.03   12.96
   5  -1   5  245.39   12.58
   6   1   5    6.27    2.77
  -6  -1  -5    7.27    3.39
  -6   1  -5    8.78    3.20
  -7   1  -5    9.07    3.82
  -7  -1  -5   11.67    4.25
   7  -1   5    9.33    3.13
   7   1   5    9.22    3.00
  -8   1  -5    0.61    2.46
   8  -1   5   -1.59    2.89
  -9   1  -5  179.92   14.11
  -9  -1  -5  186.94   15.08
 -10   1  -5   16.55    4.84
 -10  -1  -5   11.16    4.11
 -11   1  -5   33.89    6.60
 -11  -1  -5   41.62    7.56
 -12  -1  -5   57.81    9.40
 -12   1  -5   48.64    8.65
 -13   1  -5   15.40    5.66
 -13  -1  -5    4.52    3.98
 -16  -2   5   -4.10    6.18
 -15  -2   5    4.61    5.76
 -14  -2   5    6.34    4.40
 -13  -2   5  144.71   14.85
 -12  -2   5   25.56    6.29
 -11  -2   5  186.83   15.03
 -11  -2   5  197.81   13.48
  11  -2  -5  164.62   10.19
 -10  -2   5  177.87   13.81
 -10  -2   5  174.27   12.41
  10  -2  -5  159.43    9.81
   9   2  -5  245.66   15.13
  -9  -2   5  230.76   14.92
   9  -2  -5  256.07   15.73
  -9  -2   5  252.55   14.76
   9  -2  -5  232.22   12.12
  -8  -2   5   -0.35    2.94
   8   2  -5    2.35    2.37
   8  -2  -5    0.74    1.94
  -8  -2   5    1.58    2.16
   7   2  -5  499.69   20.27
  -7  -2   5  492.82   20.45
  -7  -2   5  512.61   20.99
  -7  -2   5  479.45   20.21
  -7   2   5  485.30   20.34
   6   2  -5  687.64   23.17
   6  -2  -5  686.64   24.20
  -6  -2   5  666.07   23.47
   6  -2  -5  665.67   24.04
  -6   2   5  673.65   23.70
  -6  -2   5  656.42   17.08
  -6  -2   5  657.82   23.58
  -6  -2   5  702.43   24.88
  -5  -2   5   10.01    2.88
   5   2  -5   12.53    2.82
   5  -2  -5   13.20    3.49
  -5   2   5    8.78    3.15
  -5  -2   5    9.84    3.36
  -5  -2   5   12.20    1.60
   4  -2  -5  427.16   16.31
  -4  -2   5  414.50   14.82
   4   2  -5  433.21   14.69
   4  -2  -5  421.78   16.23
   4   2  -5  405.52   16.03
  -3  -2   5 1691.03   40.76
  -3   2   5 1725.83   44.29
   3   2  -5 1780.63   40.69
   3   2  -5 1686.50   44.28
   3  -2  -5 1697.86   44.29
   3   2  -5 1711.95   40.69
  -3   2   5 1724.15   45.31
  -2  -2   5   51.68    3.11
   2   2  -5   52.26    2.92
   2   2  -5   51.59    4.52
  -2   2   5   47.82    5.08
   2   2  -5   48.05    5.06
  -2   2   5   44.82    4.37
  -2   2   5   45.75    5.00
  -2  -2   5   51.18    5.77
   1  -2  -5  123.72    7.41
   1   2  -5  127.49    8.15
   1   2  -5  128.41    8.07
  -1   2   5  130.90    8.45
  -1  -2   5  124.32    8.22
  -1   2   5  135.45    8.84
   1  -2  -5  122.76    8.00
   0  -2  -5  470.98   16.72
   0  -2  -5  472.66   18.19
   0   2  -5  499.62   18.41
   0   2  -5  484.35   17.64
   0   2   5  480.02   18.93
  -1  -2  -5    0.41    2.19
   1   2   5   -0.35    1.48
   1  -2   5   -0.01    0.81
  -1  -2  -5   -3.47    2.72
  -1   2  -5   -1.68    1.74
   1  -2   5    0.30    0.91
   2  -2   5  101.97    5.55
   2  -2   5  106.34    5.39
   2   2   5  102.99    7.43
  -2  -2  -5  113.57    7.98
  -2   2  -5  103.56    8.28
   3   2   5   84.88    7.24
   3  -2   5  113.98    6.74
  -3  -2  -5  120.74    8.71
  -3   2  -5  128.41    9.56
  -3  -2  -5  120.11    9.50
   4  -2   5   32.39    4.01
  -4  -2  -5   27.24    4.47
  -4  -2  -5   29.67    5.16
  -5  -2  -5  302.98   16.43
   5  -2   5  307.03   14.27
   5   2   5  307.75   16.13
  -5  -2  -5  285.13   17.12
  -6  -2  -5  418.81   20.93
   6   2   5  431.58   20.80
  -6  -2  -5  413.57   21.72
   7  -2   5  330.97   17.12
  -7  -2  -5  309.66   18.92
  -7  -2  -5  306.99   19.30
  -7   2  -5  335.24   11.06
   8  -2   5  222.58   14.63
  -8  -2  -5  214.27   15.89
  -8  -2  -5  202.20   16.28
  -9  -2  -5  121.75   12.67
  -9  -2  -5  121.31   12.93
 -10  -2  -5    6.98    4.20
 -10  -2  -5    3.63    3.59
 -11  -2  -5   26.36    6.52
 -11  -2  -5   38.81    8.29
 -12  -2  -5   -0.87    3.46
 -12  -2  -5   14.13    6.61
 -13  -2  -5   16.56    6.24
 -16  -3   5   19.42    7.86
 -15  -3   5   28.84    8.16
 -14  -3   5   16.19    5.59
 -13  -3   5  115.89   13.48
 -12  -3   5    1.38    3.72
  12  -3  -5   10.61    3.01
 -11  -3   5   14.95    5.46
  11  -3  -5   19.81    3.37
 -10  -3   5    9.97    4.39
 -10  -3   5   12.31    3.82
  10  -3  -5    9.16    2.55
   9  -3  -5  100.01    9.82
  -9  -3   5  103.33   10.18
   9   3  -5  118.50   10.66
  -9  -3   5  122.22   10.50
   8  -3  -5   60.60    7.28
  -8  -3   5   60.83    7.49
   8  -3  -5   56.46    7.46
   8   3  -5   49.73    6.60
  -8  -3   5   56.47    7.07
  -7  -3   5    0.50    2.77
   7   3  -5   -1.06    2.11
   7  -3  -5   -1.51    2.97
  -7  -3   5    1.72    2.31
  -7   3   5   -0.62    3.13
  -7  -3   5   -1.65    3.46
  -6  -3   5   24.02    4.34
   6   3  -5   25.45    4.23
  -6  -3   5   26.72    5.13
   6  -3  -5   20.18    4.68
  -6   3   5   17.70    4.10
  -6  -3   5   19.51    3.68
   5   3  -5   42.61    4.89
  -5  -3   5   54.18    5.71
   5  -3  -5   50.53    6.02
  -5  -3   5   56.28    6.26
  -5  -3   5   51.04    5.65
  -5   3   5   50.42    5.40
   4   3  -5   14.49    2.73
  -4  -3   5   20.61    3.38
   4  -3  -5   14.00    2.80
   4   3  -5   16.22    1.70
  -4  -3   5   12.82    3.19
   4  -3  -5    7.59    3.16
   4   3  -5    4.42    2.47
  -3  -3   5 1066.94   28.78
   3   3  -5 1096.02   28.76
  -3  -3   5 1123.53   33.64
  -3  -3   5 1103.88   31.04
   3  -3  -5 1073.60   30.63
   3   3  -5 1084.24   30.75
   3   3  -5 1063.58   33.50
  -3   3   5 1091.16   30.88
  -2   3   5 1722.75   45.36
  -2  -3   5 1690.04   40.17
  -2   3   5 1708.42   43.94
  -2  -3   5 1722.33   44.10
   2   3  -5 1672.40   45.84
  -2   3   5 1644.50   46.05
   1  -3  -5   44.58    5.10
   1   3  -5   51.45    3.35
  -1  -3   5   56.17    3.42
  -1   3   5   56.74    6.19
  -1  -3   5   52.31    5.31
  -1   3   5   50.31    5.31
   1   3  -5   45.80    4.90
   0  -3   5  148.81    6.04
   0  -3  -5  147.96    9.48
   0   3  -5  150.58    9.18
   0  -3  -5  161.70    9.44
   0   3   5  159.58   10.47
   0   3  -5  143.60    8.61
  -1  -3  -5  114.27    8.59
   1  -3   5  130.37    6.00
   1   3   5  130.83    9.61
  -1  -3  -5  148.23    9.38
  -1   3  -5  128.65    8.84
  -1   3  -5  132.96    8.10
  -2  -3  -5  294.70   14.69
   2  -3   5  308.38   11.07
   2  -3   5  313.42   11.32
  -2   3  -5  317.77   15.41
  -2   3  -5  280.64   12.41
  -2  -3  -5  300.70   15.89
   3  -3   5 1506.32   38.81
   3  -3   5 1486.49   39.13
  -3  -3  -5 1561.60   44.83
  -3  -3  -5 1606.15   45.80
  -3  -3  -5 1503.23   45.74
  -3   3  -5 1584.73   45.39
  -3   3  -5 1509.70   38.90
   4  -3   5    0.89    1.55
  -4  -3  -5   -3.82    3.16
   4  -3   5   -1.59    1.79
   4   3   5    1.64    1.86
  -4  -3  -5    1.92    2.71
  -4   3  -5    1.16    1.29
   5  -3   5  240.34   12.71
  -5  -3  -5  231.15   14.77
   5  -3   5  244.23   12.41
   5   3   5  245.86   15.10
  -5   3  -5  247.69    9.36
  -5  -3  -5  236.26   15.38
  -6  -3  -5    1.12    3.28
  -6  -3  -5    5.53    3.39
   7  -3   5  102.81    9.23
  -7  -3  -5   85.08   10.03
  -7  -3  -5   88.77   10.45
  -8  -3  -5   58.34    8.79
   8  -3   5   60.81    7.40
  -8  -3  -5   69.84    9.50
  -9  -3  -5   10.33    4.66
  -9  -3  -5   17.82    5.87
 -10  -3  -5  145.17   15.05
 -10  -3  -5  135.30   14.22
 -11  -3  -5   -4.63    4.35
 -11  -3  -5   -0.06    3.25
 -12  -3  -5   -6.38    4.12
 -12  -3  -5    4.21    4.48
 -13  -3  -5   -0.81    3.30
 -16  -4   5   20.42    7.13
  16  -4  -5   19.63    7.40
  15  -4  -5   -5.36    3.70
 -15  -4   5   11.55    6.39
 -14  -4   5   -3.22    4.47
  14  -4  -5   15.94    6.04
  13  -4  -5   -0.23    4.91
 -13  -4   5    0.10    4.06
 -13  -4   5    0.04    1.61
 -12  -4   5    3.30    3.60
  12  -4  -5    3.15    3.94
  12  -4  -5    1.34    1.43
 -12  -4   5    2.70    1.38
 -11  -4   5    4.90    4.40
  11  -4  -5    2.07    3.54
  11  -4  -5    8.70    2.51
 -11  -4   5    8.74    1.79
  10  -4  -5  689.34   31.21
 -10  -4   5  691.73   31.46
 -10  -4   5  737.18   18.06
  -9  -4   5   20.23    5.96
   9  -4  -5    7.28    3.79
   8   4  -5   -0.17    2.83
  -8  -4   5   -1.31    2.88
  -8   4   5    1.52    2.88
   8  -4  -5   -3.64    3.59
  -8  -4   5   -1.74    2.39
  -8  -4   5   -0.74    3.01
   7   4  -5    1.04    2.71
  -7  -4   5   -0.95    2.91
  -7   4   5   -1.01    2.99
  -7  -4   5   -3.36    2.77
  -7  -4   5    0.51    2.68
   7  -4  -5    1.18    3.23
  -6  -4   5  142.46   10.20
   6   4  -5  143.98   10.04
   6  -4  -5  146.29   10.99
  -6  -4   5  152.52   11.43
  -6  -4   5  124.15    8.86
  -6   4   5  132.27    8.88
   5   4  -5   42.17    5.06
  -5  -4   5   36.78    5.08
  -5  -4   5   42.64    6.11
  -5   4   5   43.28    4.83
   5  -4  -5   37.66    5.50
  -5  -4   5   45.18    5.17
  -4  -4   5  173.52    9.81
   4   4  -5  181.91   10.10
   4   4  -5  172.45    5.88
  -4  -4   5  189.61   12.06
   3   4  -5  151.62    8.34
  -3  -4   5  163.42    8.83
   3   4  -5  155.94    8.62
   3  -4  -5  146.49    8.40
  -3  -4   5  161.85   10.86
  -3  -4   5  147.89    8.76
  -3   4   5  157.56    8.81
  -2  -4   5    1.81    1.93
  -2  -4   5    2.71    2.06
   2   4  -5    1.51    1.97
  -2   4   5    3.98    2.56
  -2  -4   5    3.15    2.66
   2  -4  -5    1.62    1.41
  -2   4   5    0.48    2.35
   1  -4  -5  360.58   16.58
  -1  -4   5  383.31   13.51
  -1   4   5  367.72   14.93
  -1  -4   5  369.46   15.06
  -1   4   5  409.45   17.85
  -1  -4   5  412.12   17.11
   0  -4   5  111.23    6.22
   0  -4  -5  113.87    8.96
   0   4  -5  113.89    6.39
   0   4  -5  102.96    7.51
   0  -4  -5  106.24    7.56
   0   4   5  133.94    9.76
  -1  -4  -5   13.47    3.85
  -1  -4  -5    6.94    3.36
  -1   4  -5   12.05    3.11
  -1  -4  -5   10.99    2.81
   1   4   5    8.60    2.81
   2  -4   5  114.05    6.86
  -2  -4  -5  102.17    9.13
   2   4   5  121.34    9.57
   2   4   5  115.45    9.57
  -2   4  -5  104.55    8.53
  -2  -4  -5  108.18    9.24
  -3  -4  -5   36.44    5.93
   3   4   5   48.90    6.29
   3  -4   5   41.10    4.36
  -3  -4  -5   28.61    5.51
  -3  -4  -5   47.66    5.98
  -3   4  -5   35.16    5.24
  -4  -4  -5   20.83    4.70
   4  -4   5   17.07    3.02
   4   4   5   22.69    4.95
  -4  -4  -5   17.28    4.37
  -4   4  -5   19.86    4.18
   4  -4   5   13.95    2.73
  -4  -4  -5   13.69    3.59
  -5  -4  -5   12.82    4.44
  -5  -4  -5    9.82    3.79
   5  -4   5   11.28    3.10
   6  -4   5   37.48    5.34
   6  -4   5   35.35    5.44
  -6  -4  -5   48.23    8.13
  -6  -4  -5   36.85    6.92
  -7  -4  -5  256.48   18.42
   7  -4   5  266.38   15.76
   7  -4   5  266.82   15.29
  -7  -4  -5  241.54   17.12
   8  -4   5   60.88    7.58
  -8  -4  -5   59.70    9.00
  -8  -4  -5   67.31    9.43
  -9  -4  -5   98.26   12.38
   9  -4   5  103.93   10.51
  -9  -4  -5   90.30   11.25
 -10  -4  -5   11.04    5.45
  10  -4   5    8.02    3.81
 -10  -4  -5    4.49    3.59
 -11  -4  -5    5.93    4.73
  11  -4   5    0.72    2.85
 -11  -4  -5   -1.39    3.88
 -12  -4  -5   -1.36    4.16
 -12  -4  -5   -2.10    3.61
  15  -5  -5   48.29   10.26
 -15  -5   5   29.66    8.34
 -14  -5   5   10.15    5.63
  14  -5  -5    4.84    5.03
  13  -5  -5   11.48    5.77
 -13  -5   5   15.63    5.38
 -12  -5   5    8.55    4.38
  12  -5  -5    0.84    4.28
  12  -5  -5    8.72    2.28
 -11  -5   5   -0.42    3.20
  11  -5  -5   10.92    4.45
 -10  -5   5  104.29   11.61
  10  -5  -5   95.30   11.12
   9  -5  -5  640.26   29.28
  -9  -5   5  642.11   29.41
  -9  -5   5  604.74   25.59
  -9   5   5  626.17   25.97
  -8  -5   5  150.13   12.55
   8  -5  -5  144.19   12.79
   8   5  -5  142.72   11.99
  -8   5   5  143.21   10.41
  -8  -5   5  136.88   10.42
  -7  -5   5 1308.59   42.26
   7  -5  -5 1252.14   43.19
  -7  -5   5 1208.51   37.99
  -7   5   5 1239.36   38.19
  -6  -5   5    2.21    3.14
   6   5  -5    4.36    2.85
  -6  -5   5    1.02    2.40
  -6  -5   5    2.64    2.18
  -6   5   5    0.03    2.53
  -5  -5   5    2.65    2.64
   5   5  -5    3.86    1.84
  -5   5   5    0.89    2.44
  -5  -5   5    1.37    2.46
  -4  -5   5  711.58   25.14
   4   5  -5  712.78   24.89
  -4  -5   5  764.48   28.77
  -3  -5   5   -0.52    2.47
   3   5  -5   -1.95    1.78
  -3  -5   5    2.08    1.86
  -3   5   5    2.87    1.71
   3  -5  -5   -0.50    1.69
  -3  -5   5    0.55    2.38
  -2  -5   5  615.71   21.39
   2  -5  -5  581.20   24.56
  -2   5   5  686.02   25.91
  -2  -5   5  643.03   20.94
  -2   5   5  606.26   20.42
  -2  -5   5  648.56   24.88
   2   5  -5  641.39   20.73
  -2   5   5  667.83   25.27
   2  -5  -5  608.93   20.29
   1  -5  -5   -0.58    2.82
  -1  -5   5    0.87    1.78
  -1  -5   5    4.31    2.53
  -1   5   5   -1.60    2.20
   0  -5  -5   37.89    5.84
   0  -5   5   40.18    4.46
   0   5   5   34.28    5.27
   0  -5  -5   37.90    4.41
   0   5  -5   45.22    5.02
   0  -5   5   39.29    5.02
   0   5  -5   34.71    4.02
  -1  -5  -5  249.10   15.00
   1  -5   5  244.13   11.37
  -1  -5  -5  214.78   11.97
   1   5   5  272.73   15.26
  -1   5  -5  271.56   13.06
  -2  -5  -5   79.20    8.37
  -2   5  -5   81.65    7.44
   2   5   5   86.98    8.48
   3  -5   5   -0.23    1.25
  -3  -5  -5    1.47    2.86
  -3  -5  -5    2.11    3.28
  -3   5  -5   -3.85    2.86
  -3  -5  -5   -3.22    1.97
  -4  -5  -5  141.57   12.30
  -4  -5  -5  143.22   11.53
  -4   5  -5  168.21   11.88
  -4  -5  -5  170.16   12.08
  -5  -5  -5    9.83    3.85
   5  -5   5    8.75    2.26
   5  -5   5    9.15    3.14
  -5  -5  -5   10.88    3.77
   6  -5   5   10.54    2.87
  -6  -5  -5    7.55    4.21
  -6  -5  -5    9.08    4.55
   6  -5   5   10.18    3.44
   7  -5   5    1.55    1.79
  -7  -5  -5    4.76    4.10
   7  -5   5   -2.98    2.63
  -7  -5  -5   -2.79    3.07
  -8  -5  -5   41.17    7.94
   8  -5   5   37.07    6.32
  -8  -5  -5   45.84    7.91
  -9  -5  -5   55.68    9.65
   9  -5   5   50.66    7.33
  -9  -5  -5   46.17    8.17
 -10  -5  -5   69.57   11.25
  10  -5   5   75.49    9.57
 -10  -5  -5   72.46   10.37
  11  -5   5  135.61   13.40
 -11  -5  -5  154.73   16.85
 -11  -5  -5  117.18   13.55
 -12  -5  -5    2.45    2.59
  15  -6  -5   29.93    7.94
 -14  -6   5   70.77   12.03
  14  -6  -5   70.25   11.56
 -13  -6   5   31.01    8.02
  13  -6  -5   13.04    5.60
 -12  -6   5    2.32    3.76
  12  -6  -5    2.82    4.35
 -11  -6   5   57.28    9.47
  11  -6  -5   49.34    8.47
 -11  -6   5   63.86    8.53
 -11   6   5   60.62    8.63
 -10  -6   5   -1.22    3.61
 -10   6   5   -6.05    3.63
  10  -6  -5   -1.21    3.84
 -10  -6   5    2.61    3.02
  -9  -6   5   11.06    4.67
  -9   6   5    2.90    2.94
   9  -6  -5    3.45    4.26
  -9  -6   5    1.84    3.16
  -8  -6   5  429.14   23.11
   8  -6  -5  433.83   23.77
  -8  -6   5  441.76   19.68
  -8   6   5  435.90   19.51
  -7  -6   5  138.35   11.89
  -7  -6   5  143.02   10.00
  -7   6   5  149.62   10.06
  -6  -6   5  216.26   14.47
   6   6  -5  230.57   14.71
  -5  -6   5    2.88    2.50
   5   6  -5    8.21    3.07
  -4  -6   5    0.27    2.67
   4   6  -5    4.80    2.55
  -4   6   5    0.82    1.64
  -4  -6   5    5.34    2.14
  -4  -6   5    7.47    3.54
  -3  -6   5  162.15   10.91
  -3  -6   5  166.48    9.00
  -3  -6   5  189.21   13.30
  -3   6   5  176.27    9.15
   2  -6  -5  174.13   13.17
  -2  -6   5  195.63   11.65
   2  -6  -5  202.00    9.79
  -2  -6   5  214.53   13.88
  -2   6   5  198.99   13.32
   2   6  -5  205.01    9.92
   1  -6  -5   51.78    7.19
   1   6  -5   60.91    6.13
  -1  -6   5   55.72    6.02
  -1  -6   5   61.69    6.99
   1   6  -5   54.13    5.07
  -1   6   5   60.74    7.32
   1  -6  -5   57.57    5.14
   0   6  -5   98.49    7.60
   0  -6   5   90.72    7.47
   0  -6  -5   83.58    9.35
   0  -6   5   87.65    8.36
   0   6   5   97.92    9.19
  -1   6  -5    8.71    2.00
   1  -6   5    6.48    2.27
  -1  -6  -5   10.93    3.96
  -1   6  -5    9.66    2.70
  -1  -6  -5   10.88    2.56
   1  -6   5   11.94    3.64
   1   6   5   12.43    3.36
  -2  -6  -5   36.10    6.83
  -2   6  -5   38.47    4.86
   2   6   5   40.17    5.88
  -3  -6  -5   32.32    6.35
  -3   6  -5   38.65    5.10
  -3  -6  -5   40.38    5.48
   4  -6   5  134.83   10.06
  -4  -6  -5  127.49   12.54
  -4   6  -5  138.28   10.81
  -4  -6  -5  139.57   11.01
  -5  -6  -5  120.40   12.32
   5  -6   5  116.10    9.61
  -5  -6  -5  105.80   10.93
  -6  -6  -5    0.91    3.39
   6  -6   5   -0.20    1.57
  -6  -6  -5    0.17    2.80
  -7  -6  -5  143.02   14.26
  -7  -6  -5  142.57   13.04
  -8  -6  -5   -1.66    3.32
  -8  -6  -5    4.87    3.57
   8  -6   5    3.72    3.02
  -9  -6  -5    6.24    4.65
  -9  -6  -5   15.71    4.96
   9  -6   5   17.21    5.29
 -10  -6  -5   -7.73    5.82
 -10  -6  -5    1.11    3.57
  10  -6   5   -4.25    3.66
 -11  -6  -5    5.91    3.85
 -16   7   5  112.95   14.64
 -15  -7   5  132.51   14.93
 -15   7   5  129.36   14.93
 -14  -7   5   10.24    5.23
  14  -7  -5    0.99    3.61
 -14  -7   5    2.23    3.61
 -14   7   5    2.08    3.72
 -13  -7   5   74.92   12.00
 -13  -7   5   68.10   10.00
  13  -7  -5   64.56   10.70
 -13   7   5   85.83   10.90
 -12  -7   5    6.85    4.74
  12  -7  -5   -0.89    4.71
 -12   7   5    6.22    3.96
 -12  -7   5    0.58    2.90
 -11  -7   5   52.50    9.85
  11  -7  -5   60.51   10.14
 -11  -7   5   55.92    8.23
 -11   7   5   44.01    7.44
 -10  -7   5   96.31   12.47
 -10  -7   5   85.36    9.16
  10  -7  -5  100.38   12.71
 -10   7   5   93.14    9.67
  -9  -7   5  107.90   12.13
  -9  -7   5  114.95    9.72
  -9   7   5   98.62    8.97
  -8  -7   5   45.21    7.67
  -8  -7   5   43.16    5.62
  -8   7   5   39.48    5.50
  -7  -7   5    4.30    3.68
  -7  -7   5    0.94    2.27
  -7   7   5   -0.41    2.58
  -6  -7   5   36.57    6.02
  -5  -7   5   42.40    6.59
   5   7  -5   46.10    6.57
  -5  -7   5   40.55    4.66
   5   7  -5   42.38    2.32
  -5   7   5   44.24    4.78
  -4  -7   5   34.75    5.74
  -4  -7   5   33.90    3.92
  -4   7   5   37.16    4.16
  -3  -7   5   10.40    3.39
   3  -7  -5   14.19    4.67
  -3  -7   5   13.00    2.62
  -3   7   5   14.03    2.75
  -2  -7   5    8.98    2.88
   2  -7  -5    9.06    3.77
   1  -7  -5   -2.67    3.36
  -1  -7   5    0.59    2.09
   1   7  -5    2.45    1.37
   1   7  -5   -4.47    2.63
  -1  -7   5    5.57    3.05
   1  -7  -5    1.20    1.58
   0  -7   5 1591.55   47.54
   0   7  -5 1694.66   47.81
   0  -7  -5 1576.36   53.00
   0  -7   5 1759.85   50.79
   1  -7   5   94.09    8.35
  -1   7  -5  102.67    8.73
  -1  -7  -5   88.67   10.32
   1  -7   5  103.71    9.19
  -2  -7  -5   17.23    5.06
   2  -7   5   22.92    4.72
  -2   7  -5   16.83    3.33
   2  -7   5   28.21    4.96
  -3  -7  -5   75.37    9.78
  -3   7  -5   81.88    7.65
  -3  -7  -5   87.46    8.14
   4  -7   5   10.46    3.09
  -4  -7  -5   12.31    4.73
  -4   7  -5   12.49    3.22
  -4  -7  -5   13.30    3.18
   5  -7   5    1.48    1.43
  -5  -7  -5  487.66   25.41
  -6  -7  -5   27.15    7.12
  -7  -7  -5    2.58    3.89
  -8  -7  -5    1.88    3.87
  -9  -7  -5   15.54    7.30
  -9  -7  -5   11.80    5.01
 -10  -7  -5   30.84    6.85
 -14  -8   5   23.51    5.83
 -13  -8   5   -2.12    4.27
 -13  -8   5    0.13    3.60
 -12  -8   5   22.29    7.52
 -12  -8   5   18.78    5.03
 -12   8   5   21.26    5.49
 -11  -8   5  139.19   15.63
 -11   8   5  133.67   11.84
 -11  -8   5  143.65   12.29
 -10  -8   5  151.73   15.52
 -10   8   5  136.19   11.07
 -10  -8   5  122.30   10.51
  -9  -8   5  143.50   14.58
  -9  -8   5  156.23   11.39
  -9   8   5  159.40   11.51
  -8  -8   5   20.60    5.82
  -7  -8   5    3.63    3.06
  -6  -8   5   32.01    6.19
  -6   8   5   35.47    4.23
  -6  -8   5   34.94    4.53
  -5  -8   5   29.72    5.60
   5   8  -5   21.34    2.08
  -5  -8   5   22.71    3.31
  -5   8   5   22.02    3.15
  -4  -8   5   -1.19    3.34
  -4  -8   5    0.16    1.37
  -4   8   5   -0.43    1.40
  -3  -8   5    2.80    2.77
   3  -8  -5    1.24    3.32
  -2  -8   5   14.32    3.56
   2  -8  -5   13.56    5.03
   1   8  -5  756.97   29.17
  -1  -8   5  702.29   28.67
   1  -8  -5  704.26   32.71
   0   8  -5  309.71   17.21
   0  -8  -5  313.91   20.63
   0  -8   5  308.60   17.25
   0  -8  -5  318.71   12.42
   0   8  -5  311.55   12.61
  -1  -8  -5    8.75    5.10
  -1   8  -5    1.40    2.33
   1  -8   5    2.57    2.61
   1  -8   5    0.21    2.08
  -2  -8  -5   32.15    6.96
   2  -8   5   21.57    4.46
   2  -8   5   27.19    4.70
  -3  -8  -5    2.26    3.66
   3  -8   5   -4.03    2.90
  -4  -8  -5   -2.58    4.24
  -5  -8  -5    4.98    5.25
  -6  -8  -5    6.41    4.42
  -7  -8  -5   44.68    9.08
  -8  -8  -5   -2.36    4.31
 -12  -9   5   -0.17    5.13
 -11  -9   5    9.75    5.20
 -10  -9   5   16.56    5.00
  -9  -9   5   81.40   12.09
  -8  -9   5   35.36    7.87
  -7  -9   5   26.41    7.16
  -6  -9   5  100.69   11.65
  -5  -9   5   30.77    6.38
  -4  -9   5   44.17    7.83
   4  -9  -5   38.01    7.73
  -3  -9   5    3.98    2.64
   3  -9  -5    8.28    5.24
   2  -9  -5  128.65   13.68
  -2  -9   5  114.85   11.25
  -1  -9   5   11.67    4.09
   1  -9  -5   15.93    5.72
   0  -9  -5   15.91    5.84
   0  -9   5   10.17    3.42
  -1  -9  -5   -0.57    3.65
   1  -9   5    4.62    3.12
  -2  -9  -5   20.77    6.45
   2  -9   5   13.19    4.10
  -3  -9  -5    4.98    3.57
   3  -9   5    5.57    3.11
  -4  -9  -5    4.14    3.64
   4  -9   5    8.82    3.71
  -5  -9  -5    1.73    3.33
   5  -9   5    4.17    2.88
  -6  -9  -5    5.43    6.37
 -10 -10   5   74.69   11.90
  -9 -10   5   -0.74    4.68
  -8 -10   5   -0.81    4.30
  -7 -10   5   35.71    7.80
   6 -10  -5    8.78    4.58
  -6 -10   5   12.81    4.46
  -5 -10   5   26.56    5.96
   5 -10  -5   36.58    8.60
  -4 -10   5   35.64    7.42
   4 -10  -5   42.99    8.65
   3 -10  -5  186.17   17.89
  -3 -10   5  199.95   16.11
  -2 -10   5   23.39    6.04
   2 -10  -5   16.25    6.29
  -1 -10   5   19.64    5.44
   1 -10  -5   14.69    5.28
   0 -10   5    5.05    3.47
   0 -10  -5    6.08    4.49
  -1 -10  -5   -4.74    4.26
   1 -10   5    6.75    4.22
  -2 -10  -5    6.85    5.56
   2 -10   5    2.17    3.17
  -3 -10  -5   -5.70    5.46
   3 -10   5    0.88    2.49
  -4 -10  -5   -0.80    4.01
   4 -10   5    1.98    2.62
   5 -10   5   25.32    5.75
  -8 -11   5   -3.62    4.55
  -7 -11   5   -6.72    5.70
  -6 -11   5   -2.21    4.15
   6 -11  -5   11.56    5.72
  -5 -11   5   20.34    6.27
   5 -11  -5   37.14    8.58
  -4 -11   5   20.07    6.52
   4 -11  -5   32.15    8.04
  -3 -11   5   67.55    9.91
   3 -11  -5   87.69   13.66
  -2 -11   5    5.98    4.42
   2 -11  -5    3.70    3.85
  -1 -11   5   -3.43    4.48
   1 -11  -5    8.71    4.96
   0 -11  -5    5.43    4.31
   0 -11   5   17.25    5.62
  -1 -11  -5   18.56    6.36
   1 -11   5   10.41    4.28
   2 -11   5    2.11    3.46
   3 -11   5    2.52    2.73
  -6 -12   5   -3.44    3.67
  -5 -12   5   19.67    5.94
  -4 -12   5    1.63    3.59
  -3 -12   5   -0.35    4.84
  -2 -12   5    2.19    3.12
  -1 -12   5   12.59    5.68
   0 -12   5    0.96    3.22
   1 -12   5    3.12    3.32
 -17   0   6  204.30   20.02
 -16   0   6   12.82    4.98
 -15   0   6   -2.17    3.39
 -14   0   6  151.53   15.37
 -13   0   6 2084.24   67.47
 -12   0   6  121.49   12.17
 -11   0   6  159.55   13.65
  11   0  -6  165.77   11.77
 -10   0   6  246.58   16.24
  10   0  -6  299.55   17.67
  10   0  -6  240.07   14.21
  -9   0   6  553.30   24.11
   9   0  -6  622.54   25.39
  -9   0   6  579.93   24.91
  -8   0   6  283.31   15.08
   8   0  -6  285.96   15.27
  -8   0   6  278.16   15.45
  -7   0   6   46.10    5.74
   7   0  -6   52.79    6.00
  -7   0   6   51.57    6.59
   6   0  -6  664.42   22.50
  -6   0   6  625.28   22.18
  -6   0   6  630.98   23.41
   5   0  -6  130.80    7.69
  -5   0   6  113.91    8.82
  -5   0   6  122.08    7.39
   4   0  -6   -0.48    1.72
  -4   0   6   -1.28    1.93
   3   0  -6  164.54    7.05
   3   0  -6  148.64    6.78
   3   0  -6  143.66    8.38
  -3   0   6  163.42    9.87
  -3   0   6  153.65    8.73
   2   0  -6 4295.56   97.02
  -2   0   6 4193.33   98.22
  -2   0   6 4141.49   97.02
   1   0  -6  825.28   19.89
  -1   0   6  793.00   19.73
   1   0  -6  762.55   25.90
  -1   0   6  796.00   26.66
   0   0  -6  258.64    8.62
  -1   0  -6  140.53    6.55
   1   0   6  118.96    5.86
   2   0   6  736.48   21.71
  -2   0  -6  787.28   22.82
  -3   0  -6  113.65    7.57
   3   0   6  123.60    7.60
   4   0   6    8.96    2.42
  -4   0  -6    5.18    1.85
  -5   0  -6 1009.99   32.71
   6   0   6    1.00    1.78
  -6   0  -6    2.36    2.99
   7   0   6   15.38    3.79
  -7   0  -6   19.42    4.55
  -8   0  -6  197.95   14.36
  -9   0  -6   43.88    6.90
 -10   0  -6    9.93    4.23
 -11   0  -6    6.28    3.72
 -12   0  -6  105.21   12.68
 -17  -1   6   48.64    9.67
 -16  -1   6   41.48    9.33
 -15  -1   6   46.99    9.73
 -14  -1   6  395.12   25.33
 -13  -1   6  186.41   16.44
 -12  -1   6   51.10    8.32
  12  -1  -6   48.97    6.32
 -11  -1   6  933.19   36.82
  10   1  -6  324.60   18.50
 -10  -1   6  302.07   18.03
  10   1  -6  288.03   16.29
   9  -1  -6   10.78    3.81
  -9  -1   6    3.77    2.85
   9   1  -6    9.49    3.00
  -9  -1   6    5.12    3.02
  -9   1   6    2.47    3.12
   9   1  -6    5.50    2.75
   8   1  -6  495.62   21.08
   8  -1  -6  497.61   21.24
  -8  -1   6  446.47   20.17
  -8  -1   6  430.62   20.22
  -8   1   6  442.89   20.53
   7  -1  -6    7.28    2.59
  -7  -1   6    6.34    3.18
   7   1  -6    8.71    3.01
  -7   1   6    7.25    3.67
  -7  -1   6    6.08    3.42
   6   1  -6 1126.25   33.26
  -6  -1   6 1154.71   33.01
   6  -1  -6 1174.95   34.00
  -6  -1   6 1154.15   34.87
  -6  -1   6 1062.81   29.07
  -6   1   6 1138.38   34.75
  -5  -1   6  963.47   26.98
   5  -1  -6  961.70   28.22
   5   1  -6  890.49   26.89
   5  -1  -6  925.67   27.90
  -5  -1   6  916.38   25.36
  -5  -1   6  922.47   29.24
  -5   1   6  889.22   29.00
   4  -1  -6 2126.11   50.28
  -4  -1   6 2102.80   48.36
  -4   1   6 2071.03   51.96
  -4  -1   6 2108.69   49.40
   3   1  -6 2190.77   51.71
  -3  -1   6 2231.71   58.10
  -3   1   6 2367.12   58.10
   3   1  -6 2403.51   55.80
  -3   1   6 2497.76   59.03
  -2   1   6  245.90    9.93
  -2  -1   6  238.93   12.63
   2   1  -6  248.27   11.44
  -2   1   6  235.92   12.40
  -2   1   6  261.09   12.64
   1  -1  -6  160.08    7.57
  -1   1   6  153.75    7.39
   1   1  -6  155.91    9.26
  -1  -1   6  170.17   10.23
  -1   1   6  157.06   10.28
  -1   1   6  181.67   10.45
   0  -1  -6  393.05   13.57
  -1   1  -6   75.88    3.71
   1  -1   6   74.14    3.57
   1   1   6   71.40    5.22
  -1  -1  -6   78.57    5.69
  -2  -1  -6  559.09   18.97
   2  -1   6  551.83   16.13
  -2   1  -6  546.98   16.33
   2   1   6  544.51   18.67
  -3  -1  -6  538.70   19.94
   3   1   6  526.43   19.24
   3  -1   6  507.45   17.19
  -3   1  -6  519.15   17.36
  -3  -1  -6  570.66   23.86
  -3   1  -6  552.59   23.66
   4  -1   6    1.82    1.18
  -4   1  -6    3.24    2.07
  -4  -1  -6    3.64    2.58
  -4  -1  -6    9.01    4.42
  -4   1  -6   -3.85    3.24
  -5  -1  -6  393.61   18.46
   5   1   6  397.98   17.99
   5  -1   6  304.95   14.83
  -5   1  -6  375.98   16.35
  -5  -1  -6  398.35   21.26
  -6   1  -6  145.76   10.48
  -6  -1  -6  143.25   11.40
   6   1   6  136.37   10.76
  -7   1  -6  580.83   24.43
  -7  -1  -6  522.65   25.01
   7   1   6  606.54   25.73
   7  -1   6  554.53   23.83
  -8   1  -6   17.88    4.48
  -8  -1  -6   19.18    5.23
  -9   1  -6   32.38    6.06
  -9  -1  -6   32.30    6.47
 -10   1  -6   64.47    8.70
 -10  -1  -6   56.61    8.51
 -11   1  -6    6.20    2.88
 -11  -1  -6   14.72    5.10
 -11  -1  -6    3.97    4.91
 -12  -1  -6   15.01    4.98
 -17  -2   6   59.63   11.00
 -16  -2   6   23.87    6.64
 -15  -2   6  194.78   18.57
 -14  -2   6   60.20   10.17
 -13  -2   6  112.00   12.65
 -12  -2   6  184.18   15.62
 -11  -2   6  442.33   23.41
  10   2  -6  433.57   21.74
 -10  -2   6  411.81   21.78
   9   2  -6  510.93   22.64
  -9  -2   6  490.38   22.73
   9  -2  -6  545.09   23.77
  -9   2   6  468.48   22.37
  -9  -2   6  440.08   21.87
  -8  -2   6   54.54    6.81
   8   2  -6   55.63    6.48
   8  -2  -6   59.47    6.85
   8   2  -6   60.51    7.45
  -8  -2   6   61.23    7.33
  -8   2   6   56.51    7.06
   7  -2  -6   60.19    6.47
   7  -2  -6   52.77    6.45
  -7  -2   6   51.48    5.97
   7   2  -6   44.31    5.37
  -7   2   6   52.42    6.17
  -7  -2   6   47.18    3.51
  -7  -2   6   46.79    6.03
   6   2  -6  380.12   15.68
   6  -2  -6  379.55   16.97
   6  -2  -6  398.96   17.36
  -6  -2   6  364.20   15.76
  -6  -2   6  369.87   11.73
  -6  -2   6  338.88   16.34
  -6   2   6  370.71   16.77
   5   2  -6   74.15    5.77
  -5  -2   6   79.29    6.13
   5   2  -6   83.09    6.89
   5  -2  -6   57.02    5.77
   5  -2  -6   76.22    6.59
   4  -2  -6 2273.30   57.65
  -4  -2   6 2257.77   54.22
   4   2  -6 2268.05   54.15
  -4   2   6 2339.24   59.27
   4  -2  -6 2405.19   58.69
   4   2  -6 2306.27   53.54
   4   2  -6 2390.13   58.73
  -3  -2   6 2555.39   58.55
   3   2  -6 2571.30   58.53
  -3   2   6 2608.07   63.52
  -3  -2   6 2682.50   65.43
   3   2  -6 2625.59   61.62
   3  -2  -6 2696.08   65.14
   3   2  -6 2746.75   65.34
  -3   2   6 2787.84   66.50
  -3   2   6 2658.07   65.40
  -2   2   6 1424.26   38.05
   2   2  -6 1436.30   38.18
  -2   2   6 1478.78   40.33
   2   2  -6 1433.80   40.78
  -2  -2   6 1428.40   40.21
  -2   2   6 1449.31   41.14
   1  -2  -6 3089.29   73.01
  -1  -2   6 3091.22   76.19
  -1   2   6 3100.38   76.09
   1   2  -6 3004.19   75.26
   1   2  -6 3279.22   76.75
  -1   2   6 3234.21   77.52
   1  -2  -6 3073.26   75.92
   0  -2  -6 1393.71   38.18
   0   2   6 1432.52   42.27
   0   2  -6 1478.88   41.73
  -1  -2  -6   -0.35    2.12
   1  -2   6    1.28    0.75
  -1   2  -6   -1.18    2.02
   2  -2   6   -0.56    1.04
  -2  -2  -6    0.22    2.04
   2  -2   6    0.81    0.96
   2   2   6    0.52    1.38
  -2   2  -6    2.90    2.11
  -2  -2  -6   -3.01    3.06
  -3  -2  -6 1586.74   45.48
   3  -2   6 1609.55   40.45
  -3   2  -6 1773.13   50.14
  -3  -2  -6 1609.26   49.02
  -3  -2  -6 1629.87   49.64
   4  -2   6   36.10    4.11
  -4  -2  -6   37.49    5.48
   4   2   6   32.72    4.85
  -4  -2  -6   24.37    4.94
  -4   2  -6   34.56    5.72
   5  -2   6  419.20   17.41
  -5  -2  -6  448.39   20.92
   5   2   6  460.93   20.63
  -5  -2  -6  441.23   22.90
  -6  -2  -6  298.61   17.72
   6   2   6  283.67   16.59
  -6  -2  -6  287.56   18.91
  -7  -2  -6   54.72    7.70
   7  -2   6   59.79    6.78
  -7  -2  -6   41.75    7.66
  -8  -2  -6   25.97    5.62
  -8  -2  -6   35.85    7.11
  -9  -2  -6   17.02    4.62
  -9  -2  -6   18.96    5.81
 -10  -2  -6    6.12    3.94
 -10  -2  -6   -0.53    3.44
 -11  -2  -6   26.33    6.83
 -11  -2  -6   14.26    5.19
 -12  -2  -6    7.28    4.55
 -13  -2  -6    4.59    3.64
 -16  -3   6   16.15    6.27
 -15  -3   6   78.95   11.90
 -14  -3   6  229.23   19.32
 -13  -3   6   93.95   11.85
 -12  -3   6    3.12    3.85
 -11  -3   6  506.71   25.99
 -10  -3   6  415.85   21.92
  10  -3  -6  411.41   22.09
 -10   3   6  414.18   21.36
 -10  -3   6  388.28   20.89
  -9  -3   6 1398.25   46.11
   9  -3  -6 1435.30   46.76
   9   3  -6 1464.01   46.00
  -9  -3   6 1377.59   45.13
  -9   3   6 1461.55   45.74
  -9  -3   6 1555.94   47.65
   8  -3  -6  677.64   27.11
  -8  -3   6  593.34   24.97
   8  -3  -6  641.91   26.25
   8   3  -6  612.16   24.88
  -8  -3   6  674.51   26.98
  -8   3   6  606.68   24.78
  -8  -3   6  591.02   24.50
   7  -3  -6  178.78   12.36
   7  -3  -6  217.70   13.48
  -7  -3   6  190.28   11.96
   7   3  -6  206.39   12.28
  -7  -3   6  236.02   14.45
  -7   3   6  181.86   11.66
  -7  -3   6  187.45   11.81
   6  -3  -6 1643.69   46.78
  -6  -3   6 1593.27   44.78
   6   3  -6 1566.61   44.08
  -6  -3   6 1763.23   49.21
  -6  -3   6 1569.96   44.87
  -6   3   6 1576.22   44.85
  -5  -3   6  325.20   14.40
   5  -3  -6  307.34   15.64
   5   3  -6  339.90   13.98
  -5  -3   6  363.68   17.37
  -4  -3   6  116.63    7.23
   4   3  -6  121.85    6.98
   4   3  -6  110.25    5.61
   4   3  -6  108.56    7.95
   4  -3  -6  102.99    7.81
  -3  -3   6 2020.95   47.32
   3   3  -6 1992.72   46.90
  -3   3   6 2075.89   52.00
  -3  -3   6 2038.30   51.99
   3   3  -6 1934.89   53.60
   3   3  -6 2054.07   51.96
  -3   3   6 2041.93   54.10
   3  -3  -6 2095.07   52.06
   3   3  -6 1961.23   47.96
  -2  -3   6  189.09    7.01
  -2   3   6  177.40   10.37
  -2  -3   6  177.48   10.62
  -2   3   6  179.01   10.47
   2   3  -6  185.88   11.18
  -2   3   6  172.61   11.17
   1  -3  -6   81.65    7.02
  -1  -3   6   86.95    3.66
  -1   3   6   78.70    7.07
  -1   3   6   81.66    7.78
   1   3  -6   79.66    7.01
  -1  -3   6   78.27    6.72
   1   3  -6   78.47    6.72
   1  -3  -6   67.70    6.29
   0  -3   6   41.85    2.37
   0  -3   6   40.57    2.42
   0  -3  -6   27.28    4.26
   0   3  -6   42.83    5.19
   0   3  -6   45.12    5.57
   0   3   6   40.52    5.60
  -1  -3  -6   33.30    4.73
   1  -3   6   36.30    2.72
  -1   3  -6   36.59    4.79
  -1   3  -6   36.99    5.20
   1   3   6   38.50    5.48
   2  -3   6  816.93   22.10
  -2  -3  -6  783.93   27.59
  -2  -3  -6  824.25   29.52
  -2   3  -6  834.68   29.58
  -2  -3  -6  772.60   29.67
  -2   3  -6  771.39   25.17
   3  -3   6  231.58    9.88
   3  -3   6  225.33   10.26
   3   3   6  225.05   13.34
  -3  -3  -6  229.36   13.58
  -3   3  -6  243.32   14.77
  -3  -3  -6  247.52   14.99
  -3  -3  -6  226.16   14.94
  -3   3  -6  222.10   11.00
   4  -3   6   36.63    4.10
  -4  -3  -6   48.93    6.65
   4   3   6   37.27    5.64
   4  -3   6   39.94    4.37
  -4   3  -6   41.27    4.32
  -4  -3  -6   35.53    6.29
  -5  -3  -6  245.29   15.47
   5  -3   6  234.60   12.30
   5   3   6  255.04   15.62
   5  -3   6  231.78   12.00
  -5   3  -6  236.80   10.20
  -5  -3  -6  210.51   15.56
  -6   3  -6    0.33    1.08
  -6  -3  -6    4.66    4.18
   7  -3   6   71.48    7.51
  -7  -3  -6   73.29    9.32
  -7  -3  -6   58.76    8.71
  -8  -3  -6  144.64   13.99
  -8  -3  -6  163.59   15.13
  -9  -3  -6    2.16    2.99
  -9  -3  -6   -7.40    4.59
 -10  -3  -6   77.58   10.80
 -10  -3  -6   65.23   10.51
 -11  -3  -6   14.43    5.68
 -11  -3  -6   11.71    5.34
 -12  -3  -6  157.75   16.85
  16  -4  -6   36.75    9.01
 -16  -4   6   39.66   10.01
  15  -4  -6    6.87    3.43
 -15  -4   6   -9.28    5.77
  14  -4  -6   54.04    9.56
 -14  -4   6   57.43   10.56
 -13  -4   6  326.30   23.04
  13  -4  -6  346.11   23.08
 -13  -4   6  346.93   12.60
  12  -4  -6   24.37    5.85
 -12  -4   6   21.18    6.13
 -12  -4   6   26.41    2.44
 -11  -4   6  374.50   22.75
  11  -4  -6  358.06   22.34
 -11   4   6  391.20   21.40
 -11  -4   6  387.96   21.58
 -10  -4   6  885.00   35.32
  10  -4  -6  863.09   35.54
 -10  -4   6  849.86   33.21
 -10   4   6  826.62   32.95
   9  -4  -6  676.80   29.39
  -9  -4   6  636.85   28.35
   9   4  -6  732.43   29.13
  -9   4   6  679.75   27.44
  -9  -4   6  658.92   27.08
  -8  -4   6   18.85    4.64
   8   4  -6   14.47    3.55
  -8  -4   6   15.77    4.01
  -8   4   6   20.38    4.29
   8  -4  -6   17.61    5.00
  -7  -4   6  581.47   24.12
   7  -4  -6  551.62   24.77
   7   4  -6  612.72   23.75
  -7  -4   6  558.70   22.60
  -7  -4   6  630.73   26.44
  -7   4   6  579.12   22.82
  -6  -4   6   89.88    8.06
   6   4  -6   86.26    7.54
  -6  -4   6   80.61    7.51
   6  -4  -6   80.91    8.57
  -6  -4   6   97.36    9.44
  -6   4   6   80.68    7.31
  -5  -4   6 1130.38   34.65
   5   4  -6 1156.42   34.48
  -5   4   6 1241.26   38.56
  -5  -4   6 1281.35   40.13
  -4  -4   6  122.43    7.91
   4   4  -6  116.67    7.57
  -4   4   6  116.48    9.42
   4   4  -6  112.38    5.63
  -4  -4   6  123.84   10.14
   4   4  -6  118.17    8.27
   4  -4  -6  125.28    8.57
  -4  -4   6  118.73    8.41
  -4   4   6  119.07    8.53
   3   4  -6  236.36   10.42
  -3   4   6  253.22   13.91
  -3  -4   6  241.28   10.74
  -3  -4   6  231.97   12.22
  -3   4   6  241.46   12.19
   3   4  -6  254.23   12.38
  -3  -4   6  278.57   14.76
   3   4  -6  256.94   14.62
  -3   4   6  258.81   14.22
   3  -4  -6  250.92   12.30
  -2   4   6  909.22   29.98
  -2  -4   6  891.39   24.16
   2  -4  -6  809.12   28.99
  -2   4   6  905.21   30.81
  -2  -4   6  829.21   27.41
  -2   4   6  862.78   27.55
   2   4  -6  847.47   29.67
   1   4  -6   49.71    3.84
   1  -4  -6   52.55    6.29
  -1  -4   6   56.72    3.99
   1   4  -6   49.96    5.86
  -1   4   6   58.12    6.92
   0  -4   6   75.95    4.76
   0  -4  -6   71.72    7.27
   0   4  -6   82.00    7.27
   0   4   6   77.56    8.16
   0   4  -6   63.17    6.06
   1  -4   6 1596.59   39.20
   1  -4   6 1582.54   38.88
  -1  -4  -6 1582.05   46.90
  -1   4  -6 1712.65   47.00
  -1  -4  -6 1500.43   47.98
  -1   4  -6 1561.02   44.24
   2  -4   6  124.62    6.97
  -2  -4  -6  119.04    9.87
  -2   4  -6  136.93    8.91
  -2  -4  -6  130.41   10.13
  -2  -4  -6  125.52   10.80
  -2   4  -6  140.51   10.62
   3   4   6  607.71   25.45
   3  -4   6  599.40   20.00
  -3  -4  -6  569.13   25.08
  -3  -4  -6  555.51   25.57
  -3   4  -6  650.25   26.02
  -3  -4  -6  681.86   26.56
   4  -4   6   73.60    6.27
  -4  -4  -6   86.50    9.23
   4  -4   6   63.80    5.91
  -4  -4  -6   71.13    8.73
  -5  -4  -6  809.54   32.58
   5  -4   6  832.31   27.04
  -5  -4  -6  773.47   33.03
   6  -4   6  843.34   29.08
  -6  -4  -6  779.12   33.90
   6  -4   6  927.15   30.64
  -6  -4  -6  800.60   34.75
   7  -4   6  149.23   11.46
  -7  -4  -6  143.43   13.55
   7  -4   6  152.83   11.26
  -7  -4  -6  141.87   13.51
   8  -4   6   98.68    9.57
  -8  -4  -6   93.57   11.55
  -8  -4  -6   95.99   11.48
  -9  -4  -6  304.06   22.20
   9  -4   6  308.82   18.56
  -9  -4  -6  314.24   22.19
 -10  -4  -6   10.60    4.90
  10  -4   6   13.79    4.49
 -10  -4  -6   12.78    4.92
 -11  -4  -6   79.10   11.78
 -11  -4  -6   73.52   11.49
  15  -5  -6   19.12    6.71
 -15  -5   6   24.47    8.57
 -14  -5   6   86.94   12.42
  14  -5  -6   85.80   13.39
 -13  -5   6   52.02    9.53
  13  -5  -6   41.76    8.55
 -12  -5   6   35.89    7.76
  12  -5  -6   53.03    9.22
 -12   5   6   53.48    8.44
 -12  -5   6   51.30    8.34
  11  -5  -6  295.75   20.40
 -11  -5   6  306.83   20.67
 -11   5   6  309.19   18.94
 -11  -5   6  296.21   18.56
 -10  -5   6    3.92    4.21
  10  -5  -6    3.69    4.69
 -10   5   6    2.88    3.64
 -10  -5   6    8.68    4.35
  -9  -5   6  235.48   16.63
   9  -5  -6  223.04   16.50
  -9  -5   6  207.21   13.97
  -9   5   6  204.41   14.00
  -8  -5   6 1915.06   57.64
   8  -5  -6 1915.25   58.98
  -8   5   6 1850.58   53.57
  -8  -5   6 1822.31   53.52
   7   5  -6   38.98    5.96
  -7  -5   6   53.25    6.86
  -7   5   6   39.03    5.33
   7  -5  -6   36.00    6.17
  -7  -5   6   41.35    5.57
  -6  -5   6  562.77   23.17
   6   5  -6  586.41   23.38
  -5  -5   6  108.27    8.67
   5   5  -6  122.40    9.09
  -5   5   6  123.94   10.46
  -5  -5   6  132.79   11.09
  -4   5   6  160.40   11.78
   4   5  -6  144.51    9.21
  -4  -5   6  140.61    9.39
  -4   5   6  134.75    8.97
  -4  -5   6  134.40    8.96
   4  -5  -6  144.61    9.28
   4   5  -6  151.97    9.44
  -4  -5   6  165.10   12.20
  -3  -5   6   37.22    4.50
   3   5  -6   31.13    4.23
  -3   5   6   36.13    5.59
  -3   5   6   32.21    5.38
  -3  -5   6   37.68    6.08
  -3  -5   6   35.61    4.73
  -3   5   6   33.27    4.40
   3  -5  -6   35.61    4.42
   2  -5  -6  205.17   13.16
  -2  -5   6  207.99   10.28
  -2   5   6  223.80   13.93
  -2  -5   6  198.90   11.17
  -2   5   6  199.24   10.93
  -2   5   6  220.23   14.04
   2  -5  -6  209.14   11.10
   2   5  -6  204.70   11.08
  -2  -5   6  221.81   13.64
   1   5  -6   53.32    4.68
  -1  -5   6   54.23    4.94
   1  -5  -6   44.90    6.41
  -1   5   6   61.01    7.34
   0  -5   6  973.18   28.14
   0   5  -6  974.81   28.02
   0  -5  -6  946.39   34.31
   0   5  -6 1094.11   32.61
   0   5   6 1068.00   36.14
  -1  -5  -6  389.79   20.02
   1  -5   6  390.21   14.94
  -1  -5  -6  429.68   18.77
   1   5   6  428.62   20.74
  -1   5  -6  420.81   18.58
   2  -5   6  398.03   15.41
  -2  -5  -6  362.52   19.73
  -2   5  -6  429.03   19.55
  -2  -5  -6  428.00   19.65
  -3  -5  -6   38.55    6.60
   3  -5   6   50.69    5.16
  -3  -5  -6   43.19    6.95
  -3   5  -6   43.92    6.15
  -3  -5  -6   44.12    6.70
  -4  -5  -6   76.06    9.15
  -4  -5  -6   71.36    8.83
  -5  -5  -6    5.79    2.93
  -5  -5  -6    6.41    2.93
  -6  -5  -6  121.84   12.55
   6  -5   6  117.52    9.80
   6  -5   6  126.50    9.88
  -6  -5  -6  132.35   12.89
  -7  -5  -6   38.62    7.94
   7  -5   6   34.80    5.57
  -7  -5  -6   30.98    6.72
  -8  -5  -6   -1.03    3.38
   8  -5   6   -0.07    2.18
  -8  -5  -6   -2.56    3.15
   9  -5   6  111.52   10.82
  -9  -5  -6  103.85   13.68
  -9  -5  -6  109.14   13.10
 -10  -5  -6  223.66   20.17
 -10  -5  -6  181.97   17.21
 -11  -5  -6    2.53    4.17
 -11  -5  -6    3.77    3.60
 -16  -6   6   55.23   10.95
 -16   6   6   34.46    8.50
  15  -6  -6  256.84   22.29
 -15  -6   6  279.68   23.66
 -15  -6   6  219.45   19.47
 -15   6   6  240.10   20.17
 -14  -6   6    4.28    5.48
 -14  -6   6   -4.04    5.09
 -14   6   6   -6.04    5.05
  14  -6  -6   -2.75    4.17
 -13  -6   6    4.40    4.25
  13  -6  -6   -2.56    4.07
 -13   6   6    0.54    3.30
 -13  -6   6   -0.16    3.17
 -12  -6   6   77.69   11.24
  12  -6  -6   89.55   12.41
 -12  -6   6   71.67    9.35
 -12   6   6   82.70    9.99
 -11  -6   6    5.30    3.24
  11  -6  -6   13.17    5.99
 -11  -6   6    5.05    4.03
 -11   6   6    5.32    3.64
 -10  -6   6  154.83   14.70
  10  -6  -6  149.42   14.32
 -10   6   6  140.99   12.12
 -10  -6   6  137.46   11.81
  -9  -6   6   40.86    7.23
   9  -6  -6   49.66    7.77
  -9  -6   6   45.65    6.35
  -9   6   6   42.26    6.17
  -8  -6   6  123.49   11.71
  -8  -6   6  128.84   10.08
  -8   6   6  123.60    9.82
  -7  -6   6  441.49   22.20
   7   6  -6  484.58   23.04
  -6  -6   6   23.11    4.70
   6   6  -6   42.97    6.23
  -5  -6   6    5.91    2.78
   5   6  -6   -0.75    2.22
  -5  -6   6    1.82    1.78
  -5   6   6    0.27    2.31
  -4  -6   6  278.52   14.80
  -4  -6   6  280.50   13.40
  -4   6   6  283.04   13.28
  -3  -6   6  104.62    8.42
   3   6  -6  118.18    8.13
  -3  -6   6  107.69    7.81
  -3   6   6  110.78    7.84
  -3  -6   6  115.25   10.44
   3  -6  -6  110.78    7.62
   2  -6  -6  191.77   13.90
  -2  -6   6  214.02   11.80
   2   6  -6  215.67   11.37
   2  -6  -6  220.50   11.34
  -2  -6   6  259.39   15.47
   1   6  -6 3131.48   76.52
   1  -6  -6 2996.97   83.54
  -1  -6   6 3133.43   76.83
   0  -6   6  170.48    9.99
   0  -6  -6  157.07   12.86
   0   6  -6  163.21    9.68
   1  -6   6  896.75   28.31
  -1  -6  -6  894.38   34.98
  -1  -6  -6  903.35   30.58
  -1   6  -6  925.31   30.64
  -2  -6  -6   11.07    4.25
   2  -6   6    8.03    2.27
   2  -6   6   16.75    3.56
  -2   6  -6   14.67    3.55
  -2  -6  -6   19.18    3.94
  -3  -6  -6  700.93   31.37
  -3   6  -6  801.85   29.86
  -3  -6  -6  770.71   29.57
  -4  -6  -6   84.84   10.28
  -5  -6  -6   31.07    6.58
   5  -6   6   31.50    5.23
  -5  -6  -6   26.79    6.05
  -6  -6  -6   28.07    7.46
  -6  -6  -6   19.20    5.59
  -7  -6  -6   12.97    6.04
  -7  -6  -6    4.20    3.63
  -8  -6  -6  384.49   25.70
  -8  -6  -6  346.56   22.95
  -9  -6  -6   36.30    8.00
  -9  -6  -6   36.94    8.07
 -10  -6  -6   22.11    7.76
 -10  -6  -6   13.06    5.15
 -11  -6  -6   48.72    8.96
 -16   7   6   79.00   12.70
 -16  -7   6   79.00   11.58
 -15   7   6   24.03    6.99
 -15  -7   6    1.93    3.62
 -14  -7   6    7.41    6.23
 -14  -7   6    5.02    4.25
  14  -7  -6    0.19    4.62
 -14   7   6    0.11    3.35
 -13  -7   6   18.77    6.08
  13  -7  -6   22.92    6.76
 -13  -7   6   15.11    4.78
 -13   7   6   16.63    5.42
 -12  -7   6   41.09    8.93
  12  -7  -6   23.25    7.18
 -12  -7   6   24.05    6.04
 -12   7   6   21.50    5.20
 -11  -7   6   58.80    9.90
 -11   7   6   57.02    8.14
 -11  -7   6   56.21    7.82
  11  -7  -6   49.24    9.40
 -10  -7   6  101.61   12.57
 -10   7   6  107.02   10.28
 -10  -7   6  116.45   10.53
  -9  -7   6   59.79    8.86
  -9  -7   6   63.47    7.23
  -9   7   6   62.29    7.15
  -8  -7   6  330.82   20.66
  -7  -7   6   69.05    9.00
  -6  -7   6  656.15   28.18
  -6   7   6  662.83   23.57
  -5  -7   6    5.42    2.72
   5   7  -6    6.70    0.98
  -5  -7   6    7.42    2.38
  -5   7   6    8.98    2.83
  -4  -7   6   17.63    3.50
  -4  -7   6   15.65    3.28
  -4   7   6   17.60    3.38
   3  -7  -6   23.82    5.31
  -3  -7   6   34.56    5.20
  -3  -7   6   35.99    4.59
  -2  -7   6   -0.05    2.67
   2  -7  -6   -5.25    4.56
   2  -7  -6   -0.08    1.67
   2   7  -6   -1.13    1.85
   1   7  -6  126.81    9.44
   1  -7  -6  122.37   12.06
  -1  -7   6  140.80   10.26
   1  -7  -6  136.80    8.86
  -1  -7   6  153.34   12.21
   1   7  -6  131.09    8.82
   0  -7  -6  121.23   12.06
   0  -7   6  120.22    9.19
   0   7  -6  107.84    8.64
   0  -7   6  105.27    9.83
  -1  -7  -6   -2.11    3.23
   1  -7   6    0.30    1.81
  -2  -7  -6  100.01   11.36
   2  -7   6  110.53    9.02
  -2   7  -6  119.94    9.46
  -2  -7  -6  113.88    9.32
  -3  -7  -6   93.70   10.84
   3  -7   6  113.04    9.20
   3  -7   6  105.16    8.78
  -3   7  -6  109.15    9.65
  -3  -7  -6  107.75    9.66
  -4  -7  -6    4.09    4.95
  -5  -7  -6   15.03    6.03
  -6  -7  -6   -0.35    3.50
  -7  -7  -6   -0.18    3.23
  -8  -7  -6   54.28   10.37
  -8  -7  -6   48.45    8.49
  -9  -7  -6   96.03   13.95
  -9  -7  -6   78.54   11.16
 -10  -7  -6    0.77    2.78
 -14  -8   6   34.95    7.40
 -13  -8   6    0.97    3.78
 -13  -8   6    1.08    2.93
 -12  -8   6    4.18    5.00
 -12   8   6    4.80    2.84
 -12  -8   6    9.60    3.59
 -11  -8   6    6.30    4.24
 -11  -8   6   -7.33    4.21
 -11   8   6   -1.65    3.47
 -10  -8   6  416.80   26.56
 -10   8   6  450.85   21.61
 -10  -8   6  431.18   21.37
  -9  -8   6   17.22    5.33
  -8  -8   6   80.09   10.90
  -7  -8   6   15.66    5.49
  -6  -8   6  204.62   15.63
  -6   8   6  214.52   11.49
  -6  -8   6  215.69   11.76
  -5  -8   6   63.56    8.33
  -5  -8   6   64.28    5.94
  -5   8   6   57.78    5.53
  -4  -8   6   76.06    8.79
   4  -8  -6   68.91    9.49
  -4  -8   6   87.53    6.63
  -3  -8   6   34.78    5.66
   3  -8  -6   37.74    7.37
  -2  -8   6   48.54    6.91
   2  -8  -6   45.09    7.86
   2   8  -6   56.90    7.02
   1   8  -6  159.50   11.72
   1  -8  -6  145.83   14.04
  -1  -8   6  154.63   11.93
   1  -8  -6  165.51    9.29
   0  -8  -6  169.31   15.31
   0  -8   6  186.56   12.74
   0   8  -6  209.71   13.44
   0  -8  -6  192.34   10.65
   1  -8   6  330.30   17.35
  -1  -8  -6  282.36   20.31
  -2  -8  -6   17.44    5.50
   2  -8   6   27.41    5.05
   3  -8   6  186.22   12.77
  -3  -8  -6  182.96   16.48
  -4  -8  -6   58.15    9.93
   4  -8   6   44.53    6.40
  -5  -8  -6   -0.19    4.71
  -6  -8  -6  150.00   16.25
  -7  -8  -6   -0.13    3.75
 -12  -9   6   -0.15    4.31
 -11  -9   6  264.41   22.26
 -10  -9   6    5.91    4.93
  -9  -9   6  222.09   18.99
  -8  -9   6  180.45   16.11
  -7  -9   6   25.62    6.06
  -6  -9   6   81.64   10.18
  -5  -9   6   80.41    9.96
   5  -9  -6   77.36   10.76
   4  -9  -6  140.29   14.31
  -4  -9   6  131.47   12.50
   3  -9  -6  118.99   13.25
  -3  -9   6  144.26   12.61
  -2  -9   6   -1.16    2.34
   2  -9  -6   -8.52    5.17
  -1  -9   6   87.59    9.71
   1  -9  -6   86.46   11.56
   0  -9   6   85.63    9.14
   0  -9  -6   76.30   10.69
  -1  -9  -6    2.43    4.77
   1  -9   6   -5.76    3.54
  -2  -9  -6   41.92    8.64
   2  -9   6   27.01    5.45
  -3  -9  -6   25.53    6.76
   3  -9   6   29.49    5.63
  -4  -9  -6   38.94    8.91
   4  -9   6   24.22    5.16
  -5  -9  -6  181.54   18.12
  -6  -9  -6   -3.09    4.02
 -10 -10   6   34.98    8.42
  -9 -10   6    6.40    4.19
  -8 -10   6  203.97   18.29
  -7 -10   6   34.64    7.57
  -6 -10   6   43.46    8.15
   6 -10  -6   47.17    9.45
  -5 -10   6    9.59    4.34
   5 -10  -6   17.43    6.77
   4 -10  -6  167.07   16.66
  -4 -10   6  134.43   13.38
  -3 -10   6   18.77    5.11
   3 -10  -6   14.46    5.74
  -2 -10   6  123.21   12.15
   2 -10  -6  111.50   13.86
  -1 -10   6   21.75    5.28
   1 -10  -6   30.29    7.77
   0 -10  -6  269.57   21.77
   0 -10   6  248.13   17.38
  -1 -10  -6  159.68   16.56
   1 -10   6  147.49   12.94
  -2 -10  -6   -7.92    4.76
   2 -10   6   -4.58    3.41
  -3 -10  -6  129.73   15.26
  -9 -11   6    9.54    4.58
  -8 -11   6   39.55    8.58
  -7 -11   6   10.53    5.60
  -6 -11   6  120.89   14.11
  -5 -11   6   47.64    8.97
   5 -11  -6   41.99    9.12
  -4 -11   6   82.08   11.09
   4 -11  -6  102.16   13.88
   3 -11  -6  221.87   20.68
  -3 -11   6  218.43   17.80
  -2 -11   6    7.23    4.03
   2 -11  -6   15.99    7.11
  -1 -11   6  175.63   15.33
   1 -11  -6  148.74   16.65
   0 -11   6   59.79    8.72
   1 -11   6    3.66    3.41
  -6 -12   6    5.00    4.79
  -5 -12   6  142.64   15.74
  -4 -12   6   -9.85    5.48
  -3 -12   6   81.12   11.57
  -2 -12   6   28.29    7.19
 -17   0   7   -7.24    5.36
 -16   0   7   -5.90    4.87
 -15   0   7    5.33    5.62
 -14   0   7    0.91    3.92
 -13   0   7    3.29    3.87
 -12   0   7   -1.04    4.18
  12   0  -7   -3.75    2.97
 -11   0   7    0.41    3.41
  11   0  -7    1.33    2.45
 -11   0   7    2.05    3.95
  10   0  -7   -1.05    2.51
 -10   0   7    0.97    3.50
  10   0  -7   -0.56    2.43
 -10   0   7    0.60    3.45
   9   0  -7    3.28    2.40
  -9   0   7   -1.39    3.77
   9   0  -7    1.59    2.69
  -9   0   7   -0.01    3.35
   8   0  -7    1.19    2.87
  -8   0   7   -1.29    2.55
   8   0  -7   -0.67    2.75
  -8   0   7   -4.12    3.60
   7   0  -7   -2.00    2.51
  -7   0   7    0.86    2.84
   6   0  -7   -2.06    2.25
  -6   0   7    1.78    2.99
  -6   0   7   -2.19    2.01
   5   0  -7    1.86    1.64
  -5   0   7    2.15    2.18
   4   0  -7    1.38    1.86
   4   0  -7    1.28    1.34
  -4   0   7    1.88    3.42
  -4   0   7    2.50    2.49
   3   0  -7   -0.38    1.40
  -3   0   7   -0.52    1.73
  -3   0   7    0.92    3.40
   3   0  -7    4.78    2.74
   2   0  -7   -0.36    1.06
   2   0  -7    2.07    2.86
  -2   0   7   -0.47    3.06
   1   0  -7    0.75    0.91
  -1   0   7    0.31    0.99
   1   0  -7    0.35    2.41
  -1   0   7   -0.67    3.08
   0   0  -7    1.52    1.02
   0   0  -7    1.44    2.92
  -1   0  -7   -0.68    1.42
  -1   0  -7    2.08    2.80
  -2   0  -7    1.77    1.51
   2   0   7    0.85    0.99
  -2   0  -7   -2.88    3.24
  -2   0  -7   -3.58    3.19
  -3   0  -7    0.68    1.68
   3   0   7    0.39    1.06
  -3   0  -7   -3.56    3.76
   4   0   7    1.78    1.74
  -4   0  -7    0.63    2.28
  -5   0  -7    2.68    2.13
   6   0   7    0.52    1.59
  -6   0  -7   -0.92    2.43
   7   0   7   -2.72    1.98
  -7   0  -7    2.34    2.40
  -8   0  -7    1.06    3.03
  -9   0  -7   -5.76    3.82
 -10   0  -7    2.53    3.62
 -17  -1   7   28.87    7.50
 -16  -1   7   32.45    8.26
 -15  -1   7   33.55    7.63
 -14  -1   7   40.47    7.91
 -13  -1   7  123.04   13.44
  13  -1  -7  113.08   10.19
 -12  -1   7  133.81   12.89
  12  -1  -7  136.44   10.73
 -12   1   7  137.57   13.05
 -12  -1   7  129.82   12.45
 -11  -1   7   44.58    7.15
  11  -1  -7   44.16    6.20
 -11  -1   7   35.16    6.56
 -11   1   7   42.53    7.33
  11   1  -7   48.76    6.94
 -10  -1   7   24.53    5.32
  10   1  -7   35.96    5.90
  10   1  -7   19.20    4.68
  10  -1  -7   25.24    4.52
 -10   1   7   29.73    5.63
 -10  -1   7   24.76    5.13
  -9  -1   7   -3.68    3.29
   9  -1  -7    4.32    2.54
   9   1  -7   -0.18    2.23
   9   1  -7    5.49    3.09
  -9  -1   7   -1.76    3.99
  -9   1   7    7.30    3.75
   9  -1  -7    4.04    2.59
  -8  -1   7    7.95    3.38
   8  -1  -7   11.91    3.50
   8   1  -7   11.81    3.68
  -8   1   7    6.29    3.25
   8   1  -7   12.73    3.79
  -8  -1   7    6.58    3.28
  -7  -1   7  169.93   10.56
   7   1  -7  173.92   10.79
   7  -1  -7  196.55   11.74
  -7  -1   7  175.47    8.86
  -7   1   7  172.68   11.64
  -7  -1   7  155.94   11.15
   6  -1  -7  108.89    7.90
  -6  -1   7   93.24    7.19
   6   1  -7   90.32    7.04
   6  -1  -7   85.04    7.19
  -6   1   7   84.24    7.06
  -6  -1   7   90.99    6.26
   5  -1  -7  332.13   14.41
   5   1  -7  341.35   13.55
  -5  -1   7  332.76   13.23
   5  -1  -7  334.69   14.20
  -5  -1   7  349.10   13.54
  -5   1   7  345.50   15.27
   4   1  -7  199.31    8.65
   4  -1  -7  206.36    9.88
  -4  -1   7  205.61   10.15
   4   1  -7  187.71    9.58
  -4   1   7  195.36   11.09
  -4  -1   7  184.03   11.60
  -4   1   7  179.98   11.36
   3   1  -7   19.89    2.05
  -3  -1   7   20.27    4.45
   3  -1  -7   24.94    4.71
   3   1  -7   19.50    1.86
  -3   1   7   16.89    3.25
   3   1  -7   18.40    3.38
  -3   1   7   20.50    4.64
  -2   1   7   26.99    3.04
   2  -1  -7   18.28    2.62
  -2   1   7   33.05    5.21
  -2  -1   7   17.80    4.18
  -2   1   7   22.70    4.80
   2  -1  -7   22.82    4.49
   2   1  -7   29.05    4.01
   1  -1  -7  121.14    6.68
  -1   1   7  120.30    6.59
  -1   1   7  115.07    9.37
   1   1  -7  127.91    9.06
  -1  -1   7  125.59    9.50
   0  -1  -7   73.16    5.24
   0   1  -7   77.53    7.76
  -1   1  -7  173.84    6.13
  -1  -1  -7  169.96    8.88
  -1   1  -7  189.30   12.54
  -2  -1  -7  220.76   11.04
   2  -1   7  211.30    8.44
  -2   1  -7  227.25    8.79
   2   1   7  210.51   10.52
  -2  -1  -7  220.64   14.36
  -2  -1  -7  207.19   14.10
  -2   1  -7  224.28   14.41
   3  -1   7    1.43    1.06
   3   1   7    2.43    1.76
  -3  -1  -7    1.29    1.86
  -3   1  -7    2.47    1.58
  -3  -1  -7    6.38    3.85
  -4  -1  -7    3.89    2.36
   4  -1   7    4.69    1.67
  -4   1  -7    4.60    2.13
  -4  -1  -7    3.06    3.13
  -5   1  -7   21.86    3.94
  -5  -1  -7   26.20    4.91
   5   1   7   24.96    4.46
  -5  -1  -7   25.76    5.81
  -6   1  -7   85.68    7.87
  -6  -1  -7   78.60    8.41
   6   1   7   82.44    8.28
   6  -1   7   77.13    7.45
  -6  -1  -7   91.66   11.05
  -7   1  -7   54.89    6.89
   7  -1   7   56.40    6.83
  -7  -1  -7   51.57    7.15
  -7  -1  -7   48.29    8.30
  -8   1  -7    7.79    3.03
  -8  -1  -7   11.44    4.40
  -8  -1  -7   10.69    4.85
  -9   1  -7   -2.49    3.72
  -9  -1  -7    5.65    3.44
  -9  -1  -7    1.21    3.42
 -10   1  -7   80.09   10.14
 -10  -1  -7   73.14   10.01
 -10  -1  -7   78.19   11.49
 -11  -1  -7   17.97    5.51
 -17  -2   7    1.43    4.02
 -16  -2   7    7.45    3.96
 -15  -2   7    5.71    4.01
 -14  -2   7   37.25    8.40
 -13  -2   7   35.57    7.42
  13  -2  -7   39.98    5.95
 -12  -2   7    1.19    3.56
  12  -2  -7    3.37    2.42
 -12   2   7   -0.82    3.77
 -12  -2   7   -2.54    3.48
 -11  -2   7  181.62   14.43
  11  -2  -7  157.98   11.40
 -11   2   7  153.94   13.55
 -11  -2   7  171.07   13.92
  10   2  -7  436.71   21.36
 -10  -2   7  398.46   21.09
 -10   2   7  414.72   21.40
 -10  -2   7  410.50   21.41
  10  -2  -7  390.20   18.73
   9   2  -7  408.99   19.86
  -9  -2   7  412.62   20.12
   9  -2  -7  436.02   21.10
   9   2  -7  396.09   20.48
  -9   2   7  389.75   19.96
  -9  -2   7  387.63   19.97
   8   2  -7  132.14    9.91
   8  -2  -7  124.96   10.35
  -8  -2   7  121.80    9.71
   8  -2  -7  138.53   10.73
  -8   2   7  113.65    9.95
  -8  -2   7  115.54    9.74
  -8  -2   7  123.86    6.57
   8   2  -7  124.90   10.64
   7  -2  -7   37.97    5.25
   7  -2  -7   30.98    5.12
   7   2  -7   28.00    4.38
  -7  -2   7   30.94    4.83
  -7   2   7   34.80    5.57
  -7  -2   7   42.52    6.36
  -7  -2   7   29.28    3.02
   6  -2  -7   37.69    4.98
   6   2  -7   34.85    4.32
  -6  -2   7   29.57    4.02
  -6  -2   7   33.77    3.33
   6  -2  -7   28.96    4.80
   5  -2  -7  353.01   15.72
  -5  -2   7  373.46   14.08
   5   2  -7  363.87   13.93
   5   2  -7  399.49   17.38
  -5   2   7  382.18   17.07
   4   2  -7   55.39    4.03
  -4  -2   7   58.71    4.26
  -4   2   7   53.75    6.03
  -4  -2   7   50.53    5.92
  -4   2   7   64.52    6.75
   4   2  -7   55.32    4.74
   4   2  -7   60.34    6.16
  -3   2   7   33.58    4.19
   3   2  -7   35.85    2.45
  -3   2   7   41.09    5.27
  -3  -2   7   43.74    5.64
  -3   2   7   39.95    5.25
   3   2  -7   33.50    4.77
   3   2  -7   37.77    4.29
   2  -2  -7    4.10    2.09
   2   2  -7    7.14    2.45
   2   2  -7    6.43    2.71
  -2  -2   7    6.45    3.31
  -2   2   7    6.07    2.24
  -2   2   7   11.79    3.08
  -2   2   7   10.96    3.40
   1  -2  -7   -1.44    2.39
   1   2  -7   -0.27    2.03
  -1  -2   7    0.84    2.83
  -1   2   7    0.06    2.73
  -1   2   7    0.73    2.02
   0  -2  -7  139.59    8.55
   0   2  -7  148.01   10.51
   0  -2  -7  144.24   10.58
  -1  -2  -7   90.49    7.26
  -1   2  -7   96.55    8.86
  -1  -2  -7   93.65    8.59
  -2  -2  -7   38.29    5.07
   2  -2   7   40.52    2.91
   2  -2   7   39.64    2.87
  -2  -2  -7   36.39    6.13
  -2   2  -7   41.38    6.12
  -2  -2  -7   30.05    5.21
   3  -2   7    6.98    1.84
  -3  -2  -7   12.76    3.77
  -3  -2  -7    5.86    2.71
   4  -2   7   16.00    2.66
  -4  -2  -7    8.52    3.28
   4   2   7   17.38    3.57
  -4  -2  -7   13.50    4.54
  -5  -2  -7  110.66   10.34
   5   2   7  122.61   10.19
   5  -2   7  130.00    8.65
  -5  -2  -7  121.06   12.19
  -6  -2  -7  207.85   14.79
  -6  -2  -7  194.08   16.18
  -7  -2  -7   20.59    5.03
   7  -2   7   19.69    4.16
  -7  -2  -7   25.09    7.29
  -8  -2  -7   17.76    5.02
  -8  -2  -7   17.18    6.12
  -9  -2  -7    2.42    2.81
  -9  -2  -7   -0.67    3.66
 -10  -2  -7   -0.94    4.11
 -10  -2  -7    1.35    4.35
 -11  -2  -7   -2.53    4.30
 -16  -3   7    1.54    3.12
 -15  -3   7    3.83    4.70
 -14  -3   7   -2.17    4.93
  14  -3  -7    7.59    3.02
 -13  -3   7    6.62    3.70
  13  -3  -7    9.44    2.82
 -13   3   7   12.84    5.41
 -13  -3   7    5.02    4.90
  12  -3  -7   10.46    4.88
 -12  -3   7    8.86    4.31
  12  -3  -7    9.50    3.10
 -12  -3   7   16.40    5.43
 -12   3   7    3.83    3.97
  11  -3  -7   77.41    9.51
 -11  -3   7   85.25   10.37
 -11  -3   7   96.35   10.23
  11  -3  -7   82.06    8.05
 -11   3   7  100.31   10.55
 -10  -3   7   68.50    8.57
  10  -3  -7   60.43    8.11
 -10  -3   7   68.15    3.95
 -10   3   7   54.82    7.66
 -10  -3   7   53.40    7.82
   9   3  -7   45.80    6.80
  -9  -3   7   40.52    6.33
   9  -3  -7   41.79    6.98
  -9   3   7   36.67    6.11
  -9  -3   7   41.46    6.51
  -9  -3   7   43.35    2.70
   8  -3  -7  538.82   23.69
  -8  -3   7  499.32   22.08
   8   3  -7  544.82   22.51
   8  -3  -7  508.79   23.10
   8   3  -7  516.59   23.94
  -8   3   7  502.38   22.17
  -8  -3   7  505.07   22.34
   7  -3  -7  804.30   30.24
   7  -3  -7  904.29   31.80
  -7  -3   7  869.16   29.17
   7   3  -7  866.47   29.05
  -7  -3   7  841.59   29.87
  -7   3   7  859.13   30.07
   6   3  -7    0.74    2.20
  -6  -3   7    0.55    1.96
   6  -3  -7    1.31    2.93
  -5  -3   7  690.14   22.08
   5   3  -7  673.38   21.58
   5   3  -7  656.28   19.06
  -5   3   7  754.73   26.74
   5   3  -7  693.83   25.12
  -4  -3   7    2.24    1.83
   4   3  -7    3.21    1.32
   4   3  -7    4.69    1.79
  -4  -3   7    4.13    3.11
  -4   3   7    4.63    3.01
  -4   3   7    0.43    2.16
   4   3  -7    3.38    2.08
   4   3  -7    3.45    2.93
  -3  -3   7   51.10    3.55
   3   3  -7   48.59    3.35
   3   3  -7   55.99    6.64
  -3   3   7   54.42    6.63
  -3  -3   7   48.74    5.97
  -3   3   7   50.78    6.11
   3   3  -7   61.43    6.41
   3   3  -7   47.80    4.88
   2   3  -7   53.50    2.50
   2  -3  -7   46.11    5.64
  -2  -3   7   57.33    2.60
   2   3  -7   46.80    5.76
  -2   3   7   63.55    6.85
  -2  -3   7   46.98    6.07
  -2   3   7   57.16    6.20
   1  -3  -7  123.72    8.85
  -1  -3   7  133.07    9.95
  -1   3   7  133.91    9.87
   1   3  -7  138.50    9.83
  -1   3   7  151.26   11.12
   1   3  -7  127.67    9.73
   0  -3  -7  123.43    8.89
   0   3   7  127.84   10.46
   0   3  -7  123.21    9.64
   0  -3  -7  126.87    9.91
   0   3  -7  115.09    9.36
  -1  -3  -7    9.10    3.39
  -1   3  -7    7.41    2.94
  -1  -3  -7    5.40    4.02
  -1   3  -7    9.03    3.24
  -1  -3  -7    3.73    2.45
  -2  -3  -7    1.55    2.35
   2  -3   7    0.70    0.91
  -2   3  -7    0.83    2.01
  -2   3  -7    1.38    1.86
  -2  -3  -7   -2.13    2.75
  -2  -3  -7   -1.33    2.80
   3  -3   7   75.61    5.07
   3  -3   7   73.14    4.94
   3   3   7   70.96    7.39
  -3  -3  -7   74.14    8.07
  -3  -3  -7   53.74    7.91
  -3   3  -7   78.97    6.87
   4  -3   7   48.79    4.72
  -4  -3  -7   46.29    6.53
   4   3   7   49.57    6.66
   4  -3   7   54.89    5.01
  -4   3  -7   53.73    5.30
  -4  -3  -7   52.88    7.65
   5  -3   7   32.99    4.36
  -5  -3  -7   29.41    5.70
   5  -3   7   34.00    4.43
  -5   3  -7   32.42    4.11
  -5  -3  -7   25.37    6.24
   6  -3   7    8.83    3.28
  -6  -3  -7    8.80    4.44
  -6  -3  -7    4.70    3.82
  -6   3  -7   10.62    2.46
  -7  -3  -7    4.68    4.15
   7  -3   7    4.51    2.83
  -7  -3  -7    1.26    3.22
  -8  -3  -7   12.36    4.27
  -8  -3  -7    1.88    3.44
  -9  -3  -7    3.23    4.40
  -9  -3  -7   -0.21    4.17
 -10  -3  -7   26.02    6.40
 -10  -3  -7   24.05    7.44
 -11  -3  -7    9.28    5.06
 -16  -4   7   81.03   12.76
  16  -4  -7   87.25   13.29
 -16   4   7  106.43   13.99
 -16  -4   7   92.61   12.65
 -15  -4   7   70.53   11.85
  15  -4  -7   60.63   10.25
 -15   4   7   68.10   10.34
 -15  -4   7   77.65   11.47
 -14  -4   7   24.37    6.90
  14  -4  -7   34.73    8.81
 -14   4   7   25.41    7.20
 -14  -4   7   27.97    7.01
  14  -4  -7   25.22    4.43
  13  -4  -7    8.55    5.14
 -13  -4   7    2.23    3.16
  13  -4  -7    7.17    2.88
 -13  -4   7    6.80    4.12
 -13   4   7    0.18    4.10
 -12  -4   7  182.10   15.65
  12  -4  -7  166.09   15.55
 -12  -4   7  173.07   14.83
 -12   4   7  166.19   14.58
  12  -4  -7  183.35   12.19
 -11  -4   7  136.65   13.21
  11  -4  -7  160.07   14.51
 -11   4   7  140.18   12.35
 -11  -4   7  144.17   12.77
  10  -4  -7  353.01   20.94
 -10  -4   7  342.71   19.92
 -10   4   7  318.05   18.66
 -10  -4   7  318.06   18.65
   9  -4  -7  908.04   35.46
  -9  -4   7  869.76   33.99
   9   4  -7 1003.40   35.00
  -9   4   7  868.42   32.42
  -9  -4   7  887.75   32.74
   8  -4  -7  264.57   16.65
  -8  -4   7  275.65   15.84
   8   4  -7  277.20   15.56
  -8  -4   7  263.15   15.24
  -8   4   7  248.98   14.82
  -7  -4   7   50.54    6.31
   7   4  -7   67.89    6.84
  -7  -4   7   44.07    5.79
   7  -4  -7   53.00    7.19
  -7   4   7   53.18    6.35
  -6  -4   7   97.69    8.16
   6   4  -7   97.32    7.81
  -6  -4   7  120.66   10.85
  -5  -4   7  344.79   14.99
   5   4  -7  347.53   14.58
  -5   4   7  339.83   17.34
   5   4  -7  331.41   18.28
   5   4  -7  374.18   16.81
   5   4  -7  326.29   10.87
  -4  -4   7  237.55   10.88
   4   4  -7  220.24   10.20
  -4   4   7  229.73   13.57
  -4   4   7  210.41   12.09
   4   4  -7  212.77    9.44
  -4   4   7  247.84   14.39
   4   4  -7  217.44   14.19
   4   4  -7  231.15   12.57
  -4  -4   7  222.77   12.81
  -3  -4   7    5.79    1.80
  -3  -4   7    4.71    2.96
  -3   4   7    4.14    2.75
   3   4  -7    9.04    4.15
  -3   4   7    2.93    1.94
  -3   4   7    6.93    2.94
   3   4  -7    5.71    2.30
  -2  -4   7  111.60    5.65
   2  -4  -7  102.86    8.73
   2   4  -7  104.72    5.45
  -2   4   7  121.86    9.41
  -2  -4   7  104.54    8.51
  -2   4   7  104.57    8.59
   2   4  -7  102.55    8.89
  -2   4   7  116.31   10.09
   1  -4  -7  326.66   16.58
  -1  -4   7  348.52   10.71
   1   4  -7  337.96   16.88
  -1   4   7  360.21   18.48
   0  -4  -7   97.89    8.66
   0  -4   7   99.06    4.59
   0  -4   7  100.37    4.65
   0  -4  -7   98.89    8.58
   0   4  -7  106.31    8.84
   0   4   7  105.78    9.81
   0   4  -7   90.50    7.80
   1  -4   7  255.87    8.90
   1  -4   7  242.50    8.66
  -1  -4  -7  241.50   14.45
  -1   4  -7  260.52   15.13
  -1  -4  -7  267.14   15.25
  -1   4  -7  230.41   13.01
  -1  -4  -7  221.86   15.04
   2  -4   7   24.05    2.72
  -2  -4  -7   12.43    3.67
  -2   4  -7   36.17    5.92
  -2  -4  -7   29.01    5.23
  -2  -4  -7   27.42    5.79
  -2   4  -7   24.57    4.24
  -3  -4  -7   -1.41    2.60
   3  -4   7    1.41    1.22
   3   4   7   -1.67    2.34
  -3   4  -7   -0.30    1.91
  -3  -4  -7    4.51    3.84
  -4  -4  -7   -2.03    2.73
   4  -4   7   -2.17    1.96
  -4  -4  -7    1.79    2.64
  -4   4  -7   -0.57    1.69
  -5  -4  -7   -0.12    2.97
   5  -4   7    2.24    1.51
  -5  -4  -7    2.15    3.70
   5  -4   7   -2.00    1.82
   6  -4   7   65.82    6.66
  -6  -4  -7   55.24    8.34
  -6  -4  -7   68.64    9.68
  -7  -4  -7    8.01    2.99
  -7  -4  -7    9.44    4.13
   7  -4   7    6.58    2.50
  -8  -4  -7  141.73   14.49
   8  -4   7  122.15   10.46
  -8  -4  -7  121.71   13.92
  -9  -4  -7    0.13    3.31
  -9  -4  -7    2.92    3.65
 -10  -4  -7   15.07    6.00
 -10  -4  -7   12.48    5.19
 -11  -4  -7   -4.55    5.13
 -16  -5   7  146.15   16.99
 -16  -5   7  127.95   15.35
 -16   5   7  130.55   15.56
 -15  -5   7   -5.87    5.01
  15  -5  -7   -5.16    6.68
 -15   5   7   -0.22    3.78
 -15  -5   7   -4.49    4.06
 -14  -5   7  179.51   17.87
  14  -5  -7  171.37   17.48
 -14  -5   7  158.03   15.41
 -14   5   7  146.66   14.58
 -13  -5   7   23.15    6.62
  13  -5  -7   18.81    3.95
 -13  -5   7    5.14    3.54
  13  -5  -7   27.22    7.27
 -13   5   7   19.76    5.34
  12  -5  -7  241.85   19.23
 -12  -5   7  213.59   17.80
 -12   5   7  225.54   16.99
 -12  -5   7  229.54   17.12
 -11  -5   7    6.56    2.91
 -11   5   7    9.05    3.98
 -11  -5   7    9.89    4.33
  11  -5  -7   14.01    5.50
 -10  -5   7   41.39    7.25
 -10  -5   7   40.37    6.57
 -10   5   7   34.99    5.88
  10  -5  -7   43.26    7.40
  -9  -5   7  378.67   20.97
   9  -5  -7  378.10   21.85
  -9  -5   7  347.76   18.79
  -9   5   7  370.86   19.42
   8  -5  -7  115.12   11.57
  -8  -5   7  117.79   10.84
   8   5  -7  118.09   10.53
  -8  -5   7  109.21    9.56
  -8   5   7  105.58    9.70
   7   5  -7  104.11    9.24
  -7  -5   7  111.46    9.68
  -6  -5   7   37.15    5.51
   6   5  -7   43.33    5.58
  -5  -5   7   28.08    4.54
   5   5  -7   31.63    4.34
  -5   5   7   38.65    6.22
  -5  -5   7   34.52    5.19
  -5   5   7   28.83    4.49
   5   5  -7   30.26    2.50
  -4  -5   7   60.52    5.75
   4   5  -7   58.75    5.41
   4   5  -7   55.65    4.48
  -4  -5   7   54.32    6.21
  -4   5   7   56.35    6.16
  -4  -5   7   77.51    8.60
  -4   5   7   56.79    7.07
   4   5  -7   49.03    5.75
  -3  -5   7    9.95    2.47
  -3  -5   7    4.51    2.70
  -3   5   7    7.48    2.62
  -3   5   7   14.60    4.05
   3   5  -7    4.79    2.16
  -2  -5   7   35.96    4.03
   2  -5  -7   27.51    5.36
  -2  -5   7   38.23    5.26
  -2   5   7   33.72    5.34
  -2   5   7   37.81    5.65
   2   5  -7   37.59    3.91
   1  -5  -7  461.92   21.85
   1   5  -7  477.64   15.77
  -1  -5   7  472.41   15.73
   0  -5  -7  541.62   24.78
   0  -5   7  575.70   18.29
   0  -5  -7  597.87   23.93
   1  -5   7  319.31   12.26
   1  -5   7  307.58   11.96
  -1  -5  -7  295.73   17.55
  -1   5  -7  330.14   17.20
  -1  -5  -7  349.04   17.54
  -2  -5  -7   22.27    5.09
   2  -5   7   22.37    3.04
   2  -5   7   25.62    3.15
  -2  -5  -7   34.24    6.40
  -2   5  -7   31.10    5.40
  -2  -5  -7   30.28    5.40
  -3  -5  -7   49.80    7.40
   3  -5   7   45.87    4.74
  -3  -5  -7   36.68    6.95
   4  -5   7    2.61    1.36
  -4  -5  -7   -3.29    4.09
  -4  -5  -7   -3.47    3.78
  -5  -5  -7   90.85   10.66
  -5  -5  -7   98.55   11.17
  -6  -5  -7   15.33    5.46
  -6  -5  -7   12.68    5.18
   7  -5   7    2.05    2.35
  -7  -5  -7    3.72    3.49
  -8  -5  -7    3.02    3.70
  -8  -5  -7   -0.08    3.34
  -9  -5  -7   17.83    6.79
  -9  -5  -7   13.23    5.51
 -10  -5  -7   20.95    7.83
 -10  -5  -7   20.46    6.49
 -16   6   7    1.41    3.29
 -16  -6   7    9.57    5.46
 -15  -6   7   49.11   11.02
 -15  -6   7   28.11    7.38
  15  -6  -7   46.52   10.05
 -15   6   7   22.73    6.65
 -14  -6   7   37.20    8.57
  14  -6  -7   25.97    6.84
 -14   6   7   26.31    7.27
 -14  -6   7   48.28    8.63
 -13  -6   7   28.92    7.95
 -13  -6   7   25.27    5.90
 -13   6   7   20.63    5.98
  13  -6  -7    9.89    4.43
 -12  -6   7    6.10    3.13
  12  -6  -7    6.19    4.29
 -12   6   7    5.55    3.97
 -12  -6   7    8.79    3.48
 -11  -6   7   35.01    7.17
 -11   6   7   26.79    5.93
  11  -6  -7   34.67    7.66
 -11  -6   7   28.61    5.47
 -10  -6   7   29.31    7.05
  10  -6  -7   27.08    6.73
 -10  -6   7   27.45    5.74
 -10   6   7   23.34    5.11
  -9  -6   7   74.18    9.53
   9  -6  -7   59.41    9.12
  -9  -6   7   69.15    8.04
  -9   6   7   64.59    7.67
  -8  -6   7    6.61    3.73
  -7  -6   7   63.05    7.71
   7   6  -7   62.59    7.47
  -6  -6   7   87.41    8.76
   6   6  -7   81.67    8.15
  -6   6   7   91.58    8.04
  -5  -6   7    0.14    2.53
   5   6  -7    0.79    1.87
   5   6  -7    0.28    0.82
  -5  -6   7   -2.36    2.54
  -5   6   7    2.60    2.80
  -4  -6   7    4.42    2.51
  -4  -6   7    1.77    2.28
  -4   6   7    0.33    2.13
   4   6  -7    3.52    2.18
  -3  -6   7   27.00    4.50
   3  -6  -7   14.70    4.30
  -3  -6   7   24.37    4.12
  -3   6   7   27.13    4.64
   3   6  -7   21.63    3.96
  -2  -6   7    6.59    2.11
   2  -6  -7    4.25    3.38
   2   6  -7    7.42    2.26
   2   6  -7   11.99    3.30
  -1  -6   7   36.35    4.40
   1   6  -7   47.55    4.73
   1  -6  -7   36.31    6.50
   0  -6  -7   21.55    5.67
   0  -6   7   13.58    2.95
  -1  -6  -7    0.45    3.12
   1  -6   7    0.33    1.22
   1  -6   7    3.35    1.78
  -1   6  -7    2.45    1.94
  -1  -6  -7   -2.27    2.65
  -2  -6  -7    3.64    3.31
   2  -6   7    8.08    2.42
   2  -6   7    4.01    1.58
  -2   6  -7    7.82    2.27
  -2  -6  -7    5.77    2.57
  -3  -6  -7   12.17    5.16
   3  -6   7    6.70    2.36
  -4  -6  -7   38.02    7.45
  -5  -6  -7    2.41    3.30
  -5  -6  -7    9.33    5.07
  -6  -6  -7    4.28    4.63
  -6  -6  -7    4.45    3.60
  -7  -6  -7   26.48    7.28
  -7  -6  -7   15.64    5.56
  -8  -6  -7   15.58    6.76
  -8  -6  -7    3.34    3.30
  -9  -6  -7    4.58    4.84
  -9  -6  -7    7.07    4.32
 -16  -7   7  132.82   15.43
 -16   7   7  136.45   15.83
 -15  -7   7   10.62    4.43
 -15   7   7   10.25    5.10
 -14  -7   7   12.94    6.47
 -14   7   7    2.88    3.44
  14  -7  -7    8.48    5.66
 -14  -7   7    3.37    3.09
 -13  -7   7   27.24    7.59
 -13  -7   7   31.63    6.75
 -13   7   7   33.53    7.20
  13  -7  -7   32.21    8.43
 -12  -7   7   30.33    7.29
 -12   7   7   30.54    6.27
  12  -7  -7   39.76    8.30
 -12  -7   7   31.57    6.32
 -11  -7   7   11.66    5.25
 -11   7   7    7.00    3.46
  11  -7  -7    5.98    3.95
 -11  -7   7    7.52    3.44
 -10  -7   7   79.75   10.79
 -10   7   7   74.16    8.52
 -10  -7   7   76.70    8.93
  -9  -7   7  132.40   13.36
  -8  -7   7    6.48    3.73
  -7  -7   7  488.33   24.09
   6   7  -7   11.92    3.66
  -6  -7   7   15.71    4.64
  -6  -7   7   13.99    3.48
  -6   7   7   11.60    3.53
  -5  -7   7   34.14    5.69
  -5  -7   7   33.73    4.97
  -5   7   7   25.29    4.14
   5   7  -7   32.65    2.56
  -4  -7   7   26.25    4.92
   4  -7  -7   23.03    5.04
  -4  -7   7   27.46    4.42
  -4   7   7   25.52    4.04
  -3  -7   7   38.75    5.37
   3  -7  -7   36.48    6.72
   3   7  -7   33.61    4.67
  -2  -7   7   59.80    6.47
   2  -7  -7   54.38    8.14
   2   7  -7   57.28    6.08
   2   7  -7   40.37    5.02
  -1  -7   7   37.54    5.13
   1  -7  -7   37.32    7.32
   1   7  -7   21.43    3.86
   1   7  -7   21.32    3.92
   0  -7  -7  286.80   19.15
   0  -7   7  304.60   14.73
   1  -7   7  251.45   13.11
  -1  -7  -7  215.93   16.92
  -2  -7  -7   -1.12    3.77
   2  -7   7    5.02    2.35
  -2   7  -7    7.92    3.26
  -2  -7  -7    9.96    3.52
  -3  -7  -7   46.07    8.21
   3  -7   7   47.39    5.61
  -4  -7  -7    7.47    4.53
   4  -7   7   10.14    2.72
  -5  -7  -7   19.73    6.51
  -6  -7  -7   20.36    6.84
  -7  -7  -7    7.78    5.00
  -8  -7  -7  159.41   17.25
  -8  -7  -7  150.73   15.69
  -9  -7  -7  131.54   14.99
 -14  -8   7   16.14    5.60
 -13  -8   7    6.35    4.58
 -13  -8   7    6.27    4.06
 -12  -8   7   -4.53    4.05
 -12   8   7   -0.68    2.69
 -12  -8   7    2.37    3.00
 -11  -8   7   96.99   13.14
 -11   8   7   79.98    9.08
 -11  -8   7   95.06   10.31
 -10  -8   7   -1.02    4.51
  -9  -8   7   49.05    8.75
  -8  -8   7  118.97   12.63
  -7  -8   7  192.60   15.33
  -7  -8   7  221.49   13.07
  -7   8   7  220.76   12.80
  -6  -8   7   54.52    7.84
  -6  -8   7   70.06    6.88
  -6   8   7   67.52    6.61
  -5  -8   7    5.35    3.14
  -5  -8   7    3.29    2.30
  -5   8   7    3.56    2.28
  -4  -8   7   16.13    4.55
   4  -8  -7   15.90    5.05
   3  -8  -7  156.37   14.47
  -3  -8   7  173.47   12.53
   2   8  -7  164.99   11.68
   2  -8  -7  136.55   13.86
  -2  -8   7  141.57   10.83
   1  -8  -7  483.90   27.21
  -1  -8   7  545.22   22.76
   0  -8   7   42.79    5.77
   0  -8  -7   34.40    6.95
  -1  -8  -7    7.84    4.28
   1  -8   7    9.07    3.09
  -2  -8  -7    0.08    3.76
   2  -8   7    0.02    1.89
  -3  -8  -7   -1.86    2.98
   3  -8   7   -2.40    1.93
  -4  -8  -7    1.77    3.38
  -5  -8  -7    0.37    3.64
  -6  -8  -7   -1.43    3.32
  -7  -8  -7    2.56    4.41
 -12  -9   7   48.75   10.19
 -11  -9   7   -2.64    4.18
 -10  -9   7   56.26    9.87
  -9  -9   7    8.89    4.76
  -8  -9   7   10.44    4.95
  -7  -9   7   -0.15    3.28
  -6  -9   7    9.73    3.14
   5  -9  -7    9.96    5.61
  -5  -9   7   24.33    5.77
  -4  -9   7    5.23    2.65
   4  -9  -7    8.82    5.09
  -3  -9   7   33.98    6.13
   3  -9  -7   24.90    7.01
  -2  -9   7   55.75    7.43
   2  -9  -7   50.70    9.40
  -1  -9   7   36.30    6.12
   1  -9  -7   31.53    7.81
   0  -9  -7   42.98    8.81
   0  -9   7   37.44    6.03
  -1  -9  -7    0.84    4.31
   1  -9   7   -0.03    2.26
  -2  -9  -7   10.92    4.98
   2  -9   7   19.78    4.38
  -3  -9  -7   -4.22    3.44
  -4  -9  -7    7.08    4.62
  -5  -9  -7   33.27    8.30
 -11 -10   7    1.48    3.63
 -10 -10   7   53.60   10.10
  -9 -10   7    7.05    4.61
  -8 -10   7   36.71    7.63
  -7 -10   7    0.32    3.21
  -6 -10   7   23.64    5.43
   6 -10  -7   29.69    8.19
  -5 -10   7    0.99    3.80
   5 -10  -7   -5.00    4.95
  -4 -10   7   75.24    9.88
   4 -10  -7   72.13   11.54
  -3 -10   7    6.11    3.20
   3 -10  -7   -0.29    4.00
  -2 -10   7   29.05    5.74
   2 -10  -7   22.70    6.89
  -1 -10   7   33.35    6.00
   1 -10  -7   26.48    8.00
   0 -10  -7   30.99    8.09
   0 -10   7   34.51    6.26
  -1 -10  -7   43.24    9.15
  -2 -10  -7   -7.95    5.42
  -9 -11   7   -7.85    4.92
  -8 -11   7   13.95    6.33
  -7 -11   7    2.59    4.19
  -6 -11   7   14.58    5.87
  -5 -11   7   60.93    9.61
  -4 -11   7   -7.79    4.51
  -3 -11   7    5.26    3.77
  -2 -11   7    4.80    3.60
  -6 -12   7  -14.58    5.55
  -5 -12   7    2.90    4.71
 -17   0   8   97.08   13.92
 -16   0   8   16.72    6.26
 -15   0   8  138.40   15.16
 -15   0   8   87.59   12.44
 -14   0   8   77.72   11.05
 -14   0   8   51.73    8.69
 -13   0   8   24.19    6.04
  13   0  -8   27.17    5.80
 -13   0   8   11.42    4.82
 -12   0   8  546.73   27.18
  12   0  -8  524.41   24.34
 -12   0   8  512.56   26.70
 -11   0   8   39.56    6.79
  11   0  -8   42.30    6.41
 -11   0   8   34.31    6.64
  10   0  -8 1230.36   40.71
  10   0  -8 1140.22   38.77
   9   0  -8    3.22    2.32
   9   0  -8    0.56    2.65
  -9   0   8   -3.73    3.83
   8   0  -8  115.95    9.25
  -8   0   8  107.62    8.08
  -8   0   8  117.72   10.42
   8   0  -8  123.50   10.58
   7   0  -8    5.02    2.39
  -7   0   8    2.82    1.85
   6   0  -8   71.44    6.18
  -6   0   8   65.48    6.11
   5   0  -8 1051.34   29.94
   5   0  -8 1044.20   29.67
  -5   0   8 1085.97   32.50
   4   0  -8 2684.79   61.88
   4   0  -8 2627.35   62.14
  -4   0   8 2662.71   69.54
  -4   0   8 2802.54   67.89
   4   0  -8 2598.62   66.76
   3   0  -8   98.37    5.43
  -3   0   8   97.80    8.01
  -3   0   8   81.43    8.23
   3   0  -8  108.27    8.52
   2   0  -8 1330.56   31.58
  -2   0   8 1300.93   41.01
   2   0  -8 1339.27   40.11
  -1   0   8  832.22   21.27
   1   0  -8  861.84   21.66
  -1   0   8  906.75   31.34
   1   0  -8  850.92   30.22
   0   0  -8    1.85    1.09
   0   0  -8   -0.23    3.00
  -1   0  -8  496.06   15.76
  -1   0  -8  496.24   23.10
  -1   0  -8  451.69   22.12
  -2   0  -8  103.91    6.68
   2   0   8  106.35    6.43
  -2   0  -8  116.69   10.95
   3   0   8  420.10   16.12
  -3   0  -8  465.83   17.21
  -3   0  -8  442.63   23.26
   4   0   8  785.13   26.42
  -4   0  -8  871.63   27.79
  -4   0  -8  826.23   35.12
  -5   0  -8 1072.75   33.99
  -5   0  -8  973.12   40.92
   6   0   8  583.64   23.96
  -6   0  -8  615.36   24.70
  -6   0  -8  554.25   30.09
  -7   0  -8   10.23    4.02
  -7   0  -8    6.27    3.76
  -8   0  -8  272.30   17.25
  -8   0  -8  279.92   21.99
  -9   0  -8    4.61    4.28
 -17  -1   8   15.32    5.72
 -17   1   8    7.13    4.59
 -16  -1   8  158.30   16.57
 -16   1   8  144.93   16.42
 -16  -1   8  151.03   16.62
 -15  -1   8   21.95    6.85
 -15   1   8   10.13    5.37
 -15  -1   8   18.76    6.50
 -14  -1   8   38.98    7.43
  14  -1  -8   33.47    5.76
 -14   1   8   40.89    7.91
 -14  -1   8   53.12    9.40
 -13  -1   8  509.84   27.59
 -13   1   8  538.10   28.42
  13  -1  -8  513.43   24.00
 -13  -1   8  510.76   27.90
 -12  -1   8    2.09    3.24
  12  -1  -8   -0.29    2.60
 -12   1   8   -1.55    3.87
 -12  -1   8   -5.06    5.19
  12   1  -8   -0.98    3.08
 -11  -1   8   23.67    5.25
  11  -1  -8   28.19    5.48
 -11  -1   8   23.48    5.16
  11   1  -8   21.69    5.11
 -11   1   8   23.45    4.99
 -10  -1   8  434.77   21.62
  10   1  -8  490.34   22.73
  10  -1  -8  468.67   22.64
 -10   1   8  416.92   21.73
 -10  -1   8  419.14   21.79
  10   1  -8  379.17   20.60
  10  -1  -8  444.78   21.11
  -9  -1   8  248.54   15.05
   9   1  -8  301.22   16.43
   9  -1  -8  292.49   16.47
  -9  -1   8  259.51   12.27
   9   1  -8  251.60   15.78
  -9   1   8  255.32   15.94
  -9  -1   8  245.16   15.78
  -8  -1   8  608.53   23.82
   8   1  -8  652.30   24.86
   8  -1  -8  662.32   25.32
  -8  -1   8  621.42   20.96
   8   1  -8  625.62   26.05
  -8  -1   8  562.63   25.07
  -8   1   8  608.21   25.73
   7   1  -8  254.49   13.31
  -7  -1   8  249.14   12.77
   7  -1  -8  249.64   13.39
   7  -1  -8  259.21   13.82
  -7   1   8  241.24   13.19
  -7  -1   8  243.48   11.59
   6  -1  -8  826.29   26.94
   6   1  -8  794.68   25.68
   6  -1  -8  779.85   26.45
  -6   1   8  826.29   27.84
   6   1  -8  893.75   30.35
  -6  -1   8  785.76   25.28
   5  -1  -8 2425.45   59.31
   5  -1  -8 2412.17   58.74
  -5   1   8 2512.24   62.25
  -5  -1   8 2420.32   59.21
   4   1  -8   -0.73    1.41
   4   1  -8    1.90    1.32
  -4  -1   8    2.76    2.89
  -4   1   8    0.31    3.29
   4   1  -8   -0.39    1.73
  -4   1   8    4.71    2.83
   3   1  -8 1594.14   35.97
  -3   1   8 1588.15   46.59
  -3   1   8 1717.48   46.76
   3  -1  -8 1505.93   45.23
  -3  -1   8 1617.01   46.91
   3   1  -8 1569.60   44.14
  -2   1   8   41.66    3.93
   2  -1  -8   38.85    3.92
   2   1  -8   43.61    5.42
  -2  -1   8   43.40    5.99
  -2   1   8   38.08    6.03
  -2   1   8   41.59    5.93
   2  -1  -8   40.81    5.90
  -1   1   8  161.78    8.20
   1  -1  -8  175.59    8.49
   1   1  -8  167.95   11.93
   1   1  -8  180.84   11.85
   1  -1  -8  159.05   11.55
  -1  -1   8  158.27   11.50
  -1   1   8  174.03   12.05
   0  -1  -8  152.52    8.18
   0   1  -8  171.91   12.33
   0  -1  -8  171.88   12.42
   0  -1  -8  163.33   12.02
   0   1  -8  147.51   11.43
  -1  -1  -8   82.84    6.13
  -1   1  -8   77.62    8.62
  -1  -1  -8   70.43    8.29
  -1  -1  -8   75.65    8.34
  -1   1  -8   70.71    8.20
  -2   1  -8  138.68    6.40
  -2  -1  -8  140.75    8.84
   2  -1   8  135.90    6.20
   2   1   8  126.60    8.14
  -2  -1  -8  128.39   11.85
  -3   1  -8   63.33    5.02
  -3  -1  -8   74.36    6.99
   3   1   8   49.47    5.34
   3  -1   8   58.14    4.65
  -3  -1  -8   51.40    7.55
  -4   1  -8   68.45    5.93
  -4  -1  -8   60.55    6.84
   4  -1   8   61.32    5.50
  -4  -1  -8   64.08    8.83
  -5   1  -8  341.47   15.50
  -5  -1  -8  341.73   17.56
   5   1   8  323.35   16.74
  -5  -1  -8  327.43   21.44
  -6   1  -8  147.08   10.40
  -6  -1  -8  131.38   11.28
   6   1   8  153.99   11.68
   6  -1   8  150.98   10.41
  -6  -1  -8  141.10   14.13
  -7   1  -8   46.24    6.31
  -7  -1  -8   43.43    6.84
  -7  -1  -8   36.75    8.23
  -8   1  -8  175.09   13.12
  -8  -1  -8  177.82   14.16
  -8  -1  -8  162.48   16.62
  -9  -1  -8    0.44    2.49
  -9  -1  -8    3.85    3.88
 -17  -2   8  214.29   20.75
 -17   2   8  225.92   21.09
 -17  -2   8  211.71   20.25
 -16  -2   8   -0.39    3.73
 -16   2   8    1.72    4.63
 -16  -2   8    0.60    4.76
 -15  -2   8  230.89   19.72
 -15   2   8  215.71   18.97
 -15  -2   8  218.63   19.23
 -14  -2   8   -0.83    3.59
 -14   2   8   -2.97    4.31
 -14  -2   8    3.17    4.23
  14  -2  -8    1.67    2.22
 -13  -2   8  355.84   22.75
 -13   2   8  340.02   22.01
 -13  -2   8  392.62   23.59
  13  -2  -8  346.62   18.71
 -12  -2   8 1016.03   40.26
 -12   2   8 1050.08   40.25
 -12  -2   8 1020.60   39.96
  12  -2  -8  983.13   35.57
 -11  -2   8  247.76   16.90
  11   2  -8  247.34   16.72
 -11   2   8  238.30   16.87
 -11  -2   8  265.29   17.60
  11  -2  -8  247.67   15.27
  10   2  -8   18.84    4.57
 -10  -2   8   19.12    4.92
 -10   2   8    6.49    3.88
 -10  -2   8    8.61    1.94
  10   2  -8   11.48    4.14
 -10  -2   8    5.93    3.77
   9   2  -8  321.66   16.98
   9  -2  -8  313.58   17.66
   9  -2  -8  359.72   18.83
  -9  -2   8  314.34   17.07
   9   2  -8  302.28   17.96
  -9  -2   8  318.39   12.41
  -9   2   8  301.72   17.56
  -9  -2   8  287.60   17.29
   8  -2  -8  537.74   22.81
   8   2  -8  487.86   20.45
   8  -2  -8  487.58   21.78
  -8  -2   8  478.97   20.66
   8   2  -8  472.58   22.62
  -8  -2   8  482.88   16.24
  -8  -2   8  452.37   21.72
  -8   2   8  455.91   21.86
   7  -2  -8  100.97    8.95
   7   2  -8  123.53    8.56
   7  -2  -8  118.48    9.52
  -7  -2   8  124.75    8.85
  -7  -2   8  115.65    6.82
  -6  -2   8  361.52   14.95
   6   2  -8  374.43   15.19
   6  -2  -8  367.48   16.78
   6  -2  -8  370.61   17.00
  -6   2   8  374.84   17.61
   6  -2  -8  392.47   18.49
   6   2  -8  411.12   18.90
  -5  -2   8 1983.90   48.75
   5  -2  -8 1997.44   53.02
   5   2  -8 1971.25   48.91
   5   2  -8 1978.22   50.09
   5   2  -8 2169.00   56.45
   5  -2  -8 2145.02   56.13
  -5   2   8 2079.97   56.00
  -5  -2   8 1957.23   55.40
  -5   2   8 1948.26   55.35
   4   2  -8    1.10    1.07
  -4  -2   8    0.35    3.13
  -4   2   8   -3.89    3.20
   4   2  -8    2.38    2.76
  -4   2   8    0.28    1.92
   4   2  -8    0.02    1.54
   4   2  -8   -3.13    2.53
   4  -2  -8    1.02    2.25
  -3   2   8   11.97    2.47
  -3  -2   8    4.96    3.28
  -3   2   8   10.58    3.37
   3   2  -8   12.13    3.33
   3   2  -8   11.58    2.76
  -3   2   8   13.81    4.02
  -2   2   8 1897.12   49.30
   2  -2  -8 1891.58   49.09
  -2  -2   8 1938.82   54.35
   2   2  -8 1904.88   52.03
  -2   2   8 1947.19   54.26
   2  -2  -8 1823.92   53.99
  -2   2   8 2142.00   56.34
   1  -2  -8   29.74    4.08
   1   2  -8   39.30    5.70
   1  -2  -8   31.09    5.32
  -1   2   8   35.46    5.65
   1  -2  -8   30.12    5.16
  -1   2   8   28.00    5.38
  -1  -2   8   31.17    5.24
  -1   2   8   32.62    3.99
   1   2  -8   31.91    4.69
   0  -2  -8  141.62    9.01
   0   2  -8  135.43   10.87
   0  -2  -8  141.62   11.24
   0  -2  -8  123.13   10.83
  -1  -2  -8  333.30   15.21
  -1   2  -8  380.67   19.57
  -1  -2  -8  361.77   19.33
  -1  -2  -8  337.34   18.99
   2  -2   8  101.27    4.16
   2  -2   8  100.95    4.15
  -2  -2  -8  101.21    8.15
  -2  -2  -8   88.82    9.90
  -3  -2  -8  512.97   21.66
   3  -2   8  527.01   16.00
   3   2   8  497.36   20.79
   3  -2   8  546.02   16.25
  -3  -2  -8  502.26   25.51
   4  -2   8    7.25    1.96
   4   2   8    1.92    1.92
  -4  -2  -8    7.88    3.59
  -4  -2  -8    6.60    4.05
  -5  -2  -8   72.12    8.31
   5   2   8   69.61    7.64
   5  -2   8   66.00    6.05
  -5  -2  -8   70.04    9.70
  -6  -2  -8  900.30   34.60
  -6  -2  -8  854.31   38.54
  -7  -2  -8   -0.17    7.16
  -7  -2  -8   -2.75    3.47
  -8  -2  -8   26.86    6.44
  -8  -2  -8   11.47    4.88
  -9  -2  -8   32.62    6.47
  -9  -2  -8   57.59   10.36
 -17  -3   8   50.53   10.39
 -17  -3   8   47.77   10.09
  16  -3  -8  284.85   23.27
 -16  -3   8  251.63   21.87
 -16   3   8  226.26   20.23
 -16  -3   8  260.63   21.63
  15  -3  -8   15.45    6.63
 -15  -3   8   13.89    6.10
  15  -3  -8   16.67    4.11
 -15   3   8   16.19    6.84
 -15  -3   8    9.98    6.14
  14  -3  -8    5.67    4.30
 -14  -3   8   15.19    6.07
  14  -3  -8    2.01    2.00
 -14   3   8    1.86    3.85
 -14  -3   8    9.67    5.72
  13  -3  -8  526.37   28.50
 -13  -3   8  489.08   27.15
 -13  -3   8  443.71   26.16
  13  -3  -8  492.11   22.61
 -13   3   8  480.70   27.07
  12  -3  -8  113.22   12.11
 -12  -3   8   90.22   10.93
 -12   3   8   98.55   11.66
 -12  -3   8  107.16    5.96
  12  -3  -8   98.70    9.50
 -12  -3   8  106.64   11.62
 -11  -3   8  113.97   11.67
  11  -3  -8  105.26   11.16
 -11  -3   8  114.35   11.37
 -11   3   8  112.31   11.11
 -11  -3   8  110.77    5.61
 -10  -3   8 1028.67   37.54
  10  -3  -8 1023.81   38.66
  10   3  -8 1112.82   38.13
 -10  -3   8 1044.73   25.64
 -10   3   8  966.74   36.74
 -10  -3   8  941.55   36.55
   9   3  -8   69.69    7.73
  -9  -3   8   62.29    7.41
   9   3  -8   60.95    8.21
   9  -3  -8   56.88    7.69
  -9  -3   8   52.20    7.53
  -9   3   8   55.41    7.82
   8  -3  -8  976.50   34.91
   8  -3  -8 1084.33   36.35
  -8  -3   8  960.11   32.88
   8   3  -8 1025.85   33.25
   8   3  -8  962.69   36.29
  -8  -3   8  884.70   33.37
  -8   3   8  905.77   33.60
   7   3  -8    1.14    2.02
   7  -3  -8    5.56    3.35
  -7  -3   8    3.97    2.36
   7  -3  -8    2.87    2.78
   7   3  -8   -1.64    3.34
  -6  -3   8 1240.86   35.79
   6   3  -8 1253.47   35.54
   6  -3  -8 1189.04   38.81
   6  -3  -8 1349.77   40.72
  -6   3   8 1291.00   40.76
   6   3  -8 1205.92   41.53
   6   3  -8 1331.24   40.61
   5   3  -8   13.92    2.59
  -5  -3   8   12.97    2.71
   5   3  -8   12.77    3.95
  -5  -3   8    9.44    3.91
  -5   3   8   12.50    3.57
   5   3  -8   14.94    2.69
  -5   3   8   18.09    4.16
   5   3  -8    6.04    2.27
   5  -3  -8   12.71    3.81
   4   3  -8  356.58   11.92
  -4  -3   8  353.89   12.06
  -4  -3   8  343.49   17.33
  -4   3   8  350.20   17.32
  -4   3   8  376.39   18.55
   4   3  -8  370.46   14.67
   4   3  -8  341.50   18.17
   4   3  -8  365.79   17.46
   4  -3  -8  375.08   17.62
  -3  -3   8  238.39    7.03
  -3  -3   8  237.45   14.07
  -3   3   8  234.81   13.77
   3   3  -8  223.00   14.15
   3   3  -8  231.80   12.05
  -3   3   8  269.78   15.24
   2  -3  -8   35.54    5.02
   2   3  -8   38.69    5.34
   2   3  -8   45.35    6.02
  -2  -3   8   38.29    6.12
  -2   3   8   34.08    5.37
  -2   3   8   36.24    6.07
   1  -3  -8  242.59   13.35
   1  -3  -8  237.18   15.33
   1   3  -8  267.55   14.98
  -1   3   8  308.61   17.01
   1   3  -8  263.33   15.23
   1  -3  -8  282.54   15.75
   0  -3  -8  346.45   16.38
   0   3  -8  385.04   19.23
   0  -3  -8  394.72   19.47
   0  -3  -8  337.82   19.20
   0   3  -8  344.28   17.42
  -1  -3  -8    3.34    2.24
  -1   3  -8    5.64    2.65
  -1   3  -8    8.54    3.45
  -1  -3  -8    5.14    3.84
  -2  -3  -8   12.56    3.71
  -2   3  -8   22.00    4.20
  -2  -3  -8   18.98    5.40
   3   3   8  322.43   16.90
   3  -3   8  321.72   10.97
  -3  -3  -8  282.96   16.31
  -3  -3  -8  284.76   19.00
  -3   3  -8  309.14   15.19
   4  -3   8    0.43    0.87
  -4  -3  -8   -3.66    2.79
   4   3   8   -2.81    2.22
  -4  -3  -8   -5.92    4.32
  -4   3  -8   -0.40    1.82
   4  -3   8    2.78    1.60
  -5  -3  -8   54.15    7.70
   5  -3   8   60.52    5.55
   5  -3   8   57.83    5.44
  -5   3  -8   55.84    5.82
  -5  -3  -8   62.61    9.20
   6  -3   8   37.50    4.91
  -6  -3  -8   31.37    6.51
  -6  -3  -8   33.51    6.99
  -7  -3  -8   48.56    7.93
   7  -3   8   50.96    6.23
  -7  -3  -8   53.49    9.18
  -8  -3  -8   20.81    5.78
  -8  -3  -8   27.22    7.53
  -9  -3  -8   46.39    8.61
  -9  -3  -8   62.26   10.94
 -10  -3  -8   49.06    9.31
 -17   4   8  106.61   14.10
  16  -4  -8    5.65    5.91
 -16  -4   8    1.70    3.65
 -16   4   8   10.63    5.87
 -16  -4   8    2.13    4.70
  15  -4  -8  318.64   23.90
 -15  -4   8  283.52   22.76
 -15   4   8  310.01   22.73
 -15  -4   8  316.23   23.01
  14  -4  -8   25.99    7.55
 -14  -4   8   26.87    7.10
  14  -4  -8   21.93    4.28
 -14  -4   8   20.23    6.69
 -14   4   8   28.14    7.12
  13  -4  -8   61.59    9.67
 -13  -4   8   57.98    9.29
  13  -4  -8   71.68    8.20
 -13   4   8   55.82    8.63
 -13  -4   8   57.06    9.04
 -12  -4   8   59.19    9.07
  12  -4  -8   62.36    9.40
 -12   4   8   50.34    7.85
 -12  -4   8   46.47    8.19
  11  -4  -8  314.75   20.30
 -11  -4   8  292.40   19.06
 -11   4   8  265.41   17.38
 -11  -4   8  267.94   17.57
 -10  -4   8    0.15    2.85
 -10   4   8   -0.88    3.37
 -10  -4   8   -5.82    4.57
  10  -4  -8    3.60    4.09
   9   4  -8   41.24    6.71
  -9  -4   8   38.94    6.48
   9  -4  -8   33.92    6.93
  -9  -4   8   29.94    5.54
  -9   4   8   39.39    6.29
  -8  -4   8   63.40    7.29
   8   4  -8   68.50    7.30
   8  -4  -8   55.43    7.73
   7   4  -8   25.26    4.42
  -7  -4   8   23.14    4.49
   7   4  -8   15.21    4.35
   7  -4  -8   24.81    5.29
   6   4  -8   33.01    4.47
  -6  -4   8   33.46    4.75
   6   4  -8   38.25    6.36
  -5  -4   8   14.96    2.43
  -5   4   8   15.18    3.69
   5   4  -8   10.32    2.38
  -5  -4   8   10.37    3.61
  -5   4   8   15.01    3.91
   5   4  -8   16.16    2.46
   5  -4  -8   18.26    3.72
   5   4  -8   13.78    3.24
   5   4  -8   19.42    4.64
  -4  -4   8  250.69   10.79
   4   4  -8  252.23   10.43
  -4   4   8  274.15   15.41
  -4  -4   8  254.58   14.62
  -4   4   8  245.78   14.16
   4   4  -8  255.53   14.37
  -4   4   8  286.78   16.42
   4   4  -8  257.12   16.05
   4  -4  -8  265.54   14.49
   4   4  -8  262.90   11.85
  -3  -4   8    6.46    1.44
   3  -4  -8    5.90    3.35
   3   4  -8    8.87    2.77
  -3  -4   8    6.16    2.46
  -3   4   8    5.12    2.49
  -3   4   8   13.70    3.55
   3   4  -8    6.30    3.21
   3   4  -8   14.04    3.47
   3  -4  -8    8.81    2.86
  -2  -4   8   94.63    3.89
  -2   4   8   83.67    8.02
   2  -4  -8   79.83    7.86
  -2  -4   8   87.03    8.59
  -2   4   8   77.83    7.97
   2   4  -8   84.88    8.51
   1  -4  -8 1105.01   36.08
   1   4  -8 1077.22   36.38
   0  -4  -8   37.81    5.84
   0  -4  -8   51.76    7.86
   0   4  -8   48.49    6.56
   0  -4  -8   46.71    6.46
   0   4  -8   40.09    5.64
  -1  -4  -8  261.56   15.60
  -1   4  -8  328.31   18.00
  -1  -4  -8  257.14   17.24
  -1   4  -8  298.71   15.50
  -2  -4  -8   33.62    5.93
   2  -4   8   33.80    2.41
   2  -4   8   33.59    2.46
  -2  -4  -8   23.94    6.18
  -2   4  -8   41.27    5.85
  -3  -4  -8  501.43   23.74
   3  -4   8  501.68   15.62
  -3  -4  -8  487.24   25.93
  -3   4  -8  524.72   20.82
  -4  -4  -8  182.96   14.39
   4  -4   8  210.63    9.85
  -4  -4  -8  189.39   15.91
  -4   4  -8  205.08   11.65
  -5  -4  -8   44.85    7.55
   5  -4   8   51.82    5.07
  -5  -4  -8   43.53    8.02
  -6  -4  -8    5.53    3.57
   6  -4   8    5.10    1.86
  -6  -4  -8    8.10    4.77
  -7  -4  -8   -5.98    4.00
  -7  -4  -8   -5.30    4.77
  -8  -4  -8   38.46    8.06
  -8  -4  -8   31.81    7.86
  -9  -4  -8   -3.39    3.82
  -9  -4  -8    7.89    5.14
 -10  -4  -8   21.32    6.68
 -16  -5   8   12.65    6.56
 -16   5   8   -1.00    3.88
 -16  -5   8    3.42    3.99
 -15  -5   8    1.75    4.32
  15  -5  -8    4.15    5.04
 -15   5   8    2.38    3.74
 -15  -5   8    2.94    4.02
 -14  -5   8   37.97    9.14
  14  -5  -8   38.79    5.98
  14  -5  -8   40.46    9.03
 -14   5   8   34.37    7.73
 -14  -5   8   40.44    8.04
 -13  -5   8   51.74    8.89
  13  -5  -8   63.67   10.33
 -13   5   8   39.59    7.45
 -13  -5   8   50.75    8.35
 -12  -5   8    0.69    3.78
  12  -5  -8   -1.69    4.21
 -12   5   8   -8.73    5.25
 -12  -5   8    3.21    3.98
  11  -5  -8  520.24   28.28
 -11  -5   8  557.96   27.92
 -11   5   8  534.06   26.01
 -11  -5   8  505.68   25.44
  10  -5  -8  320.20   21.09
 -10  -5   8  357.41   20.73
 -10  -5   8  300.15   18.58
 -10   5   8  309.32   18.65
  -9  -5   8  412.54   21.65
   9  -5  -8  395.48   22.82
  -9  -5   8  391.42   20.30
  -9   5   8  405.83   20.72
  -8  -5   8  596.90   26.22
   8   5  -8  680.82   26.95
  -7  -5   8   38.11    5.80
   7   5  -8   36.08    5.23
  -6  -5   8  337.11   16.22
   6   5  -8  321.42   15.39
  -6  -5   8  309.41   16.52
  -6   5   8  303.92   16.33
  -5  -5   8  286.57   13.86
   5   5  -8  285.11   13.30
  -5  -5   8  281.23   15.48
  -5   5   8  266.77   15.01
   5   5  -8  280.59   10.78
   5  -5  -8  264.72   15.02
   5   5  -8  286.71   15.47
  -4  -5   8  145.82    8.78
  -4  -5   8  127.87   10.27
  -4   5   8  137.89   10.29
   4   5  -8  139.33   10.37
   4   5  -8  146.01    8.34
   4  -5  -8  136.93   10.20
  -3  -5   8   19.41    2.98
   3  -5  -8   20.61    4.77
  -3   5   8   22.36    4.63
  -3  -5   8   20.80    4.29
  -3   5   8   22.86    4.56
   3   5  -8   23.57    4.09
   3  -5  -8   22.27    4.29
  -2  -5   8   -0.87    1.33
   2   5  -8    2.09    1.24
   2  -5  -8   -0.69    2.67
   1  -5  -8   52.91    7.30
  -1  -5   8   53.61    3.76
   0  -5  -8  251.33   16.26
   0  -5   8  292.73    9.94
   0  -5   8  309.06   10.13
   0   5  -8  294.73   16.82
   0  -5  -8  333.04   17.59
   1  -5   8  364.97   11.93
   1  -5   8  379.33   11.87
  -1  -5  -8  329.23   19.18
   2  -5   8  500.59   15.55
   2  -5   8  480.27   14.96
  -2  -5  -8  441.55   22.76
  -2  -5  -8  428.00   24.13
  -3  -5  -8   30.36    6.33
   3  -5   8   29.62    3.51
  -3  -5  -8   24.46    5.91
  -4  -5  -8   15.83    5.07
  -4  -5  -8   10.10    4.99
  -5  -5  -8   40.74    7.43
  -5  -5  -8   46.05    8.65
  -6  -5  -8    2.66    3.44
  -6  -5  -8    1.06    3.33
  -7  -5  -8   14.46    5.84
  -7  -5  -8   10.37    4.24
  -8  -5  -8  120.29   14.33
  -8  -5  -8  102.64   13.65
  -9  -5  -8    5.45    4.32
  -9  -5  -8    2.64    2.70
 -10  -5  -8  128.13   15.78
 -16  -6   8    2.61    3.38
 -16   6   8   -2.33    4.01
 -15  -6   8   18.10    7.10
 -15  -6   8   14.93    4.87
 -14  -6   8   89.73   12.87
  14  -6  -8  123.49   15.18
 -14   6   8  101.16   12.32
 -14  -6   8   94.47   11.88
 -13  -6   8    5.54    4.59
 -13  -6   8    2.96    3.14
 -13   6   8    8.39    4.78
  13  -6  -8   10.03    5.84
 -12  -6   8   -5.69    4.45
  12  -6  -8    0.19    3.71
 -12   6   8   -3.10    3.44
 -12  -6   8   -1.68    4.18
 -11  -6   8   11.10    4.67
  11  -6  -8    7.29    4.12
 -11  -6   8    4.91    3.28
 -11   6   8    3.76    3.12
 -10  -6   8  193.61   15.91
  10  -6  -8  192.97   16.79
 -10  -6   8  192.94   14.24
 -10   6   8  202.90   14.61
  -9  -6   8   28.58    6.15
   8   6  -8   -0.01    2.19
  -8  -6   8    3.14    2.83
   7   6  -8   72.63    7.81
  -7  -6   8   79.44    8.38
  -6  -6   8  190.56   12.61
   6   6  -8  187.90   12.08
  -6  -6   8  180.82   12.46
  -6   6   8  193.05   12.60
  -5  -6   8   14.60    3.12
   5   6  -8   15.20    2.26
  -5  -6   8    9.87    3.45
  -5   6   8    9.48    2.93
  -4  -6   8    3.30    2.05
  -4  -6   8   -0.74    2.47
  -4   6   8    2.26    2.63
   4  -6  -8    2.77    2.11
   4   6  -8    1.98    2.03
   3  -6  -8  340.81   19.53
  -3  -6   8  363.84   15.27
  -3  -6   8  344.42   17.37
  -3   6   8  363.87   17.50
   3  -6  -8  367.91   17.41
   3   6  -8  351.70   17.14
  -2  -6   8    3.68    1.65
   2  -6  -8    1.79    3.00
   2   6  -8    5.27    1.70
   2  -6  -8    4.08    1.96
   2   6  -8    1.64    2.00
   1  -6  -8  186.40   14.26
  -1  -6   8  212.04   10.05
   0  -6   8   -0.35    1.44
   0  -6   8   -1.61    1.27
   1  -6   8  539.86   17.90
  -1  -6  -8  475.73   25.21
   1  -6   8  556.07   18.15
  -2  -6  -8    2.23    3.77
   2  -6   8    1.42    0.96
   2  -6   8    4.02    1.70
   3  -6   8  254.60   11.67
  -3  -6  -8  252.28   18.15
  -4  -6  -8   27.25    6.28
  -4  -6  -8   21.38    6.63
  -5  -6  -8   12.86    4.94
  -5  -6  -8   18.87    5.54
  -6  -6  -8   90.27   11.84
  -6  -6  -8   72.89   10.63
  -7  -6  -8  135.88   15.27
  -7  -6  -8  107.93   13.28
  -8  -6  -8  146.27   16.07
  -8  -6  -8  114.53   14.07
  -9  -6  -8  170.88   18.16
 -16   7   8   20.24    6.10
 -16  -7   8   37.53    8.33
 -15  -7   8    2.22    3.60
 -15   7   8    0.11    3.04
 -14  -7   8   24.41    6.29
 -14   7   8   12.60    4.29
 -14  -7   8   24.73    6.67
 -13  -7   8   77.51   11.51
  13  -7  -8  103.51   14.38
 -13  -7   8   71.33    9.80
 -13   7   8   83.16   10.76
 -12  -7   8   -0.73    3.85
 -12  -7   8    0.06    2.95
  12  -7  -8   -6.47    4.74
 -12   7   8    4.04    4.38
 -11  -7   8  231.13   18.91
 -11  -7   8  214.30   16.02
 -11   7   8  219.76   16.08
 -10  -7   8   79.37   10.70
  -9  -7   8  154.58   14.08
  -8  -7   8  585.27   27.83
  -7  -7   8  332.89   19.18
  -7   7   8  331.34   17.25
  -7  -7   8  324.44   17.37
  -6  -7   8  236.67   15.06
  -6  -7   8  245.94   14.34
  -6   7   8  240.07   14.20
  -5  -7   8   67.96    7.45
  -5  -7   8   61.92    6.71
  -5   7   8   69.19    7.32
   5   7  -8   69.91    4.58
  -4  -7   8    2.52    1.87
   4  -7  -8    6.88    4.05
  -4  -7   8    8.71    3.37
  -4   7   8    8.59    2.87
   4  -7  -8    5.72    2.72
   4   7  -8    7.51    2.68
   3  -7  -8  275.04   18.93
   3   7  -8  317.17   15.11
  -3  -7   8  315.69   15.39
   3  -7  -8  308.26   15.84
   3   7  -8  307.84   15.94
   2   7  -8  108.78    7.97
   2  -7  -8  102.15   11.27
  -2  -7   8  106.19    8.34
   2  -7  -8   98.35    8.79
   2   7  -8   97.26    8.69
  -1  -7   8   37.92    4.60
   1  -7  -8   27.83    6.52
   0  -7  -8  196.22   15.97
   0  -7   8  213.27   11.29
  -1  -7  -8   49.88    8.16
   1  -7   8   55.75    5.50
  -2  -7  -8  110.23   12.10
   2  -7   8  122.17    8.36
  -3  -7  -8  129.62   13.78
  -4  -7  -8    1.19    3.80
  -5  -7  -8   40.59    7.93
  -6  -7  -8   10.96    5.12
  -7  -7  -8   25.19    7.61
 -14  -8   8    9.24    3.91
 -13  -8   8    2.69    4.75
 -13  -8   8   -0.94    3.00
 -12  -8   8   20.69    6.71
 -12  -8   8   22.51    5.92
 -12   8   8   14.19    4.61
 -11  -8   8    6.38    4.12
 -10  -8   8    9.36    4.47
  -9  -8   8   93.92   11.53
  -8  -8   8   64.16    9.39
  -8   8   8   78.86    8.20
  -8  -8   8   83.31    8.66
  -7  -8   8  129.10   12.26
  -7  -8   8  134.05   10.48
  -7   8   8  136.41   10.30
  -6  -8   8   -0.26    2.02
  -6   8   8   -0.44    1.97
  -5  -8   8   66.72    7.86
   5  -8  -8   58.02    9.15
  -5  -8   8   67.34    7.06
  -5   8   8   68.15    6.89
   4  -8  -8   81.88   11.47
  -4  -8   8   94.15    9.17
  -3  -8   8    5.56    3.11
   3  -8  -8   -1.94    4.08
  -2  -8   8  111.61    9.27
   2  -8  -8   99.45   11.73
   1  -8  -8  497.58   28.20
  -1  -8   8  581.04   22.74
   0  -8  -8   55.72    9.39
   0  -8   8   60.08    6.51
   1  -8   8  234.10   13.09
  -1  -8  -8  198.47   17.40
  -2  -8  -8   88.23   11.54
  -3  -8  -8   72.46   10.85
  -4  -8  -8   78.36   11.41
  -5  -8  -8   -4.54    4.80
  -6  -8  -8   12.94    5.02
 -12  -9   8    2.93    4.08
 -11  -9   8  135.72   15.73
 -10  -9   8  117.16   13.95
  -9  -9   8   20.69    6.36
  -8  -9   8  102.69   11.80
  -7  -9   8    6.68    3.35
  -6  -9   8  186.49   15.13
   6  -9  -8  155.23   16.11
   5  -9  -8  369.84   24.96
  -5  -9   8  388.62   21.52
  -4  -9   8    9.79    3.91
   4  -9  -8    0.17    3.69
   3  -9  -8  139.34   14.82
  -3  -9   8  145.20   11.89
  -2  -9   8   43.75    6.33
   2  -9  -8   48.24    9.42
   1  -9  -8  337.78   23.89
  -1  -9   8  360.96   18.56
   0  -9  -8  240.28   20.33
  -1  -9  -8   11.20    4.71
  -2  -9  -8   -6.22    4.77
  -3  -9  -8   11.31    5.40
  -4  -9  -8    2.32    4.08
 -11 -10   8   23.45    7.21
 -10 -10   8  142.08   16.03
  -9 -10   8  137.05   15.16
  -8 -10   8   -4.57    4.43
  -7 -10   8  154.39   14.79
   7 -10  -8  171.11   18.01
  -6 -10   8   -5.47    2.82
   6 -10  -8    2.18    4.66
  -5 -10   8   27.27    5.63
   5 -10  -8   31.70    7.69
  -4 -10   8   29.59    5.95
   4 -10  -8   16.96    6.40
  -3 -10   8   46.37    7.25
   3 -10  -8   36.39    8.60
   2 -10  -8  343.48   25.22
   1 -10  -8   10.14    6.05
   0 -10  -8  222.89   20.74
  -1 -10  -8   64.23   11.02
  -9 -11   8   61.09   10.53
  -8 -11   8   80.56   11.62
  -7 -11   8   15.97    6.13
  -6 -11   8   73.13   10.70
 -17   0   9  -14.25    6.68
 -16   0   9    0.90    3.99
 -15   0   9   -2.29    4.88
 -14   0   9   -5.32    5.02
  14   0  -9    0.11    2.98
 -13   0   9   -6.84    4.99
  13   0  -9   -1.85    2.49
  12   0  -9    2.80    2.67
 -12   0   9   -4.43    4.41
 -11   0   9    3.37    3.80
  11   0  -9    2.50    3.23
  10   0  -9    2.25    2.95
 -10   0   9   -0.03    3.54
  10   0  -9   -3.37    3.01
   9   0  -9    0.09    1.85
  -9   0   9   -0.81    2.02
   9   0  -9    0.30    2.53
  -9   0   9    0.49    3.34
   8   0  -9   -0.47    1.77
  -8   0   9   -1.28    1.68
   7   0  -9    1.13    1.84
   7   0  -9    3.35    2.69
  -7   0   9    1.07    1.73
   6   0  -9    2.15    2.26
   6   0  -9    0.41    1.70
  -6   0   9    1.30    1.79
   5   0  -9    2.01    1.44
  -5   0   9    3.11    3.29
  -5   0   9    1.54    1.76
   5   0  -9    0.43    1.64
   4   0  -9    0.23    1.13
   4   0  -9    3.59    3.03
  -4   0   9    1.22    3.14
  -4   0   9    0.46    1.99
   3   0  -9    1.15    1.10
   3   0  -9   -0.43    1.10
  -3   0   9   -1.39    3.05
   3   0  -9    2.99    2.91
   2   0  -9    0.10    0.98
  -2   0   9   -3.81    3.40
   2   0  -9   -0.58    2.69
   1   0  -9   -0.34    0.85
   1   0  -9   -0.69    2.20
   1   0  -9    1.46    3.33
   0   0  -9    0.40    1.06
   0   0   9   -0.12    0.89
   0   0  -9    0.83    3.32
  -1   0  -9    1.51    1.46
  -1   0  -9   -1.90    3.06
  -2   0  -9   -0.98    1.25
  -2   0  -9   -0.01    2.79
  -3   0  -9    0.75    1.45
   3   0   9   -0.34    1.11
  -3   0  -9   -0.70    3.40
  -4   0  -9   -0.36    1.70
   4   0   9    3.54    1.89
  -4   0  -9   -1.20    3.11
  -5   0  -9    0.90    2.22
  -5   0  -9   -3.51    3.34
  -6   0  -9    2.59    1.97
  -6   0  -9   -5.93    4.60
  -7   0  -9    3.74    4.61
  -8   0  -9    4.36    4.31
 -17  -1   9   27.91    7.20
 -17   1   9   29.94    7.62
 -17  -1   9   32.95    8.58
 -16  -1   9    7.42    5.05
 -16  -1   9   -2.78    5.00
 -16   1   9   -1.53    5.23
 -15  -1   9   -0.35    4.39
  15  -1  -9    2.78    3.12
 -15   1   9    0.25    4.40
 -15  -1   9    2.48    5.28
 -14  -1   9   49.07    8.66
 -14   1   9   59.47   10.01
 -14  -1   9   46.58    8.53
  14  -1  -9   55.81    7.93
 -13  -1   9    3.42    3.66
  13  -1  -9    0.79    2.89
 -13   1   9   -2.79    4.46
 -13  -1   9    3.96    4.31
  13   1  -9    6.39    3.66
 -12  -1   9  119.98   11.83
  12   1  -9  115.01   11.51
  12  -1  -9  108.81   10.51
 -12   1   9  108.67   11.63
 -12  -1   9  113.35   11.96
 -11  -1   9  173.51   13.73
 -11   1   9  156.68   13.34
  11   1  -9  153.20   12.83
  11  -1  -9  148.84   12.49
 -11  -1   9  128.02   12.30
  10   1  -9 1435.24   44.56
 -10  -1   9 1282.56   42.55
 -10  -1   9 1248.89   36.65
 -10   1   9 1283.27   44.48
  10   1  -9 1277.85   43.79
 -10  -1   9 1260.81   44.26
  10  -1  -9 1292.29   43.26
  -9  -1   9   13.10    4.06
   9  -1  -9   21.58    4.58
   9   1  -9   25.27    5.02
   9   1  -9   16.05    4.81
  -9  -1   9   17.41    3.20
  -9  -1   9   13.12    4.24
  -9   1   9   14.27    4.44
   8  -1  -9   20.39    4.36
   8  -1  -9   31.22    4.86
   8   1  -9   24.21    4.43
  -8   1   9   25.87    4.47
   8   1  -9   22.39    5.25
  -8  -1   9   19.52    3.59
   7   1  -9  266.14   13.34
   7  -1  -9  252.61   13.76
   7  -1  -9  245.16   13.41
  -7   1   9  255.04   14.10
   7  -1  -9  280.12   16.18
   7   1  -9  266.61   15.85
   7   1  -9  235.28   15.44
  -7  -1   9  226.35   12.05
   6  -1  -9   72.27    6.53
   6   1  -9   60.96    5.55
   6  -1  -9   61.38    7.37
   6  -1  -9   59.48    6.20
  -6   1   9   64.61    6.84
  -6  -1   9   67.54    6.17
   6   1  -9   63.76    7.40
   5  -1  -9 1833.53   48.13
   5   1  -9 1776.37   45.29
   5   1  -9 1841.20   44.96
  -5  -1   9 1775.55   53.41
  -5   1   9 1808.91   53.62
   5   1  -9 1918.03   54.17
   5  -1  -9 1989.09   54.65
  -5   1   9 1925.74   52.74
   4   1  -9   46.37    3.40
  -4   1   9   34.78    5.23
  -4  -1   9   31.10    5.88
  -4   1   9   33.76    5.76
   4   1  -9   39.51    5.04
   4   1  -9   48.91    6.23
   4  -1  -9   47.84    6.45
   3  -1  -9   56.75    4.82
  -3   1   9   65.91    7.26
   3  -1  -9   61.09    7.17
  -3  -1   9   59.74    7.40
  -3   1   9   55.44    7.26
   3   1  -9   63.23    6.86
  -2   1   9    7.06    1.89
   2  -1  -9    4.51    2.03
   2   1  -9    8.79    2.88
  -2  -1   9    2.65    3.37
  -2   1   9    8.05    3.17
   2  -1  -9    1.84    3.64
   1  -1  -9   35.23    3.89
  -1   1   9   37.89    3.86
   1   1  -9   41.39    6.48
   1  -1  -9   41.57    6.19
   1  -1  -9   38.32    6.35
   1   1  -9   41.47    6.37
   0  -1  -9    0.47    1.70
   0  -1  -9    0.05    2.67
   0   1  -9   -5.47    3.21
  -1  -1  -9   12.46    2.77
  -1   1  -9    8.05    3.54
  -1  -1  -9   21.86    5.55
  -2  -1  -9    1.72    1.85
  -2   1  -9    3.11    3.26
  -2  -1  -9   -1.06    3.59
  -3  -1  -9    2.05    1.87
  -3   1  -9    3.69    1.73
   3  -1   9    0.14    1.03
  -3   1  -9   -2.15    3.86
  -3  -1  -9   -3.50    3.40
  -4  -1  -9   35.15    5.13
  -4   1  -9   38.67    4.23
   4   1   9   35.11    4.88
   4  -1   9   37.76    4.17
  -4   1  -9   36.41    7.36
  -4  -1  -9   31.10    6.90
  -5   1  -9    0.42    2.04
  -5  -1  -9    0.16    2.42
   5   1   9    2.00    1.74
  -5  -1  -9    5.68    4.53
  -6   1  -9    8.44    2.93
  -6  -1  -9    7.91    3.30
  -6  -1  -9    4.34    4.01
  -7  -1  -9   12.31    3.85
  -7  -1  -9   10.02    5.19
  -8  -1  -9    4.26    4.21
 -17  -2   9    8.90    4.93
 -17   2   9   -2.29    4.11
 -17  -2   9    1.01    4.86
 -16  -2   9    5.84    5.15
 -16   2   9   -2.65    3.94
 -16  -2   9   -1.05    4.12
 -15  -2   9   49.58    9.40
 -15   2   9   38.54    8.12
 -15  -2   9   43.12    8.83
  15  -2  -9   53.27    7.31
 -14  -2   9   41.11    8.41
  14  -2  -9   41.65    6.89
 -14   2   9   54.96    9.45
 -14  -2   9   44.15    8.87
 -13  -2   9   -4.23    4.45
  13  -2  -9    2.00    2.55
 -13   2   9   -0.55    3.46
 -13  -2   9   -3.29    3.95
 -12  -2   9   85.34   10.45
 -12  -2   9   97.87    7.08
 -12   2   9   86.66   10.84
  12  -2  -9   94.50   10.10
  12   2  -9   81.60   10.05
 -12  -2   9   75.47    9.88
 -11  -2   9  244.00   16.54
  11  -2  -9  229.52   16.47
 -11  -2   9  237.61   11.38
  11   2  -9  237.43   16.78
 -11   2   9  231.08   16.59
 -11  -2   9  234.32   16.91
  11  -2  -9  227.38   15.29
 -10  -2   9 1081.91   38.51
  10   2  -9 1163.32   38.97
  10  -2  -9 1148.92   40.21
 -10  -2   9 1069.64   40.02
 -10  -2   9 1102.73   31.26
  10   2  -9 1129.16   41.11
 -10   2   9 1072.16   39.98
  -9  -2   9   17.68    4.09
   9  -2  -9   15.96    4.63
   9   2  -9   15.19    3.75
   9  -2  -9   23.00    5.15
   9   2  -9   21.53    5.90
  -9  -2   9   17.32    4.64
  -9  -2   9   18.43    3.03
  -9   2   9   11.51    3.78
   8  -2  -9   38.34    5.84
  -8  -2   9   27.17    4.50
   8   2  -9   25.74    4.30
   8   2  -9   23.92    4.89
  -8   2   9   27.00    5.18
   8  -2  -9   31.39    5.66
  -8  -2   9   29.91    3.65
   7  -2  -9    0.20    2.11
  -7  -2   9   -0.01    2.18
   7   2  -9    0.34    1.57
   7   2  -9   -5.36    3.85
  -7   2   9    0.54    1.98
   7  -2  -9    0.04    2.36
   7  -2  -9   -4.56    3.39
   7   2  -9    3.27    3.12
  -6  -2   9   10.70    2.61
   6  -2  -9   10.46    3.10
   6   2  -9    9.54    2.44
   6   2  -9   10.23    3.92
  -6   2   9   15.95    3.54
   6  -2  -9    8.81    3.50
   6  -2  -9    7.07    3.20
   6   2  -9    3.39    1.88
   5   2  -9   91.51    5.65
  -5  -2   9   83.59    8.80
  -5   2   9   86.76    8.94
   5   2  -9   84.44    6.73
  -5   2   9   99.97    9.07
   5   2  -9   92.34    8.84
   5  -2  -9   94.51    8.88
   5   2  -9  109.42   10.35
   4   2  -9   50.74    2.96
   4   2  -9   55.19    3.01
   4  -2  -9   47.37    6.34
  -4  -2   9   50.25    7.14
  -4   2   9   54.08    7.14
   4   2  -9   56.52    7.58
  -4   2   9   57.98    7.09
   4   2  -9   40.47    4.87
   4   2  -9   50.27    6.42
   3  -2  -9   28.03    3.88
  -3   2   9   22.39    3.56
   3   2  -9   19.84    3.83
  -3   2   9   28.04    5.37
   3   2  -9   18.48    3.25
  -3  -2   9   15.69    4.45
  -3   2   9   17.65    4.31
  -2   2   9  373.52   15.34
   2  -2  -9  379.05   15.48
  -2   2   9  391.38   19.65
  -2  -2   9  355.91   18.83
  -2   2   9  333.08   18.35
   2  -2  -9  359.38   18.84
   2   2  -9  378.07   17.94
  -1   2   9  469.44   17.95
   1  -2  -9  448.45   17.80
   1  -2  -9  463.60   22.74
   1   2  -9  435.15   20.97
   1   2  -9  551.62   23.97
   0  -2  -9  115.20    8.38
   0   2  -9  121.16   10.69
   0  -2  -9  126.79   11.50
  -1  -2  -9   58.58    6.14
  -1   2  -9   58.05    8.10
  -1  -2  -9   48.12    7.82
  -2  -2  -9   93.65    7.91
  -2  -2  -9   78.74   10.01
   3  -2   9    7.61    1.45
   3  -2   9    6.48    1.11
  -3  -2  -9    4.36    2.83
  -3  -2  -9    1.31    4.20
   4  -2   9    2.29    1.58
   4   2   9   -3.55    2.45
   4  -2   9    1.85    1.21
  -4  -2  -9    0.37    2.09
  -4  -2  -9   -6.10    4.50
  -5  -2  -9  246.13   15.06
  -5  -2  -9  221.72   17.95
  -6  -2  -9    6.16    3.09
  -6  -2  -9   16.43    6.58
  -7  -2  -9   38.09    6.97
  -7  -2  -9   37.21    8.25
  -8  -2  -9    5.86    4.24
 -17  -3   9   98.27   14.35
 -17   3   9  103.89   14.18
 -17  -3   9   90.94   13.24
 -16  -3   9   29.01    7.73
  16  -3  -9    9.50    5.85
 -16   3   9   17.15    5.98
 -16  -3   9   15.56    5.69
  15  -3  -9   77.38   11.20
 -15  -3   9   70.50   11.19
 -15   3   9   51.74    9.23
 -15  -3   9   63.47   10.58
  15  -3  -9   59.71    7.79
  14  -3  -9   23.93    6.92
 -14  -3   9   22.99    6.28
  14  -3  -9   27.76    5.70
 -14   3   9   20.77    6.51
 -14  -3   9   16.83    6.26
  13  -3  -9  457.34   26.72
 -13  -3   9  456.33   25.87
 -13   3   9  426.12   25.25
 -13  -3   9  429.39   25.09
  13  -3  -9  458.43   22.95
  12  -3  -9    2.61    3.59
 -12  -3   9    1.00    3.38
 -12   3   9    2.12    4.22
  12  -3  -9    5.94    3.07
 -12  -3   9    5.33    4.34
 -12  -3   9    4.83    1.40
  11  -3  -9  294.88   19.60
 -11  -3   9  297.59   18.72
 -11  -3   9  265.89   18.29
 -11   3   9  291.54   19.23
 -11  -3   9  328.28   11.06
 -10  -3   9   95.43    9.89
  10   3  -9   99.70    9.68
  10  -3  -9   84.41    9.95
  10   3  -9   95.74   11.03
 -10  -3   9   85.29    9.70
 -10   3   9   73.05    8.81
   9  -3  -9  531.18   24.63
  -9  -3   9  522.32   22.77
   9   3  -9  534.01   23.07
  -9  -3   9  502.81   24.01
   9   3  -9  527.22   26.19
  -9   3   9  508.85   24.07
   8  -3  -9  235.49   15.03
   8  -3  -9  213.84   14.33
  -8  -3   9  228.27   13.43
   8   3  -9  221.36   12.93
   8   3  -9  209.79   15.37
   7  -3  -9  187.45   13.04
   7  -3  -9  187.83   12.76
  -7  -3   9  184.80   10.96
   7   3  -9  181.52   10.80
   7   3  -9  176.45   13.55
   6   3  -9   75.08    5.90
  -6  -3   9   77.10    6.11
   6   3  -9   75.81    9.06
  -6  -3   9   65.66    7.82
  -6   3   9   74.27    7.97
  -6   3   9   71.36    8.08
   6  -3  -9   85.66    8.71
   6   3  -9   81.92    8.33
   5   3  -9    8.60    1.86
  -5  -3   9    7.23    1.80
   5   3  -9    7.86    3.66
  -5  -3   9    8.25    3.56
  -5   3   9    9.08    3.24
   5   3  -9    8.19    2.17
  -5   3   9   11.50    3.90
   5   3  -9    5.61    2.52
   5  -3  -9   11.35    3.47
   4   3  -9  254.32    8.38
  -4   3   9  281.89   14.40
  -4  -3   9  246.71   15.24
  -4   3   9  258.41   15.30
   4   3  -9  258.17   13.03
  -4   3   9  300.28   17.02
   4   3  -9  255.06   16.09
   4   3  -9  280.80   15.73
   4  -3  -9  253.11   15.00
   3  -3  -9  241.67   13.15
  -3  -3   9  246.86   15.08
  -3   3   9  244.20   15.08
   3   3  -9  240.86   15.32
   3   3  -9  242.97   13.38
   2  -3  -9   31.66    4.95
   2   3  -9   29.96    5.63
   2   3  -9   23.88    4.36
  -2  -3   9   40.60    5.94
  -2   3   9   33.37    5.37
   1  -3  -9   31.03    4.72
   1   3  -9   32.04    5.38
   1  -3  -9   26.15    6.08
   1   3  -9   29.09    4.94
   1   3  -9   32.02    5.47
   0  -3  -9  927.58   31.19
   0  -3  -9  949.96   36.17
   0   3  -9  917.92   32.99
  -1  -3  -9  338.21   16.90
  -1  -3  -9  300.43   19.47
  -1   3  -9  338.14   17.33
  -2  -3  -9   53.37    6.70
  -2   3  -9   61.75    7.20
  -2  -3  -9   67.49    9.35
  -3  -3  -9    4.41    2.60
   3  -3   9    3.66    0.71
  -3   3  -9    5.80    3.14
  -3  -3  -9    0.27    2.90
  -4  -3  -9  112.17   10.72
   4  -3   9  118.44    6.10
  -4   3  -9  117.12    9.13
  -4  -3  -9  103.89   12.10
  -5  -3  -9   61.70    8.50
  -5  -3  -9   62.05    9.63
  -5   3  -9   73.98    6.98
  -6  -3  -9   35.64    6.68
  -6  -3  -9   21.77    6.55
  -7  -3  -9   11.36    4.69
  -7  -3  -9    8.64    4.78
  -8  -3  -9    1.73    2.43
  -8  -3  -9    1.53    3.94
 -17   4   9   74.05   12.15
  16  -4  -9    8.51    5.09
 -16   4   9    1.58    4.38
 -16  -4   9   11.69    5.63
  15  -4  -9   12.14    5.28
 -15  -4   9   16.97    6.43
  15  -4  -9   14.52    4.40
 -15   4   9    7.40    5.00
 -15  -4   9    9.51    5.16
 -14  -4   9   91.60   12.42
  14  -4  -9   84.64   11.57
  14  -4  -9   66.87    8.27
 -14   4   9   79.10   11.19
 -14  -4   9   77.72   10.94
 -13  -4   9    6.07    4.64
  13  -4  -9    2.25    2.79
 -13   4   9   -3.54    3.47
 -13  -4   9   -1.12    4.27
  12  -4  -9  122.01   13.45
 -12  -4   9  126.60   12.65
 -12  -4   9  128.13   12.54
 -12   4   9  106.77   11.84
 -11  -4   9   21.79    5.96
  11  -4  -9   20.90    6.65
 -11  -4   9    5.15    4.01
 -11   4   9   24.25    6.36
 -10  -4   9    1.24    3.15
  10  -4  -9    5.44    3.84
 -10   4   9    3.55    3.18
 -10  -4   9    2.17    3.06
   9   4  -9   23.31    4.81
  -9  -4   9   14.87    4.35
   9  -4  -9   10.90    5.07
  -8  -4   9  226.31   13.71
   8   4  -9  231.48   13.52
   8  -4  -9  209.21   14.88
   8   4  -9  205.45   15.93
   7   4  -9   44.71    5.36
  -7  -4   9   49.62    5.77
   7   4  -9   43.02    6.98
  -6  -4   9  135.28    8.74
   6   4  -9  131.06    8.45
   6   4  -9  141.40   12.43
   6  -4  -9  154.45   11.68
   6   4  -9  143.95   11.22
  -6  -4   9  148.47   11.54
  -6   4   9  124.81   10.95
  -5   4   9    0.43    2.30
  -5  -4   9   -0.58    1.30
   5   4  -9    0.90    1.09
  -5  -4   9   -1.79    2.74
  -5   4   9    0.92    3.00
   5   4  -9   -0.70    1.52
   5   4  -9   -3.68    2.66
   5  -4  -9    4.25    2.62
   5   4  -9   -0.73    2.79
  -4  -4   9  112.79    5.83
  -4   4   9  102.11    9.22
  -4  -4   9  114.71   10.16
  -4   4   9   99.60    9.62
   4   4  -9  103.58    7.78
   4   4  -9  103.48   10.28
   4   4  -9  115.76   10.19
   4  -4  -9  108.54    9.81
  -3   4   9  213.97   13.28
   3  -4  -9  188.32   12.47
  -3  -4   9  201.40   13.43
  -3   4   9  203.21   13.64
   3   4  -9  192.31   14.15
   3   4  -9  189.41   11.70
  -2   4   9  204.20   13.13
   2  -4  -9  181.86   12.37
   2   4  -9  202.90   12.55
  -2  -4   9  173.70   12.96
  -2   4   9  194.60   13.24
   2   4  -9  182.94   13.23
   1  -4  -9   39.21    5.95
   1   4  -9   42.21    6.09
  -1   4   9   47.10    6.29
   0  -4  -9  422.81   20.40
   0  -4  -9  430.90   23.40
   0   4  -9  429.67   20.65
  -1  -4  -9   63.35    7.58
  -1   4  -9   69.92    7.72
  -1  -4  -9   71.18    9.20
  -2  -4  -9   17.57    3.81
  -2  -4  -9   15.29    4.65
  -2   4  -9   22.76    4.45
  -3  -4  -9   10.64    3.72
  -3   4  -9   13.82    3.56
  -3  -4  -9    4.75    3.65
  -4  -4  -9   11.51    4.51
  -4  -4  -9   12.84    5.52
  -4   4  -9    9.91    2.38
  -5  -4  -9   23.06    5.45
  -5  -4  -9   30.73    7.43
  -6  -4  -9    5.29    3.78
  -6  -4  -9   -0.39    3.14
  -7  -4  -9   78.46   11.10
  -7  -4  -9   68.17   11.01
  -8  -4  -9   33.35    7.19
  -8  -4  -9   33.67    8.49
 -16  -5   9   44.57    9.86
 -16   5   9   45.35    9.57
 -16  -5   9   36.35    7.87
 -15  -5   9    9.25    4.82
 -15   5   9    3.58    4.29
 -15  -5   9    8.13    4.76
 -14  -5   9   21.40    6.77
  14  -5  -9   21.57    4.98
  14  -5  -9   30.37    8.02
 -14   5   9   24.91    6.87
 -14  -5   9   14.65    5.22
 -13  -5   9   -2.14    4.88
  13  -5  -9   11.46    5.88
 -13   5   9    9.87    4.94
 -13  -5   9    2.79    3.64
 -12  -5   9    1.53    3.65
  12  -5  -9    1.09    4.13
 -12  -5   9   -1.93    4.18
 -12   5   9    5.06    3.75
 -11  -5   9   98.58   11.10
  11  -5  -9   86.77   11.58
 -11  -5   9   94.74   10.74
 -11   5   9   79.95    9.79
 -10  -5   9   18.11    4.70
  10  -5  -9   17.16    5.96
   9   5  -9   -3.46    2.68
  -9  -5   9   -1.14    3.18
   9  -5  -9    3.21    3.26
   8   5  -9   30.43    5.13
  -8  -5   9   45.51    6.43
  -7  -5   9  555.64   22.59
   7   5  -9  545.27   21.95
  -7   5   9  523.15   23.80
  -7  -5   9  513.59   23.77
  -6  -5   9   46.73    5.56
   6   5  -9   38.22    4.81
  -6  -5   9   40.78    6.01
  -6   5   9   46.53    6.54
   6  -5  -9   55.26    7.03
   6   5  -9   48.47    6.37
  -5  -5   9  131.06    8.61
   5   5  -9  130.06    8.15
  -5  -5   9  128.45   10.75
  -5   5   9  127.42   10.79
   5   5  -9  134.93    7.90
   5  -5  -9  142.81   11.37
   5   5  -9  147.21   11.36
  -4  -5   9  245.58   10.85
  -4  -5   9  222.33   14.53
  -4   5   9  241.27   14.90
   4   5  -9  227.26   16.16
   4   5  -9  238.65   14.54
   4  -5  -9  240.76   14.58
   4   5  -9  236.69   12.05
   3   5  -9  352.71   11.54
  -3  -5   9  342.29   11.76
   3  -5  -9  297.30   17.64
   3   5  -9  329.27   15.89
  -3  -5   9  319.95   17.67
  -3   5   9  310.65   17.39
   3   5  -9  323.95   19.19
   3   5  -9  347.36   18.08
   3  -5  -9  347.35   17.92
  -2  -5   9    3.84    0.94
   2  -5  -9   12.08    4.29
   2   5  -9    3.44    2.16
   1  -5  -9    5.06    3.56
   1   5  -9   -0.26    2.87
   0  -5  -9   29.79    5.83
   0   5  -9   30.89    5.12
  -1  -5  -9   75.71    8.71
  -1   5  -9   75.93    8.22
  -2  -5  -9    5.35    3.81
  -2  -5  -9    1.11    3.59
  -3  -5  -9   53.66    8.36
  -3  -5  -9   53.23    8.88
  -4  -5  -9    4.81    3.19
  -4  -5  -9    3.74    4.46
  -5  -5  -9   -0.57    3.70
  -5  -5  -9    5.45    4.45
  -6  -5  -9   25.06    6.81
  -6  -5  -9   13.78    5.32
  -7  -5  -9    2.06    3.56
  -7  -5  -9    4.51    4.91
  -8  -5  -9  151.40   16.48
 -16   6   9   57.79   10.24
 -16  -6   9   79.86   11.84
 -15  -6   9    8.48    3.29
 -15   6   9   -3.48    4.34
 -15  -6   9   -1.46    4.27
 -14  -6   9    3.44    3.57
  14  -6  -9    2.17    5.20
 -14  -6   9    0.67    3.54
 -14   6   9    5.81    4.52
 -13  -6   9    0.96    3.14
  13  -6  -9    5.06    3.91
 -13  -6   9    3.06    3.59
 -13   6   9    0.82    3.31
 -12  -6   9  104.43   12.35
  12  -6  -9  123.50   14.82
 -12  -6   9  106.10   11.70
 -12   6   9  108.47   11.48
 -11  -6   9   60.80    9.06
 -11  -6   9   73.21    9.38
  11  -6  -9   65.33   10.53
 -11   6   9   53.81    8.09
 -10  -6   9   45.14    7.72
  -9  -6   9    0.85    2.84
  -8  -6   9   89.92    9.63
   8   6  -9   94.21    9.18
  -7  -6   9   21.48    4.74
   7   6  -9   25.42    4.69
  -7  -6   9   20.90    5.03
  -7   6   9   15.82    4.36
   6   6  -9   25.00    4.30
  -6  -6   9   39.42    5.79
  -6  -6   9   28.11    5.28
  -6   6   9   30.84    5.43
  -5  -6   9  105.28    8.35
  -5  -6   9   90.60    9.40
  -5   6   9   97.52    9.30
   5  -6  -9  103.00    9.59
   5   6  -9  106.75    9.79
   5   6  -9  100.15    6.57
   4  -6  -9    1.43    3.22
  -4  -6   9    5.21    2.34
  -4  -6   9    3.70    3.03
  -4   6   9    7.07    3.05
   4   6  -9    8.25    2.78
   4   6  -9    1.83    2.83
   4  -6  -9    7.78    2.99
  -3  -6   9  185.25    9.50
   3   6  -9  191.83    9.40
   3  -6  -9  182.83   14.12
  -3  -6   9  184.70   12.82
   3   6  -9  180.24   12.88
   3  -6  -9  172.69   12.63
  -2  -6   9   35.51    3.55
   2  -6  -9   36.90    6.96
   2   6  -9   38.56    6.03
  -1  -6   9   36.85    3.27
   1  -6  -9   34.39    6.31
  -1  -6   9   44.74    3.52
   0  -6  -9   10.84    4.25
   0  -6   9   19.96    2.17
   0  -6   9   21.08    2.25
  -1  -6  -9    4.30    3.32
   1  -6   9    4.79    1.24
  -2  -6  -9    9.19    4.46
  -3  -6  -9   24.94    6.36
  -4  -6  -9    4.55    4.07
  -4  -6  -9    8.03    5.43
  -5  -6  -9   -0.79    3.29
  -5  -6  -9    2.34    3.18
  -6  -6  -9   12.04    4.92
  -6  -6  -9   14.92    5.51
  -7  -6  -9   27.25    7.68
  -7  -6  -9   20.81    6.79
  -8  -6  -9   13.69    6.11
 -16  -7   9   20.74    6.61
 -16   7   9   22.84    7.48
 -15  -7   9    4.17    5.38
 -15  -7   9   -2.98    4.08
 -15   7   9   -4.98    3.99
 -14  -7   9    9.71    5.29
 -14  -7   9   20.69    6.70
 -14   7   9   12.51    4.94
 -13  -7   9    9.69    5.21
 -13  -7   9    4.13    3.71
  13  -7  -9    3.59    4.05
 -13   7   9   10.89    4.76
 -12  -7   9   12.39    5.43
 -11  -7   9   86.83   11.47
 -10  -7   9   30.03    6.26
  -9  -7   9  136.70   12.99
  -8  -7   9   10.73    3.89
  -8  -7   9    4.76    3.90
  -8   7   9    9.27    3.90
  -7  -7   9  148.50   12.01
  -7  -7   9  160.77   12.11
  -7   7   9  147.66   11.44
  -6  -7   9   33.37    5.65
  -6  -7   9   32.72    5.68
  -6   7   9   33.25    5.25
  -5  -7   9  123.25    9.76
   5  -7  -9  116.44   12.24
  -5  -7   9  117.65   10.19
  -5   7   9  113.02    9.84
   5   7  -9  115.67    6.90
  -4  -7   9   -1.41    1.69
   4  -7  -9   -3.42    4.14
  -4  -7   9   -2.64    2.80
  -4   7   9    0.06    2.32
   4  -7  -9    1.98    2.29
   4   7  -9   -0.85    1.91
   4   7  -9   -1.27    1.84
  -3  -7   9   90.91    7.40
   3  -7  -9   79.69   10.00
   3   7  -9   88.80    8.74
   3  -7  -9   77.78    8.25
   2  -7  -9   63.90    9.10
  -2  -7   9   85.92    6.71
   2   7  -9   57.62    7.12
   2  -7  -9   66.65    7.81
   1  -7  -9  217.49   16.98
  -1  -7   9  214.33   10.46
   0  -7  -9   54.58    8.40
   0  -7   9   66.02    5.27
  -1  -7  -9   18.05    5.36
  -2  -7  -9  238.32   18.47
  -3  -7  -9   11.45    5.27
  -4  -7  -9    1.96    2.94
  -5  -7  -9    1.21    3.46
  -6  -7  -9   18.38    5.99
  -7  -7  -9  -12.82    6.65
 -14  -8   9   57.57   10.64
 -14  -8   9   62.81    9.54
 -13  -8   9    2.65    4.04
 -12  -8   9    9.27    4.86
 -11  -8   9    3.84    4.17
 -10  -8   9   71.28   10.30
  -9  -8   9    6.94    4.57
  -9  -8   9   -1.15    3.30
  -9   8   9   -3.51    2.74
  -8  -8   9   28.41    6.07
  -8  -8   9   28.50    5.21
  -8   8   9   39.01    6.08
  -7  -8   9    7.71    2.91
  -7  -8   9    9.07    3.47
  -7   8   9   10.43    4.15
  -6  -8   9   77.91    8.95
  -6  -8   9   84.08    8.53
  -6   8   9  100.14    9.28
  -5  -8   9   27.55    5.30
   5  -8  -9   29.12    6.74
  -5  -8   9   28.01    5.05
  -5   8   9   22.36    4.24
  -4  -8   9    7.60    2.99
   4  -8  -9   -4.77    3.30
  -3  -8   9    2.63    2.32
   3  -8  -9   -2.06    3.78
  -2  -8   9   14.11    3.52
   2  -8  -9   16.62    6.09
   1  -8  -9    6.14    4.13
   0  -8  -9   27.83    7.03
  -1  -8  -9   40.53    8.38
  -2  -8  -9   -3.26    4.68
  -3  -8  -9   14.51    5.02
  -4  -8  -9    3.67    3.47
  -5  -8  -9    4.72    3.94
 -13  -9   9   -5.93    4.92
 -12  -9   9   46.41    9.31
 -11  -9   9   21.85    6.66
 -10  -9   9    1.53    4.57
  -9  -9   9    0.47    2.93
  -8  -9   9    6.26    2.65
  -7  -9   9   65.74    9.12
  -6  -9   9   18.93    4.94
   6  -9  -9   39.06    9.24
  -5  -9   9   24.08    5.44
   5  -9  -9   10.66    5.25
  -4  -9   9   -0.61    2.11
   4  -9  -9   -5.66    4.23
   3  -9  -9    7.12    4.09
   2  -9  -9    2.03    4.11
   1  -9  -9   -5.97    4.61
   0  -9  -9   40.68    8.92
  -1  -9  -9    4.54    3.82
  -2  -9  -9   20.90    6.76
  -3  -9  -9   18.67    6.00
 -11 -10   9    1.40    3.93
 -10 -10   9   21.09    6.28
  -9 -10   9   41.29    8.09
  -8 -10   9    1.77    3.08
   7 -10  -9   12.19    6.21
  -7 -10   9    1.63    2.90
  -6 -10   9   13.13    4.65
   6 -10  -9   14.41    6.02
   5 -10  -9    1.49    3.81
   4 -10  -9   12.08    5.34
   3 -10  -9   -2.26    4.11
   2 -10  -9   48.46    9.92
   1 -10  -9   66.17   11.35
 -17   0  10  215.65   20.07
 -16   0  10    1.24    4.49
  15   0 -10  505.92   26.85
 -15   0  10  486.44   29.33
  14   0 -10  255.22   18.36
 -14   0  10  269.18   20.29
  13   0 -10   91.44   10.64
 -13   0  10   81.68   10.13
  12   0 -10   88.48   10.30
 -12   0  10  117.90   12.14
 -11   0  10 2536.72   65.74
  11   0 -10 2303.58   70.70
 -11   0  10 2464.84   72.69
  10   0 -10  613.64   26.21
 -10   0  10  557.52   22.65
 -10   0  10  532.70   26.23
  10   0 -10  556.39   26.71
   9   0 -10   12.34    3.76
   9   0 -10   15.54    4.73
  -9   0  10   13.08    3.31
   8   0 -10   32.38    4.90
   8   0 -10   36.26    5.21
  -8   0  10   43.25    5.70
   7   0 -10  528.28   20.59
   7   0 -10  504.47   19.98
  -7   0  10  535.72   21.91
   6   0 -10  484.89   18.10
   6   0 -10  503.12   18.92
  -6   0  10  526.34   21.68
  -6   0  10  519.54   23.86
   5   0 -10   47.36    4.62
  -5   0  10   36.67    6.49
  -5   0  10   45.55    5.94
   4   0 -10  965.93   26.11
  -4   0  10  965.91   35.09
   4   0 -10  907.41   32.83
   3   0 -10    8.27    1.58
   3   0 -10    7.10    1.47
  -3   0  10    3.23    3.49
   3   0 -10    6.82    3.11
   2   0 -10  255.12    8.53
   2   0 -10  251.45    8.50
  -2   0  10  260.58   16.55
   2   0 -10  247.68   15.63
   1   0 -10 1305.20   30.43
   1   0 -10 1165.00   42.56
   0   0 -10   85.88    4.59
   0   0  10   88.11    4.45
   0   0 -10   83.02    9.79
  -1   0 -10   72.57    4.71
  -1   0 -10   57.69    8.72
  -2   0 -10    3.92    1.91
  -2   0 -10   -0.77    3.73
  -3   0 -10  777.75   24.32
  -3   0 -10  743.91   35.02
  -4   0 -10  493.76   19.01
  -4   0 -10  415.96   26.18
  -5   0 -10  151.53   15.64
  -6   0 -10  512.89   30.77
  -7   0 -10  183.68   18.63
 -17   1  10   25.04    7.56
 -17  -1  10   15.60    6.41
 -16  -1  10  226.38   20.19
 -16   1  10  261.20   21.73
 -16  -1  10  235.77   20.61
 -15  -1  10  110.29   13.33
 -15   1  10   90.78   12.71
 -15  -1  10  104.39   13.40
  15  -1 -10   92.91   10.69
 -14  -1  10   20.22    6.22
  14  -1 -10   18.41    5.51
  14   1 -10   21.65    5.55
 -14   1  10   12.46    5.80
 -14  -1  10   11.21    5.45
 -13  -1  10   78.72   10.08
  13   1 -10   75.50    9.83
  13  -1 -10   74.02    9.52
 -13  -1  10   96.32   11.40
 -13   1  10   84.70   10.50
 -12  -1  10   28.18    6.22
 -12  -1  10   29.92    4.44
  12  -1 -10   32.38    6.60
 -12  -1  10   27.66    5.96
 -12   1  10   35.95    7.20
  12   1 -10   31.51    6.20
 -11  -1  10  260.43   18.45
 -11  -1  10  286.54   14.22
  11   1 -10  271.68   18.06
 -11   1  10  262.61   18.55
  11  -1 -10  246.40   17.26
  10   1 -10  617.65   26.22
  10  -1 -10  571.86   25.36
 -10  -1  10  573.47   21.73
 -10   1  10  600.27   24.60
  10   1 -10  545.34   26.89
 -10  -1  10  537.72   26.84
 -10   1  10  526.21   26.74
   9   1 -10   77.56    8.13
   9  -1 -10   84.30    8.53
   9  -1 -10   61.21    7.49
   9   1 -10   93.27   10.25
  -9   1  10   81.17    8.00
  -9  -1  10   81.80    7.18
   8   1 -10 1726.01   50.30
   8  -1 -10 1964.00   52.99
   8  -1 -10 1718.61   51.19
  -8   1  10 1917.15   53.20
   8   1 -10 1768.24   56.76
  -8  -1  10 1832.37   49.73
   7   1 -10   86.49    7.20
   7  -1 -10   83.16    7.66
   7   1 -10   86.42    9.59
   7  -1 -10   69.13    7.00
  -7   1  10   86.37    8.30
  -7  -1  10   79.70    7.28
   6  -1 -10  522.40   20.27
   6   1 -10  523.23   18.37
   6   1 -10  508.05   17.85
   6  -1 -10  498.71   19.60
  -6  -1  10  522.22   21.10
  -6   1  10  542.06   22.97
  -6  -1  10  499.71   23.72
  -6   1  10  511.33   23.99
   5  -1 -10  724.28   24.13
   5   1 -10  741.41   21.44
   5   1 -10  740.70   20.97
  -5  -1  10  733.31   29.75
  -5   1  10  720.09   29.44
   5   1 -10  703.13   26.24
  -5   1  10  802.13   29.18
   4   1 -10   16.03    1.72
  -4  -1  10   22.92    5.39
  -4   1  10   13.42    5.18
  -4   1  10   29.25    5.17
   4   1 -10   15.85    3.72
   3  -1 -10  140.74    7.86
  -3  -1  10  150.39   12.20
  -3   1  10  126.76   11.01
   3  -1 -10  125.27   10.92
   3   1 -10  150.18   11.15
  -2   1  10  157.54    8.14
   2  -1 -10  166.75    8.53
  -2  -1  10  154.13   12.79
  -2   1  10  154.15   12.41
   2  -1 -10  166.12   13.00
   2   1 -10  174.47   12.64
   1  -1 -10  384.17   14.70
  -1   1  10  406.62   14.62
   1  -1 -10  390.51   21.13
   1   1 -10  411.74   21.14
   0  -1 -10  337.17   13.40
   0   1  10  326.39   12.98
   0  -1 -10  294.28   19.12
   0   1 -10  303.90   18.74
  -1  -1 -10   76.77    6.27
  -1  -1 -10   59.68    8.63
  -1   1 -10   73.08    9.59
  -2  -1 -10   78.60    6.76
  -2  -1 -10   71.91   10.07
  -2   1 -10   67.63    9.72
  -3  -1 -10  352.54   16.19
  -3   1 -10  332.25   22.17
  -3  -1 -10  311.30   21.65
  -4  -1 -10   10.12    3.15
  -4  -1 -10   10.54    4.20
  -4   1 -10    6.66    4.72
  -5  -1 -10   65.77    7.67
  -5  -1 -10   75.10   11.24
  -5   1 -10   59.91   10.10
  -6   1 -10   46.69    9.17
  -6  -1 -10   52.84    9.76
  -7  -1 -10   32.38    7.90
  -7   1 -10   25.29    7.69
 -17  -2  10  -12.94    5.96
 -17  -2  10   -1.68    4.09
 -16  -2  10  213.03   19.17
  16  -2 -10  212.75   16.15
 -16   2  10  217.53   19.63
 -16  -2  10  201.52   19.47
 -15  -2  10  564.94   31.46
  15  -2 -10  550.96   27.12
 -15   2  10  570.26   31.71
 -15  -2  10  575.84   31.87
 -14  -2  10  116.58   13.04
  14  -2 -10   81.10    9.56
 -14   2  10   78.63   11.19
 -14  -2  10   92.77   11.82
 -13  -2  10    6.45    4.13
  13  -2 -10    5.51    3.20
  13  -2 -10    4.19    3.40
  13   2 -10    9.82    5.08
 -13   2  10    1.16    3.87
 -13  -2  10    4.02    3.75
 -12  -2  10  144.40   13.06
  12  -2 -10  144.01   13.58
 -12  -2  10  166.94    9.62
  12   2 -10  154.05   14.24
 -12  -2  10  158.20   14.32
 -12   2  10  152.27   14.06
  12  -2 -10  158.70   13.54
 -11  -2  10   62.64    8.20
  11  -2 -10   64.02    8.91
 -11  -2  10   61.25    8.86
 -11  -2  10   67.91    5.90
 -11   2  10   59.38    8.79
  11   2 -10   62.05    8.73
  10  -2 -10    6.04    4.01
 -10  -2  10    3.74    2.46
  10   2 -10    9.75    3.27
  10   2 -10    5.85    3.51
 -10  -2  10   13.26    2.67
 -10  -2  10   11.17    4.30
 -10   2  10    2.53    3.94
  -9  -2  10   33.48    5.22
   9   2 -10   46.67    6.09
   9  -2 -10   48.32    6.61
   9   2 -10   37.23    7.03
   9  -2 -10   40.59    6.71
  -9  -2  10   44.55    4.86
   8  -2 -10   17.71    3.95
  -8  -2  10   16.84    3.78
   8   2 -10   14.39    3.42
   8   2 -10   16.38    4.90
  -8   2  10   24.39    4.86
   8  -2 -10   16.58    4.47
   7   2 -10   59.69    5.66
   7  -2 -10   58.58    6.86
   7   2 -10   53.40    7.64
   7  -2 -10   55.09    6.59
  -7   2  10   57.40    6.95
   6  -2 -10   14.30    3.59
   6   2 -10   16.12    2.54
  -6  -2  10    7.01    3.27
  -6   2  10   10.76    3.43
   6   2 -10    7.49    3.83
  -6   2  10   16.97    4.30
   5   2 -10   59.95    4.04
   5   2 -10   61.69    4.02
   5   2 -10   53.52    5.57
  -5  -2  10   62.37    8.03
  -5   2  10   60.58    7.54
   5   2 -10   62.31    8.22
  -5   2  10   79.89    8.49
  -4  -2  10 1833.90   54.79
  -4   2  10 1774.31   54.20
   4   2 -10 1777.54   50.58
   4   2 -10 1802.99   55.27
   3  -2 -10  442.20   17.42
  -3   2  10  429.08   17.37
  -3  -2  10  458.20   22.40
  -3   2  10  439.84   21.68
   3   2 -10  416.48   19.83
   2  -2 -10   38.72    4.54
   2  -2 -10   37.43    6.55
  -2  -2  10   26.07    5.63
  -2   2  10   30.35    5.80
  -2   2  10   36.18    4.39
   2   2 -10   31.19    5.23
  -1   2  10  234.50   12.15
   1  -2 -10  245.05   12.35
   1  -2 -10  243.82   16.77
   1   2 -10  225.67   15.14
   0  -2 -10   51.50    5.84
   0  -2 -10   54.92    8.27
   0   2 -10   41.16    6.26
  -1  -2 -10  407.36   17.54
  -1   2 -10  366.00   21.63
  -1  -2 -10  389.54   22.79
  -2  -2 -10   19.98    3.83
  -2   2 -10   14.68    4.98
  -2  -2 -10   20.09    5.21
  -3  -2 -10  419.91   19.53
  -3   2 -10  374.01   23.55
  -3  -2 -10  360.94   23.58
  -4  -2 -10  263.57   15.98
  -4  -2 -10  225.94   18.67
  -5  -2 -10  101.86   10.00
  -5  -2 -10   93.71   12.54
  -6  -2 -10  150.42   16.40
  -7  -2 -10   40.45    9.15
 -17  -3  10   32.71    8.84
 -17   3  10   33.40    8.53
 -17  -3  10   21.61    7.49
 -16  -3  10   -8.61    5.47
  16  -3 -10    0.64    5.27
 -16   3  10   -9.10    6.08
 -16  -3  10   -5.47    5.54
  16  -3 -10    3.44    2.93
 -15  -3  10   13.71    5.20
  15  -3 -10   14.82    4.61
  15  -3 -10   20.37    5.79
 -15  -3  10   17.88    5.85
 -15   3  10   22.36    7.52
 -14  -3  10  163.82   15.42
  14  -3 -10  161.87   16.29
 -14   3  10  144.04   14.58
 -14  -3  10  140.50   14.48
  14  -3 -10  151.92   13.32
  13  -3 -10   73.22   10.87
 -13  -3  10   73.11   10.37
  13  -3 -10   59.48    8.36
 -13   3  10   63.91    9.32
 -13  -3  10   66.89    9.73
  12  -3 -10  217.39   17.16
 -12  -3  10  201.09   15.95
 -12  -3  10  207.45   16.97
 -12   3  10  183.27   15.78
 -12  -3  10  227.40    9.23
  11  -3 -10  552.77   27.41
 -11  -3  10  552.92   26.04
  11   3 -10  552.51   28.52
 -11  -3  10  548.29   27.44
 -11   3  10  545.53   27.53
  10   3 -10   74.85    8.26
 -10  -3  10   87.97    9.22
  10  -3 -10   82.81    9.53
  10   3 -10   92.42   11.00
   9   3 -10   14.96    3.92
  -9  -3  10   15.37    4.25
   9  -3 -10   18.31    4.60
   9   3 -10   11.66    4.59
  -8  -3  10  982.50   32.27
   8  -3 -10 1022.38   36.22
   8  -3 -10  944.22   35.43
   8   3 -10 1018.78   32.50
   8   3 -10  955.40   38.06
  -7  -3  10  271.74   12.90
   7  -3 -10  272.16   15.89
   7   3 -10  248.88   12.62
   7   3 -10  247.21   17.01
  -7  -3  10  234.59   15.94
  -7   3  10  240.78   15.77
  -6  -3  10  466.18   16.31
   6   3 -10  468.76   16.47
  -6  -3  10  449.33   22.35
  -6   3  10  448.49   22.10
   6   3 -10  439.52   23.36
   5   3 -10  568.11   16.01
  -5  -3  10  553.69   25.04
  -5   3  10  507.43   24.31
   5   3 -10  518.71   20.65
   5   3 -10  545.30   25.92
  -4   3  10   71.38    7.27
   4   3 -10   65.94    8.38
  -4  -3  10   73.76    8.56
  -4   3  10   67.85    8.27
   4   3 -10   81.79    7.60
   3  -3 -10  513.89   21.10
  -3   3  10  537.78   21.65
  -3  -3  10  527.22   24.58
  -3   3  10  511.50   24.38
   3   3 -10  518.47   24.44
   3   3 -10  527.12   22.35
   2  -3 -10    0.81    2.06
   2   3 -10   -2.35    2.81
   2   3 -10   -1.55    2.16
  -2   3  10   -9.78    4.83
  -2  -3  10   -0.99    3.75
  -2   3  10    1.57    1.94
   1  -3 -10   51.13    6.16
   1  -3 -10   52.67    7.98
   1   3 -10   50.99    7.25
   1   3 -10   53.80    7.27
  -1   3  10   54.11    6.27
   0  -3 -10   75.82    7.78
   0  -3 -10   62.25    9.01
   0   3 -10   80.06    9.11
   0   3 -10   55.03    7.36
  -1  -3 -10    3.40    2.32
  -1   3 -10    0.25    3.25
  -1  -3 -10    4.74    4.70
  -2  -3 -10    3.59    2.48
  -2   3 -10    1.77    2.98
  -2  -3 -10    3.07    3.36
  -3  -3 -10   84.16    9.04
  -3   3 -10   86.59    8.72
  -3  -3 -10   81.77   10.82
  -4  -3 -10    0.16    2.41
  -4   3 -10    2.67    2.95
  -4  -3 -10    0.74    3.73
  -5  -3 -10   24.18    5.71
  -5  -3 -10   22.43    6.77
  -6  -3 -10   31.68    6.47
  -6  -3 -10   34.57    8.83
  -7  -3 -10    3.41    4.32
  16  -4 -10   22.25    7.17
 -16  -4  10   14.33    5.60
 -16   4  10   12.40    4.99
 -16  -4  10   10.75    5.67
  15  -4 -10   -5.79    5.59
 -15  -4  10    5.17    5.47
  15  -4 -10    2.00    2.66
 -15   4  10    0.62    3.65
 -15  -4  10    0.58    4.03
 -14  -4  10  119.03   13.31
  14  -4 -10  127.06   14.40
 -14   4  10  125.05   14.10
 -14  -4  10  126.38   14.09
  14  -4 -10  126.52   12.25
 -13  -4  10   29.16    6.35
  13  -4 -10   33.43    7.68
 -13  -4  10   23.44    6.16
 -13   4  10   22.95    6.33
  12  -4 -10  287.79   20.56
 -12  -4  10  302.58   19.73
 -12  -4  10  266.91   19.10
 -12   4  10  280.51   19.44
 -11  -4  10   69.54    8.89
  11  -4 -10   49.53    8.01
 -11  -4  10   50.16    8.40
 -11   4  10   59.27    8.39
  10  -4 -10  389.90   22.70
 -10  -4  10  386.09   20.53
  10   4 -10  424.03   21.08
   9   4 -10   14.35    3.67
  -9  -4  10   16.50    4.43
   9  -4 -10   14.91    5.11
   9   4 -10   15.00    5.24
   8   4 -10   68.16    6.83
  -8  -4  10   75.94    7.38
   8   4 -10   69.24    9.45
   7   4 -10   77.59    6.72
  -7  -4  10   72.71    6.68
  -7  -4  10   81.06    9.11
  -7   4  10   73.14    8.63
   7   4 -10   75.47    9.72
  -6  -4  10    0.61    1.56
   6   4 -10    3.00    1.58
   6   4 -10    2.15    1.55
  -6  -4  10   -4.45    4.30
  -6   4  10    3.74    3.59
   6   4 -10   -2.03    3.18
  -5   4  10   -1.91    2.75
  -5  -4  10    1.20    1.20
  -5  -4  10    2.90    3.33
  -5   4  10    3.23    3.49
   5   4 -10   -0.52    1.98
   5   4 -10    3.11    3.46
  -4   4  10   -2.83    2.82
   4  -4 -10    2.18    2.55
   4   4 -10   -1.10    2.56
   4   4 -10    3.47    2.50
  -4  -4  10   -5.53    3.77
  -4   4  10    0.45    3.19
   3  -4 -10   39.12    5.67
   3   4 -10   45.89    7.22
   3   4 -10   47.47    6.22
  -3   4  10   49.45    6.48
  -3  -4  10   42.78    6.92
  -3   4  10   54.84    7.70
   2  -4 -10   29.55    5.09
   2   4 -10   28.61    5.65
   2   4 -10   33.25    5.83
  -2   4  10   26.12    4.90
   1  -4 -10    1.84    2.95
   1   4 -10    1.72    2.09
   1   4 -10   -1.03    3.19
  -1   4  10    4.59    2.77
   0  -4 -10   73.04    8.31
   0   4 -10   72.18    8.37
   0  -4 -10   65.34    9.56
  -1  -4 -10  164.77   12.51
  -1  -4 -10  151.52   14.14
  -1   4 -10  164.69   12.53
  -2  -4 -10   -1.82    3.11
  -2   4 -10    4.32    3.48
  -2  -4 -10   -1.29    4.20
  -3  -4 -10  238.73   16.25
  -3  -4 -10  234.68   19.20
  -3   4 -10  253.74   15.00
  -4  -4 -10   16.52    4.42
  -4  -4 -10   14.45    5.80
  -5  -4 -10   26.64    6.11
  -5  -4 -10   32.02    7.91
  -6  -4 -10   37.12    7.55
  -6  -4 -10   53.63    9.70
 -16  -5  10  175.39   18.41
 -16   5  10  152.81   16.47
 -16  -5  10  154.72   15.91
 -15  -5  10   26.61    7.69
  15  -5 -10   37.13    9.46
 -15   5  10    9.30    4.62
 -15  -5  10   24.87    6.96
 -14  -5  10   13.88    4.72
  14  -5 -10   27.75    5.84
  14  -5 -10   34.25    8.50
 -14  -5  10   27.17    6.78
 -14   5  10   28.93    7.04
  13  -5 -10  288.59   21.88
 -13  -5  10  285.41   20.63
 -13  -5  10  274.52   19.89
 -13   5  10  254.54   19.29
 -12  -5  10   16.55    4.88
  12  -5 -10    5.71    4.61
 -12  -5  10   16.10    5.64
 -12   5  10   19.96    6.00
  11  -5 -10  160.93   15.28
 -11  -5  10  191.73   14.98
 -10  -5  10  612.85   27.52
  10  -5 -10  564.22   29.26
   9   5 -10   -2.21    2.42
  -9  -5  10    0.19    2.42
  -8  -5  10  342.13   17.42
   8   5 -10  338.87   16.98
  -8   5  10  305.89   18.56
  -7  -5  10    0.70    1.99
   7   5 -10    2.37    1.88
  -7  -5  10    0.18    2.95
  -7   5  10    0.54    2.78
   6   5 -10   90.57    6.86
  -6  -5  10   95.86    7.26
  -6  -5  10   72.31    8.42
  -6   5  10   77.61    9.25
   6   5 -10   84.47    5.98
   6   5 -10   95.25   11.31
  -5  -5  10  480.15   16.53
  -5  -5  10  435.56   22.34
  -5   5  10  447.05   22.40
   5   5 -10  461.19   25.23
   5   5 -10  464.81   18.11
  -4  -5  10   14.17    1.85
   4  -5 -10   12.19    3.80
   4   5 -10   11.48    1.75
  -4  -5  10   15.09    4.87
  -4   5  10   11.94    3.96
   4   5 -10   14.73    3.56
   4   5 -10   16.45    5.51
   3  -5 -10  340.76   18.99
  -3  -5  10  334.96   19.21
  -3   5  10  346.46   19.21
   3   5 -10  374.77   21.32
   3   5 -10  355.83   17.66
   2  -5 -10  102.00   10.13
   2   5 -10  128.65   10.73
   2   5 -10  112.27   11.36
   1  -5 -10  279.40   17.33
   1   5 -10  267.95   17.34
   0  -5 -10   15.84    4.08
   0   5 -10    8.45    2.44
  -1  -5 -10   34.46    6.48
  -1   5 -10   36.47    6.16
  -2  -5 -10   19.49    5.21
  -2  -5 -10   16.32    6.03
  -2   5 -10   16.62    4.53
  -3  -5 -10   69.01    9.49
  -3  -5 -10   58.34   10.00
  -4  -5 -10   32.77    6.87
  -4  -5 -10   27.91    7.21
  -5  -5 -10   56.66    9.61
  -5  -5 -10   50.36    9.82
  -6  -5 -10   39.44    7.41
  -6  -5 -10   37.51    8.09
  -7  -5 -10    4.17    3.07
 -16  -6  10   -8.58    5.32
 -16   6  10    6.53    5.03
 -15  -6  10   76.76   11.75
 -15  -6  10   70.36   11.03
 -15   6  10   80.81   11.77
 -14  -6  10    9.31    4.35
  14  -6 -10    3.00    4.86
 -14  -6  10    2.05    3.36
 -14   6  10    9.49    4.76
 -13  -6  10   33.99    7.75
  13  -6 -10   23.86    7.32
 -13  -6  10   26.08    6.44
 -13   6  10    9.91    3.93
 -12  -6  10  265.00   19.81
  12  -6 -10  285.89   21.90
 -11  -6  10   76.72    9.98
 -10  -6  10  234.93   16.60
  -9  -6  10   93.59    9.87
  -8  -6  10   90.07    9.03
   8   6 -10   76.76    7.82
  -8  -6  10   82.53    9.25
  -8   6  10   87.54    9.75
  -7  -6  10   -1.40    2.58
   7   6 -10   -2.37    2.41
  -7  -6  10   -0.98    2.76
  -7   6  10    0.08    3.00
  -6  -6  10   15.05    3.80
   6   6 -10   19.92    2.67
  -6  -6  10   15.36    4.59
  -6   6  10   21.51    5.28
  -5  -6  10   20.87    3.32
   5  -6 -10   19.59    5.24
   5   6 -10   26.62    3.81
  -5  -6  10   22.92    5.26
  -5   6  10   16.02    4.23
  -4  -6  10    2.46    1.51
   4  -6 -10    4.98    3.61
   4   6 -10    1.50    1.94
  -4  -6  10   -2.89    2.86
  -4   6  10   -0.83    3.23
  -3  -6  10   -1.12    1.02
   3  -6 -10    5.65    4.02
   3   6 -10    1.12    2.78
   2  -6 -10  130.81   12.37
   1  -6 -10  301.96   19.20
   0  -6 -10   84.05   10.17
  -1  -6 -10  102.61   11.45
  -2  -6 -10   82.61   10.79
  -3  -6 -10   21.37    5.34
  -4  -6 -10   84.05   11.01
  -5  -6 -10    4.58    2.95
  -5  -6 -10    0.21    3.72
  -6  -6 -10    3.48    4.51
  -7  -6 -10   84.99   12.50
 -16   7  10    1.27    3.56
 -15  -7  10   69.22   11.73
 -15  -7  10   55.61    9.79
 -15   7  10   40.20    8.47
 -14  -7  10   21.91    6.50
 -14  -7  10   32.64    7.71
 -14   7  10   20.68    6.05
 -13  -7  10  174.96   16.88
 -12  -7  10   48.82    8.76
 -11  -7  10  305.39   20.87
 -10  -7  10  325.25   20.47
  -9  -7  10   39.36    6.69
  -9  -7  10   37.83    6.39
  -9   7  10   41.81    7.42
  -8  -7  10  267.03   16.90
  -8  -7  10  261.07   17.18
  -8   7  10  266.38   16.98
  -7  -7  10  102.80    9.62
  -7  -7  10   95.09    9.99
  -7   7  10   87.78    9.31
  -6  -7  10   79.50    8.10
  -6  -7  10   74.50    8.65
  -6   7  10   82.49    9.15
  -5  -7  10  367.83   16.86
   5  -7 -10  294.02   20.38
  -5  -7  10  361.99   19.56
  -5   7  10  319.04   18.37
   4  -7 -10   -1.08    4.05
  -4  -7  10    3.00    1.85
   4   7 -10    3.71    2.29
  -3  -7  10  254.08   11.57
   3  -7 -10  222.60   17.31
   2  -7 -10  106.61   11.71
   1  -7 -10   63.86    9.47
   0  -7 -10  455.34   25.80
  -1  -7 -10   37.65    7.41
  -2  -7 -10   10.27    5.10
  -3  -7 -10   56.24    9.68
  -4  -7 -10   -6.25    4.75
  -5  -7 -10   59.82   10.30
  -6  -7 -10  111.04   14.35
 -14  -8  10   52.12    9.92
 -13  -8  10    5.52    4.11
 -12  -8  10   59.46    9.66
 -11  -8  10   18.45    5.47
 -10  -8  10   28.08    6.50
 -10  -8  10   13.89    4.08
  -9  -8  10  149.58   13.70
  -9  -8  10  131.69   11.90
  -9   8  10  147.61   12.51
  -8  -8  10   47.24    7.50
  -8  -8  10   67.40    8.45
  -8   8  10   59.13    7.87
  -7  -8  10   95.35   10.23
  -7  -8  10   79.52    9.00
  -7   8  10   86.54    8.99
  -6  -8  10  179.45   12.94
   6  -8 -10  158.56   15.70
  -6  -8  10  167.64   12.80
  -6   8  10  169.88   12.83
   5  -8 -10   40.82    7.87
  -5  -8  10   36.35    5.49
  -5  -8  10   55.15    7.32
   4  -8 -10   49.33    9.17
   3  -8 -10   -1.81    4.47
   2  -8 -10  177.92   16.58
   1  -8 -10   -0.55    3.99
   0  -8 -10   51.10    9.03
  -1  -8 -10  146.48   15.38
  -2  -8 -10    1.51    3.37
  -3  -8 -10   19.96    6.45
  -4  -8 -10    1.62    3.48
 -13  -9  10   28.27    7.25
 -12  -9  10   -2.49    3.56
 -11  -9  10   54.98    8.97
 -10  -9  10  128.92   13.86
  -9  -9  10   42.07    7.82
  -8  -9  10  359.20   22.14
  -7  -9  10  133.63   12.44
   7  -9 -10  111.25   13.81
   6  -9 -10   30.42    7.54
   5  -9 -10  123.15   14.72
   4  -9 -10    3.61    2.82
   3  -9 -10  182.13   17.50
   2  -9 -10   49.80    9.46
   1  -9 -10    4.94    4.78
   0  -9 -10  113.72   13.98
  -1  -9 -10    9.08    5.69
  -2  -9 -10  182.22   18.37
 -17   0  11   10.76    5.24
 -16   0  11    3.71    4.95
 -15   0  11   -2.45    4.92
  15   0 -11    4.23    3.74
 -14   0  11   -0.12    3.91
  14   0 -11   -4.13    4.05
  13   0 -11    2.44    3.47
 -13   0  11    3.12    4.67
  12   0 -11    9.76    4.98
 -12   0  11    6.35    2.75
 -12   0  11    5.16    4.63
  11   0 -11    1.15    2.84
 -11   0  11   -1.72    2.28
  10   0 -11   -2.85    2.73
  10   0 -11   -1.39    3.38
 -10   0  11   -0.50    1.96
   9   0 -11    1.38    1.83
   9   0 -11    0.62    2.77
  -9   0  11   -1.10    2.28
   9   0 -11   -4.02    3.06
   8   0 -11    0.72    2.42
   8   0 -11   -1.30    1.82
  -8   0  11    0.07    2.42
   7   0 -11    2.79    1.98
  -7   0  11   -0.88    2.42
  -7   0  11    2.67    3.90
   7   0 -11    3.64    2.68
   6   0 -11    2.43    1.99
  -6   0  11   -2.80    3.76
  -6   0  11   -1.66    2.16
   5   0 -11    0.65    1.42
  -5   0  11    8.22    4.31
   4   0 -11    0.09    0.89
   4   0 -11   -0.44    0.99
   4   0 -11    2.27    3.54
  -4   0  11   -2.58    3.78
   3   0 -11    1.23    1.02
   3   0 -11   -1.15    0.97
  -3   0  11   -4.51    4.04
   3   0 -11    0.39    2.71
   2   0 -11    1.23    0.86
   2   0 -11    1.06    0.63
  -2   0  11    4.41    4.79
   2   0 -11    0.63    3.29
   1   0 -11    2.80    0.84
   1   0 -11    1.85    0.74
   1   0 -11    5.76    4.11
   0   0 -11    0.89    0.87
   0   0 -11   -1.99    3.52
   1   0  11   -0.22    0.83
  -1   0 -11    2.78    1.08
  -2   0 -11   -6.33    4.57
  -3   0 -11    6.76    5.09
  -4   0 -11   -0.91    4.09
  -5   0 -11   -1.47    4.82
  -6   0 -11   -0.51    3.71
 -17   1  11   48.22   10.25
 -17  -1  11   57.27   10.88
 -16   1  11   90.92   12.65
 -16  -1  11  109.59   14.04
  16  -1 -11  106.72   12.01
  15   1 -11   39.97    7.78
 -15   1  11   51.28    9.88
 -15  -1  11   46.75    9.45
  15  -1 -11   55.14    8.73
  14  -1 -11   69.76    9.60
  14   1 -11   69.85   10.06
 -14  -1  11   65.84   10.73
 -14   1  11   69.43   11.03
  13  -1 -11    5.20    4.00
 -13  -1  11   -0.81    1.82
 -13  -1  11   -6.81    5.27
 -13   1  11   -0.02    4.97
  13   1 -11    6.17    3.80
  12   1 -11   39.81    7.69
  12  -1 -11   45.99    7.70
 -12  -1  11   52.17    6.14
 -12  -1  11   44.18    8.09
 -12   1  11   41.03    8.04
  11  -1 -11    1.69    3.38
  11   1 -11    7.60    4.53
  11  -1 -11    1.94    3.10
 -11  -1  11    2.70    2.38
  10   1 -11  600.83   25.41
  10  -1 -11  519.38   24.50
 -10  -1  11  544.77   21.83
  10   1 -11  508.06   26.85
   9  -1 -11   18.14    4.26
   9   1 -11   13.08    3.41
   9  -1 -11   14.88    4.25
   9   1 -11   19.15    5.26
  -9   1  11   11.14    3.22
  -9  -1  11   19.01    3.69
   8  -1 -11   22.28    4.30
   8   1 -11   20.41    3.83
  -8   1  11   20.78    4.39
   8   1 -11   27.57    6.58
   8  -1 -11   26.55    4.77
  -8  -1  11   28.18    4.69
   7   1 -11   76.16    6.59
   7   1 -11   63.59    6.04
   7  -1 -11   79.22    7.38
  -7  -1  11   76.37    7.67
  -7  -1  11   74.90    9.48
  -7   1  11   77.28    9.57
   7   1 -11   75.60    9.52
  -7   1  11   80.51    8.29
   7  -1 -11   69.65    7.02
   6   1 -11   40.87    4.24
   6  -1 -11   31.59    4.51
  -6  -1  11   27.95    5.93
  -6   1  11   32.43    6.84
   6   1 -11   37.41    3.88
   5  -1 -11    4.48    2.08
   5   1 -11    3.95    1.35
   5   1 -11    1.49    2.07
  -5  -1  11   -2.06    3.71
  -5   1  11   -1.58    3.35
   4  -1 -11    0.61    1.50
   4  -1 -11   -0.06    1.37
  -4  -1  11   -2.99    4.34
  -4   1  11   -2.15    3.71
   4   1 -11   -0.84    2.17
   3  -1 -11   97.75    6.57
   3  -1 -11   89.95   10.19
  -3  -1  11  101.16   10.93
  -3   1  11   96.71   10.53
   3   1 -11  109.33   10.27
   2  -1 -11    1.06    1.53
   2   1 -11    4.09    3.53
   2  -1 -11    6.24    4.54
  -2  -1  11    0.07    3.68
  -2   1  11    5.05    3.66
  -1   1  11 1107.93   29.61
   1  -1 -11 1057.67   29.93
   1  -1 -11 1015.05   40.10
   1   1 -11 1046.38   39.65
   0  -1 -11  109.57    7.20
   0   1  11  117.03    7.07
   0   1 -11  106.87   11.80
   0  -1 -11   99.26   11.50
  -1  -1 -11    4.18    1.94
  -1  -1 -11   -2.20    3.43
   1   1  11   -2.12    1.52
  -1   1 -11   -3.09    3.31
  -2  -1 -11  136.53    8.94
  -2  -1 -11  135.28   14.14
  -2   1 -11  137.75   13.77
  -3  -1 -11    5.12    2.32
  -3  -1 -11   -4.91    5.68
  -3   1 -11    6.09    4.73
  -4  -1 -11   77.02   11.46
  -4   1 -11   52.36    9.44
  -5  -1 -11   -0.62    4.08
  -5   1 -11   -2.50    3.23
  -6  -1 -11    4.56    4.84
  -6   1 -11   -0.15    4.35
  17  -2 -11   69.24   12.01
 -17  -2  11   65.49   11.34
  17  -2 -11   60.57    9.13
  16  -2 -11   42.30    8.68
 -16  -2  11   49.62    9.91
 -16   2  11   43.48    9.15
 -16  -2  11   34.78    8.63
  16  -2 -11   33.94    6.68
  15  -2 -11   74.36   11.23
 -15  -2  11   53.97    9.58
  15  -2 -11   51.11    8.14
 -15   2  11   48.73    9.61
 -15  -2  11   41.07    8.86
 -14  -2  11    1.70    3.33
  14  -2 -11    6.19    4.83
  14  -2 -11   -1.55    3.46
 -14  -2  11   -1.18    3.71
 -14   2  11   -4.30    4.13
 -13  -2  11   36.30    7.18
  13  -2 -11   33.67    7.39
  13  -2 -11   31.07    6.58
  13   2 -11   48.49    8.54
 -13  -2  11   35.33    8.13
 -13   2  11   33.45    7.38
  12  -2 -11   11.31    4.84
 -12  -2  11    6.31    3.71
 -12  -2  11    6.86    2.21
  12  -2 -11    7.92    3.68
  12   2 -11   14.22    5.67
 -12  -2  11   13.66    4.43
 -12   2  11    6.16    4.81
 -11  -2  11  167.67   13.29
  11  -2 -11  173.57   14.21
  11   2 -11  162.30   14.86
 -11  -2  11  178.10   10.36
 -10  -2  11    8.08    3.44
  10   2 -11   -0.75    2.11
  10   2 -11    2.98    4.43
  10  -2 -11    3.30    3.14
 -10  -2  11    1.56    1.80
   9   2 -11   26.69    4.34
   9  -2 -11   30.48    5.45
   9   2 -11   34.78    6.55
   9  -2 -11   25.73    5.07
   8   2 -11    0.09    1.74
   8  -2 -11    2.04    2.29
   8  -2 -11   -0.82    3.11
   7  -2 -11    4.99    2.88
   7   2 -11    2.71    1.55
  -7  -2  11   -1.31    3.72
  -7   2  11    1.45    4.23
   7   2 -11   -1.07    3.78
   6   2 -11   40.35    3.78
   6  -2 -11   43.72    5.74
   6   2 -11   46.08    4.06
  -6  -2  11   37.18    6.48
  -6   2  11   41.72    6.80
   6   2 -11   47.92    7.71
   5   2 -11    3.79    0.84
   5   2 -11    2.95    1.75
   5   2 -11    4.10    4.30
  -5  -2  11    2.88    3.78
  -5   2  11    3.43    4.10
   4  -2 -11   75.77    6.71
   4   2 -11   67.51    8.71
  -4  -2  11   60.02    8.49
  -4   2  11   72.23    9.24
   4   2 -11   69.00    7.62
   3  -2 -11   35.02    4.80
   3   2 -11   29.32    5.36
  -3  -2  11   26.15    6.42
  -3   2  11   31.08    6.72
   2  -2 -11  546.21   19.88
  -2   2  11  426.79   17.97
   2  -2 -11  465.21   24.53
   2   2 -11  537.60   24.72
  -1   2  11   54.35    5.58
   1  -2 -11   82.70    6.99
   1  -2 -11   98.42   10.99
   1   2 -11   76.80    9.58
   0  -2 -11  215.47   12.11
   0  -2 -11  239.69   17.73
   0   2 -11  215.35   16.19
  -1  -2 -11    8.92    2.58
  -1   2 -11    9.88    4.98
  -1  -2 -11    4.80    3.60
  -2  -2 -11   66.51    6.88
  -2   2 -11   47.27    8.74
  -2  -2 -11   71.39   10.78
  -3  -2 -11   -3.46    2.98
  -3   2 -11   -3.32    3.27
  -4  -2 -11   17.57    6.31
  -4   2 -11   15.34    5.43
  -5   2 -11   26.94    7.02
  -5  -2 -11   32.76    8.60
  -6  -2 -11   68.33   11.40
  -6   2 -11   49.50   10.37
 -17  -3  11   -5.91    4.16
 -16  -3  11    2.08    3.92
  16  -3 -11   11.96    4.91
  16  -3 -11    0.57    2.55
 -16   3  11    5.70    5.03
 -16  -3  11   -2.41    4.64
 -15  -3  11   59.24    9.64
  15  -3 -11   55.72    9.98
  15  -3 -11   52.51    8.22
 -15  -3  11   45.35    9.55
 -15   3  11   59.60   10.62
 -14  -3  11    0.09    4.58
  14  -3 -11    9.04    4.64
  14  -3 -11    7.77    3.79
 -14  -3  11    4.66    3.41
 -14   3  11   18.24    6.24
 -13  -3  11    1.44    4.58
  13  -3 -11    2.86    3.62
  13  -3 -11   -1.70    3.36
 -13  -3  11   -1.13    3.87
 -13   3  11   -0.29    4.42
 -12  -3  11   -0.37    3.27
  12  -3 -11    5.38    4.34
  12   3 -11    7.64    4.94
 -12  -3  11   -1.60    4.49
 -12   3  11   -0.34    3.73
 -11  -3  11  115.06   11.11
  11  -3 -11  126.46   12.47
  11   3 -11  133.29   13.69
 -10  -3  11  758.20   29.72
  10  -3 -11  760.15   32.39
  10   3 -11  779.57   29.77
  10   3 -11  751.53   34.91
  -9  -3  11  154.03   10.89
   9  -3 -11  144.01   12.17
   9   3 -11  148.56   10.69
   9   3 -11  135.61   13.42
  -8  -3  11  224.61   12.22
   8   3 -11  210.47   11.99
   8   3 -11  233.36   17.25
  -8  -3  11  213.38   15.66
  -8   3  11  211.68   15.68
   7   3 -11    4.49    1.62
   7  -3 -11    5.37    2.61
   7   3 -11    3.62    3.93
  -7  -3  11    1.96    3.63
  -7   3  11   13.33    4.55
   6   3 -11   85.05    5.44
   6   3 -11   88.41   10.36
  -6  -3  11   73.56    8.85
  -6   3  11   86.59    9.75
   6   3 -11   68.11    6.71
   5   3 -11   -2.28    3.51
  -5  -3  11   -4.40    4.05
  -5   3  11   -3.74    4.22
   5   3 -11   -1.00    2.48
   4  -3 -11  333.11   16.61
  -4  -3  11  329.74   19.78
  -4   3  11  325.73   19.61
   4   3 -11  338.31   17.52
   4   3 -11  334.89   20.07
  -3   3  11   52.58    6.30
   3  -3 -11   61.77    6.54
   3   3 -11   48.17    7.40
   3   3 -11   48.75    6.71
  -3  -3  11   61.01    8.26
  -3   3  11   41.95    7.24
   2  -3 -11   30.36    4.74
   2   3 -11   41.92    6.92
  -2   3  11   37.42    5.15
   2   3 -11   24.15    5.21
   1  -3 -11    1.90    2.39
   1  -3 -11    3.92    3.08
   1   3 -11    6.48    3.79
   1   3 -11    0.20    3.29
  -1   3  11    2.60    1.96
   0   3  11   98.19    8.58
   0  -3 -11   82.55    8.13
   0   3 -11   67.04    8.96
   0  -3 -11   84.00   10.74
   0   3 -11   87.03   10.18
  -1  -3 -11   61.70    7.28
  -1   3 -11   65.42    8.45
  -1  -3 -11   69.05   10.28
  -1   3 -11   61.70    9.04
  -2  -3 -11   29.21    5.01
  -2   3 -11   17.91    5.21
  -2   3 -11   23.66    4.97
  -2  -3 -11   21.72    6.75
  -3  -3 -11   57.30    7.79
  -3   3 -11   61.02    7.84
  -3   3 -11   56.37    9.35
  -3  -3 -11   48.42    9.26
  -4  -3 -11   -3.64    3.26
  -4   3 -11    1.69    3.37
  -4  -3 -11    0.62    3.92
  -5  -3 -11   16.55    6.00
  16  -4 -11  217.73   20.47
 -16  -4  11  181.43   18.05
 -16  -4  11  189.02   18.13
 -16   4  11  203.95   19.17
 -15  -4  11   51.15    9.71
  15  -4 -11   45.62    7.47
  15  -4 -11   52.64   10.04
 -15  -4  11   35.23    7.98
 -15   4  11   51.68    9.56
 -14  -4  11   14.90    5.02
  14  -4 -11   15.30    4.96
  14  -4 -11    6.69    4.60
 -14  -4  11    7.50    3.68
 -14   4  11   12.19    4.70
 -13  -4  11    9.38    3.95
  13  -4 -11   15.99    5.38
 -13  -4  11    2.52    4.23
 -13   4  11   15.07    5.75
 -12  -4  11   -1.94    2.75
  12  -4 -11    2.43    4.17
 -11  -4  11   32.99    6.32
  11  -4 -11   15.90    5.23
  10   4 -11   27.19    5.14
 -10  -4  11   19.47    4.53
  10  -4 -11   22.95    6.60
  10   4 -11   23.19    6.50
   9   4 -11    3.17    2.07
  -9  -4  11    5.52    2.79
   9   4 -11    4.48    3.31
   8   4 -11    5.84    2.19
  -8  -4  11    7.65    2.54
  -8  -4  11    6.12    3.63
  -8   4  11    3.45    3.04
   8   4 -11    8.10    4.52
  -7  -4  11    2.82    1.82
   7   4 -11    3.75    2.00
  -7  -4  11    4.14    3.70
  -7   4  11    1.40    3.40
   7   4 -11    6.26    4.11
   6   4 -11   56.13    4.42
   6   4 -11   50.14    5.54
  -6  -4  11   53.57    7.67
  -6   4  11   53.01    8.04
   6   4 -11   49.31    8.38
   5   4 -11   -1.33    2.72
  -5  -4  11   -1.76    3.65
  -5   4  11   -3.30    4.68
   5   4 -11    1.44    1.77
   4  -4 -11  547.41   23.93
  -4   4  11  585.73   24.93
  -4  -4  11  537.61   26.51
  -4   4  11  571.95   26.71
   4   4 -11  553.44   27.40
   4   4 -11  583.46   23.73
   3  -4 -11    3.16    2.50
   3   4 -11    0.77    2.76
  -3   4  11    2.47    3.13
  -3   4  11    1.23    2.16
  -3  -4  11    4.36    4.08
   3   4 -11    7.12    3.84
   2  -4 -11    1.55    2.56
   2   4 -11    5.87    3.88
   2   4 -11    9.12    3.99
  -2   4  11    1.42    2.23
   1  -4 -11    2.43    2.27
   1   4 -11    1.03    3.16
   1   4 -11    2.58    3.03
  -1   4  11    0.32    1.87
   0  -4 -11    7.53    3.27
   0   4 -11    8.38    3.69
   0  -4 -11    7.05    3.73
   0   4 -11   -1.43    3.03
  -1  -4 -11   24.90    5.15
  -1   4 -11   32.71    5.78
  -1  -4 -11   33.79    6.90
  -2  -4 -11    5.50    3.69
  -2   4 -11    6.99    4.37
  -2  -4 -11    5.94    4.46
  -3  -4 -11    5.05    3.41
  -3  -4 -11   11.98    5.33
  -4  -4 -11   26.05    5.95
  -4  -4 -11   21.19    5.82
  -5  -4 -11    9.77    5.32
 -16  -5  11    5.05    4.14
 -16  -5  11    8.62    4.45
 -16   5  11   15.01    5.60
 -15  -5  11   47.69    8.69
  15  -5 -11   45.41    7.56
  15  -5 -11   51.43    9.98
 -15  -5  11   53.27   10.00
 -15   5  11   44.64    8.70
 -14  -5  11   77.67   11.39
  14  -5 -11   73.02   11.43
 -14  -5  11   79.39   11.55
 -14   5  11   77.37   10.94
 -13  -5  11    0.99    3.76
  13  -5 -11    1.88    4.48
 -12  -5  11   28.32    6.86
  12  -5 -11   30.91    7.58
 -11  -5  11   48.48    7.66
  11  -5 -11   54.79    9.23
 -10  -5  11  102.37    9.98
  -9  -5  11   -1.02    2.70
  -9  -5  11    9.42    4.01
  -9   5  11   -0.73    3.94
  -8  -5  11   75.36    7.37
  -8  -5  11   60.16    8.58
  -8   5  11   64.96    8.66
  -7  -5  11   90.96    7.33
  -7  -5  11   76.20    9.62
  -7   5  11   70.03    8.84
   7   5 -11   81.67   11.00
  -6  -5  11    1.99    1.50
   6   5 -11    3.53    2.10
  -6  -5  11    1.43    3.09
   6   5 -11   -1.07    3.58
  -5  -5  11    2.34    1.05
   5  -5 -11   -6.12    3.74
  -5  -5  11    0.77    3.91
  -5   5  11    1.89    3.56
   5   5 -11    4.30    2.49
   5   5 -11    0.77    3.39
   4  -5 -11   -4.89    3.60
   4   5 -11   -2.07    2.21
  -4  -5  11    0.27    3.03
  -4   5  11    8.50    3.58
   4   5 -11    4.42    3.34
   3  -5 -11   28.36    5.66
   3   5 -11   25.59    4.80
   3   5 -11   32.62    6.32
   2  -5 -11   52.91    7.58
   2   5 -11   45.35    6.96
   2   5 -11   55.90    8.13
   1  -5 -11    1.14    2.80
   1   5 -11    5.87    4.33
   1   5 -11   -4.70    4.40
   0  -5 -11  160.31   13.16
   0   5 -11  168.70   13.69
  -1  -5 -11    9.44    4.04
  -1   5 -11    5.00    3.49
  -2  -5 -11   37.76    6.79
  -2  -5 -11   34.60    7.73
  -2   5 -11   37.85    6.27
  -3  -5 -11   18.83    5.12
  -3  -5 -11   24.43    6.90
  -4  -5 -11   44.93    7.75
  -4  -5 -11   55.68   10.32
  -5  -5 -11   12.22    5.09
 -16  -6  11  -15.16    4.81
 -16   6  11   -8.71    5.06
 -15  -6  11    0.35    3.21
 -15  -6  11   -2.97    4.31
 -15   6  11   -7.00    4.93
 -14  -6  11   17.10    6.36
  14  -6 -11   13.81    6.36
 -13  -6  11    1.93    3.74
  13  -6 -11   -3.41    5.15
 -12  -6  11    3.50    3.43
 -11  -6  11    0.70    3.11
 -10  -6  11    4.19    3.38
  -9  -6  11   42.39    6.48
  -9  -6  11   38.47    7.18
  -9   6  11   32.23    6.05
  -8  -6  11    4.89    2.15
  -8  -6  11    0.12    3.51
  -8   6  11   -1.38    3.37
  -7  -6  11   -2.17    2.14
  -7  -6  11    1.62    3.36
  -7   6  11   -3.75    2.74
  -6  -6  11   10.01    2.67
   6   6 -11   11.36    2.60
  -6  -6  11    7.07    3.98
  -6   6  11    4.79    3.92
  -5  -6  11   37.11    3.64
   5  -6 -11   29.26    6.38
  -5  -6  11   28.25    5.65
  -5   6  11   33.13    6.44
   5   6 -11   39.91    4.99
   4  -6 -11    5.34    3.37
  -4  -6  11    5.16    3.71
  -4   6  11    6.53    3.31
   4   6 -11    1.06    2.05
   3  -6 -11   41.29    6.94
   3   6 -11   40.92    6.28
   2  -6 -11   -2.44    3.59
   2   6 -11   -0.31    2.53
   1  -6 -11   61.36    8.70
   0  -6 -11    0.77    2.77
  -1  -6 -11    6.33    3.96
  -2  -6 -11   -3.36    3.67
  -3  -6 -11    4.95    4.12
  -4  -6 -11   10.21    4.08
  -5  -6 -11    5.42    3.96
 -15  -7  11   -1.80    4.31
 -14  -7  11   23.17    6.83
 -13  -7  11   18.11    5.58
 -12  -7  11   -0.81    2.99
 -11  -7  11    4.72    2.80
 -10  -7  11   26.54    5.87
 -10  -7  11   15.43    5.04
 -10   7  11   14.65    4.74
  -9  -7  11   23.88    5.42
  -9  -7  11   17.81    5.63
  -9   7  11   22.48    5.04
  -8  -7  11   13.33    3.95
  -8  -7  11   19.71    5.36
  -8   7  11    6.59    3.16
  -7  -7  11  137.63   10.55
  -7  -7  11  145.95   13.13
  -7   7  11  153.22   13.13
  -6  -7  11   -0.46    1.68
   6  -7 -11   -1.84    3.99
  -6  -7  11   -0.77    3.07
  -6   7  11    0.10    3.00
   5  -7 -11    4.96    3.89
  -5  -7  11   -0.04    3.13
  -5   7  11   -0.62    3.74
   4  -7 -11   -5.71    4.76
   4   7 -11    3.63    2.36
   3  -7 -11   74.73   10.32
   3   7 -11   84.91    8.70
   2  -7 -11   13.99    5.37
   1  -7 -11   -4.27    4.46
   0  -7 -11   -7.49    4.62
  -1  -7 -11  115.37   13.20
  -2  -7 -11   35.15    7.53
  -3  -7 -11   32.58    7.76
  -4  -7 -11    4.93    4.37
  -5  -7 -11    4.35    4.57
 -14  -8  11   76.89   12.37
 -13  -8  11   57.14    9.83
 -12  -8  11   18.68    5.45
 -11  -8  11   20.69    5.56
 -11  -8  11   13.28    5.18
 -10  -8  11    3.65    2.97
 -10  -8  11   -4.78    3.68
 -10   8  11   -2.79    3.02
  -9  -8  11   -2.90    3.11
  -9  -8  11   -1.90    3.88
  -9   8  11    2.25    2.75
  -8  -8  11   19.87    5.15
  -8  -8  11    8.90    4.02
  -8   8  11   13.41    4.44
   7  -8 -11   41.15    8.69
  -7  -8  11   36.55    6.44
  -7   8  11   33.37    6.00
   6  -8 -11   17.24    5.46
  -6  -8  11   21.35    4.40
  -6   8  11   25.50    5.25
   5  -8 -11    2.52    3.75
   4  -8 -11   22.36    6.19
   3  -8 -11   46.70    8.83
   2  -8 -11   -2.70    3.09
   1  -8 -11    7.57    4.08
   0  -8 -11   -2.94    4.36
  -1  -8 -11   -6.08    4.34
  -2  -8 -11   12.65    5.27
  -3  -8 -11    5.02    4.26
   8  -9 -11   -5.46    5.67
   7  -9 -11   -9.05    4.99
   6  -9 -11   27.75    7.44
   5  -9 -11    2.54    3.43
   4  -9 -11   70.28   11.40
   3  -9 -11   -3.42    3.73
   2  -9 -11   14.76    6.22
   1  -9 -11   -2.05    3.60
   0  -9 -11   -3.58    4.96
  16   0 -12  603.25   32.31
 -16   0  12  608.24   34.85
  15   0 -12  210.50   17.81
 -15   0  12  268.68   21.50
  14   0 -12  248.42   19.13
 -14   0  12  222.54   19.17
  13   0 -12   22.44    5.91
 -13   0  12   36.90    7.56
  12   0 -12   16.78    5.04
  11   0 -12  252.04   16.46
 -11   0  12  257.89   15.66
  11   0 -12  264.28   19.02
  10   0 -12   -0.12    2.08
  10   0 -12    0.55    2.84
 -10   0  12    2.31    2.01
  10   0 -12   -3.79    3.94
   9   0 -12   23.24    4.66
   9   0 -12   13.03    3.48
  -9   0  12    9.36    3.18
   8   0 -12   -1.56    1.70
  -8   0  12    2.67    3.25
  -8   0  12    3.92    2.99
   8   0 -12   -2.07    2.64
   7   0 -12  570.68   21.29
   7   0 -12  566.00   20.92
  -7   0  12  544.98   27.44
   6   0 -12   50.38    4.97
  -6   0  12   60.33    8.63
   5   0 -12   82.47    5.63
   5   0 -12   72.24    5.31
  -5   0  12   80.69    9.88
   4   0 -12  738.10   19.94
   4   0 -12  724.97   19.61
  -4   0  12  685.09   31.72
   4   0 -12  640.98   28.95
   3   0 -12  328.11    9.22
   3   0 -12  329.08    9.11
  -3   0  12  294.56   19.93
   3   0 -12  300.87   19.28
   2   0 -12 1116.61   42.36
   1   0 -12   49.03    8.41
   0   0 -12   65.82    9.80
  -1   0 -12  360.44   23.73
  -2   0 -12  238.74   19.87
  -3   0 -12  234.56   20.15
  -4   0 -12   85.65   12.73
  -5   0 -12   21.97    7.43
  17  -1 -12   12.58    5.49
  16  -1 -12  135.52   14.09
 -16  -1  12  170.72   18.16
 -16   1  12  141.02   15.99
  15  -1 -12    5.31    4.13
  15   1 -12   11.03    5.41
 -15  -1  12    3.83    3.70
 -15   1  12    7.53    4.32
  14  -1 -12   76.07   10.56
  14  -1 -12   61.01    9.17
  14   1 -12   65.14   10.01
 -14  -1  12   80.13   11.56
 -14   1  12   75.35   11.38
  13  -1 -12  139.08   13.70
  13   1 -12  155.52   15.25
  13  -1 -12  170.37   15.19
 -13  -1  12  154.20   15.50
 -13   1  12  172.60   16.07
  12  -1 -12    4.61    3.12
 -12  -1  12   13.79    3.27
  12   1 -12   13.03    4.49
  12  -1 -12   15.59    4.67
  11  -1 -12    8.42    3.68
  11   1 -12   12.92    4.93
  11  -1 -12    9.94    4.78
 -11  -1  12    6.38    2.69
  10  -1 -12  363.78   19.53
  10   1 -12  383.18   19.77
  10   1 -12  364.74   22.94
 -10  -1  12  409.40   18.90
   9   1 -12    4.48    2.47
   9  -1 -12   -0.28    1.90
   9   1 -12    0.65    1.97
   9   1 -12   -1.24    4.15
   9  -1 -12    7.53    3.29
  -9  -1  12    0.50    1.78
   8  -1 -12  700.12   25.98
   8  -1 -12  738.73   26.89
   8   1 -12  704.83   24.18
  -8  -1  12  745.24   27.39
   8   1 -12  653.80   31.39
  -8  -1  12  639.71   30.28
  -8   1  12  616.14   29.71
   7   1 -12  989.84   29.36
   7   1 -12  946.70   28.38
   7  -1 -12  979.24   31.83
  -7  -1  12  893.96   37.32
  -7   1  12  896.62   37.35
   7   1 -12  947.72   38.67
   6   1 -12  973.27   26.73
   6  -1 -12  943.30   30.30
  -6  -1  12  935.26   37.68
  -6   1  12  905.58   37.19
   5  -1 -12  474.04   18.45
   5   1 -12  490.08   13.33
   5   1 -12  517.86   13.65
  -5  -1  12  459.35   24.82
  -5   1  12  477.09   25.23
   5   1 -12  451.65   22.40
   4  -1 -12  141.16    8.36
   4  -1 -12  130.60    8.04
  -4  -1  12  113.20   11.75
  -4   1  12  125.83   12.19
   4   1 -12  123.79   11.16
   3  -1 -12  539.02   17.63
  -3  -1  12  484.43   25.88
  -3   1  12  483.20   25.89
   3  -1 -12  493.90   25.54
   3   1 -12  488.22   24.66
   2  -1 -12   61.98    4.97
   2  -1 -12   61.84    8.96
   2   1 -12   58.04    8.42
   1  -1 -12   42.08    4.17
   1   1 -12   31.17    6.75
   1  -1 -12   36.44    7.27
   0  -1 -12  228.45   10.36
   0  -1 -12  191.58   16.79
   0   1 -12  180.30   16.01
  -1   1 -12   67.04   10.14
  -1  -1 -12   80.04   10.68
  -2  -1 -12   22.97    6.48
  -2   1 -12   15.65    5.76
  -3   1 -12   91.47   12.59
  -3  -1 -12   77.14   11.84
  -4   1 -12   10.21    5.08
  -4  -1 -12   -7.55    4.72
  -5   1 -12   59.86   10.79
  -5  -1 -12   50.28   10.42
  17  -2 -12  195.66   19.61
  17  -2 -12  246.71   19.17
  16  -2 -12   65.32   10.96
  16  -2 -12   81.18   10.84
 -16  -2  12  101.29   13.74
 -16   2  12   88.42   12.49
  15  -2 -12    7.60    4.50
  15  -2 -12    2.59    3.24
 -15  -2  12   -2.29    4.68
 -15   2  12   -1.00    4.54
  14  -2 -12  903.85   40.26
  14   2 -12  924.14   41.54
  14  -2 -12  885.91   39.06
 -14  -2  12  914.10   41.76
 -14   2  12  929.87   41.87
  13  -2 -12    6.16    3.99
  13   2 -12    4.54    3.59
  12  -2 -12    8.05    4.09
  12   2 -12    4.68    3.39
  11  -2 -12  322.08   19.60
  11   2 -12  291.95   21.12
 -11  -2  12  347.00   15.88
  10   2 -12   70.20    7.55
  10   2 -12   76.54   10.66
  10  -2 -12   55.74    7.81
   9   2 -12   23.70    4.43
   9   2 -12   24.65    6.08
   9  -2 -12   18.09    4.76
   8   2 -12   -0.06    1.35
   8  -2 -12    1.36    2.13
   8   2 -12    3.76    3.66
  -8  -2  12   -2.18    3.69
  -8   2  12   -1.93    4.06
   7  -2 -12   67.99    7.47
   7   2 -12   67.09    5.53
   7   2 -12   76.48    5.75
   7   2 -12   66.91    9.61
  -7  -2  12   61.79    8.63
  -7   2  12   61.05    8.70
   6  -2 -12  288.04   15.20
   6   2 -12  292.67   10.16
  -6  -2  12  284.09   19.09
  -6   2  12  295.27   19.44
   6   2 -12  286.13   19.92
   5  -2 -12    6.86    2.57
   5   2 -12    5.88    2.71
   5   2 -12    3.29    4.28
  -5  -2  12    7.92    4.89
  -5   2  12    1.13    3.58
   4  -2 -12   71.40    6.79
   4   2 -12   83.17    9.82
  -4  -2  12   71.81    9.62
  -4   2  12   68.92    8.98
   4   2 -12   66.16    7.91
   3  -2 -12  237.67   12.33
  -3  -2  12  207.19   16.77
  -3   2  12  229.56   17.12
   3   2 -12  221.11   15.65
   2  -2 -12  229.19   12.09
   2  -2 -12  225.74   17.22
   2   2 -12  227.32   16.50
   1  -2 -12    0.06    1.59
   1  -2 -12    6.48    4.78
   1   2 -12    3.81    3.45
   0  -2 -12    7.10    2.42
   0  -2 -12    3.07    3.47
   0   2 -12   -0.16    4.10
  -1  -2 -12  165.40   10.67
  -1  -2 -12  144.74   15.16
  -1   2 -12  175.72   15.89
  -2   2 -12   10.63    4.51
  -2  -2 -12   11.50    5.00
  -3  -2 -12  129.41   14.93
  -3   2 -12  123.07   14.50
  -4  -2 -12  366.64   26.69
  -4   2 -12  378.53   26.67
  -5   2 -12   39.46    9.34
 -17  -3  12    6.73    4.59
 -16  -3  12  231.65   20.13
  16  -3 -12  247.39   21.14
  16  -3 -12  199.96   16.89
 -16  -3  12  212.58   19.80
 -16   3  12  216.07   19.97
  15  -3 -12   35.76    8.36
 -15  -3  12   42.60    8.40
  15  -3 -12   47.07    8.22
 -15  -3  12   38.22    8.42
 -15   3  12   59.94   10.08
 -14  -3  12    3.51    3.98
  14  -3 -12    7.08    4.02
  14  -3 -12   -2.65    4.14
 -14  -3  12    3.63    4.50
 -14   3  12    4.00    4.23
 -13  -3  12   52.59    8.24
  13  -3 -12   55.07    8.47
  13   3 -12   43.76    8.62
 -12  -3  12   22.54    4.93
  12  -3 -12   28.84    6.34
  12   3 -12   22.59    7.14
 -11  -3  12  215.21   15.00
  11  -3 -12  208.68   16.57
  11   3 -12  232.15   18.92
 -10  -3  12 1062.64   36.34
  10  -3 -12 1039.61   39.76
  10   3 -12 1094.52   36.57
  10   3 -12 1013.40   43.27
   9   3 -12    5.16    2.41
   9   3 -12    2.67    3.78
  -9  -3  12    6.36    3.90
  -9   3  12    3.50    3.47
   8   3 -12   83.19    6.84
   8   3 -12   96.49   11.65
  -8  -3  12   91.81   10.81
  -8   3  12   70.11    9.31
   7  -3 -12   78.71    8.58
   7   3 -12   80.28    5.79
   7   3 -12   69.19    9.67
  -7  -3  12   76.99    9.47
  -7   3  12   58.62    8.34
   6   3 -12   36.66    2.46
   6   3 -12   26.60    2.15
   6   3 -12   18.43    3.85
   6   3 -12   31.67    7.20
  -6  -3  12   31.24    6.38
  -6   3  12   28.40    6.51
   5  -3 -12  479.29   20.92
  -5  -3  12  474.15   25.20
  -5   3  12  459.26   24.79
   5   3 -12  472.07   21.59
   5   3 -12  458.95   25.48
   4  -3 -12   70.31    7.29
   4   3 -12   65.52    8.96
  -4  -3  12   71.40    9.20
  -4   3  12   56.88    8.53
   4   3 -12   54.52    6.99
   3  -3 -12   83.11    7.98
  -3   3  12   79.03    7.67
   3   3 -12   70.60    9.14
  -3  -3  12   60.29    9.45
  -3   3  12   75.90   10.32
   3   3 -12   82.35    9.25
   2  -3 -12   56.75    6.59
  -2   3  12   63.16    7.13
   2   3 -12   60.31    8.53
   2   3 -12   74.61    9.11
  -1   3  12  305.12   16.14
   1  -3 -12  320.64   16.39
   1  -3 -12  313.24   21.79
   1   3 -12  305.01   19.70
   1   3 -12  297.57   19.65
   0  -3 -12  238.57   14.28
   0  -3 -12  239.05   18.87
   0   3 -12  257.58   17.66
   0   3 -12  225.82   17.68
  -1  -3 -12   85.69    8.49
  -1   3 -12   83.47    9.75
  -1  -3 -12   69.23   10.49
  -1   3 -12   72.27   10.48
  -2  -3 -12    9.22    3.26
  -2   3 -12    0.67    3.24
  -2   3 -12    3.81    2.68
  -2  -3 -12    3.96    4.15
  -3   3 -12   66.87   10.64
  -3  -3 -12   74.06   11.69
  -4  -3 -12   20.58    6.75
  -4   3 -12   16.97    5.61
 -17  -4  12   36.96    8.55
 -16  -4  12   36.73    8.45
  16  -4 -12   28.81    6.65
  16  -4 -12   26.43    7.87
 -16  -4  12   25.54    7.48
 -16   4  12   29.50    8.32
 -15  -4  12   76.01   11.13
  15  -4 -12   72.79   10.51
  15  -4 -12   85.73   12.62
 -15  -4  12   62.05   10.57
 -15   4  12   64.33   10.36
 -14  -4  12   44.84    8.48
  14  -4 -12   56.64    9.08
  14  -4 -12   54.50    9.41
 -13  -4  12   -0.64    3.52
  13  -4 -12   -5.51    4.81
 -12  -4  12  316.13   19.64
  12  -4 -12  304.74   21.52
 -11  -4  12  137.56   11.96
  11   4 -12  147.42   15.54
  11  -4 -12  116.62   12.56
 -10  -4  12  153.32   11.67
  10   4 -12  143.00   14.84
  -9  -4  12  143.16   10.23
  -9   4  12  120.64   12.27
   9   4 -12  138.28   14.69
  -9  -4  12  130.51   13.07
  -8  -4  12   10.62    2.38
  -8  -4  12   11.44    4.45
  -8   4  12    8.67    4.61
   8   4 -12    4.49    3.35
  -7  -4  12   14.12    4.14
  -7   4  12   12.77    4.79
   7   4 -12    9.17    3.08
   6   4 -12    3.20    0.78
   6   4 -12    5.63    4.55
   6   4 -12    5.00    2.96
  -6  -4  12    5.67    4.61
  -6   4  12    1.82    3.39
   5  -4 -12   10.99    3.44
   5   4 -12   22.55    6.30
  -5  -4  12   11.66    4.64
  -5   4  12   12.38    4.70
   5   4 -12   13.98    3.74
   4  -4 -12  248.71   15.53
  -4  -4  12  240.60   17.47
  -4   4  12  238.24   17.43
   4   4 -12  235.03   17.77
   4   4 -12  248.98   15.43
   3  -4 -12  114.61   10.50
   3   4 -12  111.10   11.71
   3   4 -12  114.23   10.80
   2  -4 -12    4.94    2.92
   2   4 -12    6.42    3.94
   2   4 -12    2.91    2.65
   1  -4 -12  140.27   11.41
   1   4 -12  130.16   12.23
   1   4 -12  113.62   11.85
   0  -4 -12    4.71    2.90
   0   4 -12   -3.45    3.70
   0   4 -12    2.26    2.42
   0  -4 -12   -0.26    3.71
  -1  -4 -12   47.89    7.03
  -1   4 -12   63.97    8.77
  -1  -4 -12   41.23    8.15
  -1   4 -12   41.94    7.61
  -2  -4 -12   95.13   10.43
  -2   4 -12   80.16    9.36
  -2  -4 -12   76.12   11.36
  -2   4 -12   78.39   11.11
  -3   4 -12    1.54    3.74
  -3  -4 -12    3.77    4.81
  -4  -4 -12   43.88    9.50
  -4   4 -12   58.74   10.69
 -16  -5  12    0.58    3.65
 -16   5  12   12.01    5.87
 -15  -5  12   76.32   11.07
  15  -5 -12   91.95   11.27
  15  -5 -12   90.23   12.85
 -14  -5  12   15.34    5.62
  14  -5 -12    4.47    4.31
  13  -5 -12  383.08   25.98
 -13  -5  12  367.48   23.03
 -12  -5  12   50.36    8.04
  12  -5 -12   44.96    9.26
 -11  -5  12  154.92   12.96
 -10  -5  12   80.58    8.49
 -10  -5  12   59.95    8.78
 -10   5  12   52.60    8.68
  -9  -5  12  139.37   10.40
  -9  -5  12  149.45   14.39
  -9   5  12  116.72   12.36
  -8  -5  12  331.27   15.50
  -8  -5  12  329.33   20.78
  -8   5  12  304.14   20.29
   8   5 -12  323.76   22.68
  -7  -5  12  340.62   13.67
  -7  -5  12  308.38   20.16
  -7   5  12  300.49   19.93
   7   5 -12  322.84   22.67
   6   5 -12   36.76    5.03
  -6  -5  12   32.61    6.01
  -6   5  12   33.62    6.88
   6   5 -12   48.77    9.07
   5  -5 -12   77.52    9.38
  -5  -5  12   92.41   10.58
  -5   5  12   94.81   10.55
   5   5 -12   99.34    8.82
   5   5 -12   89.36   11.49
   4  -5 -12  128.30   11.99
  -4  -5  12  128.41   12.51
  -4   5  12  125.86   12.30
   4   5 -12  161.18   14.96
   4   5 -12  139.70   11.26
   3  -5 -12  324.45   19.34
   3   5 -12  299.56   20.51
   3   5 -12  330.71   18.96
   2  -5 -12  205.03   15.20
   2   5 -12  237.07   17.44
   2   5 -12  225.80   16.11
   1  -5 -12    2.44    2.77
   1   5 -12    3.80    3.16
   1   5 -12   -4.00    4.52
   0  -5 -12  136.64   12.34
   0   5 -12  142.10   13.82
   0   5 -12  117.53   11.79
  -1   5 -12    1.56    2.25
  -1   5 -12    7.31    3.59
  -2  -5 -12    7.57    2.71
  -2  -5 -12   19.45    6.73
  -3  -5 -12   37.01    8.38
 -16  -6  12   40.28    8.83
 -15  -6  12   -0.53    3.84
 -14  -6  12  217.58   18.67
  14  -6 -12  228.67   20.83
 -13  -6  12    3.13    3.39
 -12  -6  12  273.93   19.11
 -11  -6  12  208.97   15.54
 -10  -6  12  109.59   10.38
 -10  -6  12   85.40   10.95
 -10   6  12   88.91   11.09
  -9  -6  12  109.54    9.68
  -9  -6  12  100.21   11.61
  -9   6  12   82.94   10.43
  -8  -6  12    6.78    2.74
  -8  -6  12    1.86    3.05
  -8   6  12    5.07    3.94
  -7  -6  12   51.56    8.48
  -7   6  12   64.29    9.15
   6  -6 -12   77.05    9.94
  -6  -6  12   76.42    9.82
  -6   6  12   89.20   10.62
   5  -6 -12   39.43    7.52
  -5  -6  12   40.29    7.40
  -5   6  12   51.77    8.25
   5   6 -12   59.01    6.62
   4  -6 -12  193.44   15.72
   4   6 -12  213.89   13.91
   3  -6 -12   -0.52    3.60
   3   6 -12    3.52    2.59
   2  -6 -12  266.62   18.95
   2   6 -12  304.43   19.02
   1  -6 -12  170.04   14.88
   1   6 -12  188.31   15.49
   0  -6 -12   18.05    4.71
   0   6 -12   23.27    5.78
  -1  -6 -12  145.78   14.00
  -2  -6 -12   16.14    5.09
  -3  -6 -12   36.47    7.58
 -15  -7  12   13.85    4.94
 -14  -7  12    0.86    3.30
 -13  -7  12   74.80   10.48
 -12  -7  12   54.59    8.80
 -11  -7  12  163.31   14.12
 -11  -7  12  137.93   14.09
 -11   7  12  129.24   13.55
 -10  -7  12  179.45   13.95
 -10  -7  12  168.24   15.20
 -10   7  12  176.67   15.22
  -9  -7  12    1.06    3.24
  -9   7  12   -0.80    3.58
  -8  -7  12  238.09   17.76
  -8   7  12  266.84   18.43
   7  -7 -12   17.83    5.77
  -7  -7  12   23.73    5.54
  -7   7  12   12.33    4.68
   6  -7 -12   12.14    4.33
  -6  -7  12   -0.89    3.87
  -6   7  12   11.02    3.54
   5  -7 -12  317.27   22.04
  -5  -7  12  325.95   20.39
   4  -7 -12    2.32    3.34
   3  -7 -12  185.45   16.35
   2  -7 -12   75.81   10.44
   2   7 -12   71.71    9.37
   1  -7 -12   26.43    6.50
   1   7 -12   46.26    7.65
   0  -7 -12   82.16   10.99
  -1  -7 -12   -5.73    4.38
  -2  -7 -12   16.28    6.05
  -3  -7 -12   42.92    8.77
 -12  -8  12  147.49   14.70
 -11  -8  12   12.04    4.46
 -10  -8  12  140.02   13.61
  -9  -8  12  101.57   11.62
  -8  -8  12   -2.97    2.74
  -8   8  12    6.86    3.96
   7  -8 -12    9.29    5.29
  -7  -8  12    5.72    2.96
  -7   8  12    8.61    3.48
   6  -8 -12    2.37    3.71
  -6  -8  12    5.74    3.76
   5  -8 -12    1.90    3.94
   4  -8 -12   40.85    8.36
   3  -8 -12   35.15    7.62
   2  -8 -12   32.25    7.32
   1  -8 -12  162.93   16.37
   0  -8 -12   -1.83    4.24
  -1  -8 -12   50.03    9.56
  -2  -8 -12   44.10    9.49
   7  -9 -12   66.82   11.21
   6  -9 -12   45.67    9.16
   5  -9 -12   26.38    7.62
   4  -9 -12   -2.43    3.21
   3  -9 -12   72.39   11.70
   2  -9 -12   25.60    6.59
  17   0 -13   -4.68    4.04
  16   0 -13   -1.80    3.85
 -16   0  13    8.41    5.43
 -15   0  13    3.61    4.01
  15   0 -13    8.04    4.71
  14   0 -13   -5.10    4.33
  13   0 -13   -0.83    3.06
  13   0 -13    0.77    3.20
  12   0 -13    0.33    3.41
  12   0 -13   -5.74    5.07
  11   0 -13    1.68    2.54
  11   0 -13    4.61    4.46
  10   0 -13   -2.30    1.96
  10   0 -13   -1.75    3.21
  10   0 -13   -2.84    3.01
   9   0 -13    2.42    2.14
  -9   0  13    0.69    3.87
   9   0 -13   -1.09    2.19
   8   0 -13    2.46    1.75
  -8   0  13   -1.85    3.83
   8   0 -13    1.08    2.04
   7   0 -13    0.38    1.35
  -7   0  13    2.73    3.61
   6   0 -13    1.07    1.61
  -6   0  13    2.40    3.61
   5   0 -13    0.46    1.07
  -5   0  13    4.42    4.77
   4   0 -13   -0.15    0.49
   4   0 -13    0.14    3.41
  -4   0  13   -0.35    3.83
   3   0 -13   -0.82    3.40
  -3   0  13    0.01    4.32
   2   0 -13    0.53    4.05
   1   0 -13   -0.68    3.67
   0   0 -13   -6.64    4.70
  -1   0 -13    4.56    3.83
  -2   0 -13    5.86    4.99
  -3   0 -13   -0.58    4.27
  18  -1 -13   14.69    6.29
  17  -1 -13  157.93   17.01
  17  -1 -13  130.22   14.56
  16  -1 -13   -2.89    4.79
  16   1 -13    5.44    4.63
 -16  -1  13   16.82    5.80
 -16   1  13   10.04    5.30
  16  -1 -13    5.92    3.41
  15  -1 -13   12.35    4.52
  15  -1 -13   29.21    7.32
  15   1 -13   25.71    7.24
 -15  -1  13   17.96    6.59
 -15   1  13   16.80    6.22
  14  -1 -13   12.28    5.22
  14  -1 -13    3.53    3.32
  14   1 -13    4.91    3.79
  13  -1 -13    7.42    4.45
  13   1 -13    5.83    4.67
  13  -1 -13   -0.42    3.43
  12  -1 -13   54.65    7.87
  12   1 -13   54.96    9.56
  12  -1 -13   50.76    8.59
  11   1 -13    3.40    2.83
 -11  -1  13    3.91    2.30
  11  -1 -13    0.25    3.97
  11  -1 -13    7.80    3.90
  10  -1 -13  319.07   18.12
  10   1 -13  305.10   16.72
  10   1 -13  280.37   20.80
 -10  -1  13  324.20   17.49
   9  -1 -13   12.51    3.68
   9   1 -13   14.65    3.83
  -9  -1  13    8.09    4.59
  -9   1  13   12.75    5.55
  -9  -1  13   12.07    3.64
   9   1 -13    8.40    4.01
   9  -1 -13   14.19    4.51
   8   1 -13  225.40   11.99
   8  -1 -13  258.75   14.68
  -8  -1  13  226.56   17.58
  -8   1  13  231.52   17.81
   8   1 -13  246.79   18.79
   7  -1 -13   10.98    3.04
  -7  -1  13    8.87    4.05
  -7   1  13   22.49    6.05
   7   1 -13   20.69    6.64
   6  -1 -13    6.44    2.43
  -6  -1  13   -0.78    4.93
  -6   1  13   -2.70    5.60
   5  -1 -13  103.91    7.33
   5   1 -13   96.30   10.33
  -5  -1  13   98.82   11.55
  -5   1  13  120.73   12.74
   4  -1 -13   53.52    4.79
   4   1 -13   62.68    8.68
  -4  -1  13   54.60    9.25
  -4   1  13   59.77    9.57
   3  -1 -13    0.61    1.13
   3  -1 -13   -0.07    3.78
  -3  -1  13    0.48    4.70
  -3   1  13    0.16    3.94
   3   1 -13    0.76    2.65
   2  -1 -13    6.33    3.29
   2   1 -13    4.62    4.00
   1  -1 -13  233.62   18.66
   1   1 -13  233.50   18.08
   0   1 -13    4.99    3.70
   0  -1 -13   14.38    5.13
  -1   1 -13   -0.71    3.77
  -1  -1 -13   -4.75    5.32
  -2   1 -13    0.74    2.81
  -2  -1 -13   16.13    5.88
  -3  -1 -13    9.62    5.30
  -3   1 -13   -1.02    4.65
  17  -2 -13    0.69    3.29
  16  -2 -13   94.04   13.20
  16  -2 -13   87.82   11.79
 -16  -2  13  105.84   14.24
 -16   2  13   97.85   13.69
  15  -2 -13    2.65    4.20
  15  -2 -13   -3.98    3.67
  14  -2 -13    1.24    3.89
  14  -2 -13    9.88    5.15
  14   2 -13    9.69    5.91
  13  -2 -13    8.29    4.01
  13  -2 -13   17.27    5.72
  13   2 -13    9.97    5.01
  12   2 -13   99.88   13.12
  12  -2 -13   93.89   11.01
  11  -2 -13  129.84   12.34
  11   2 -13  136.51   14.28
  10   2 -13   40.32    8.52
  10  -2 -13   53.85    7.69
   9   2 -13  148.51    9.94
  -9   2  13  137.47   13.97
   9   2 -13  137.90   13.93
  -9  -2  13  132.96   13.45
   8  -2 -13   31.01    5.66
   8   2 -13   29.52    6.18
  -8  -2  13   18.54    6.11
  -8   2  13   17.77    5.56
   8   2 -13   27.97    3.75
   7  -2 -13    1.66    1.78
   7   2 -13    5.03    3.84
  -7  -2  13    0.52    3.40
  -7   2  13    5.68    3.58
   6  -2 -13    4.35    2.27
   6   2 -13    8.31    5.02
  -6  -2  13    7.30    4.29
  -6   2  13    2.85    3.91
   5  -2 -13   67.59    6.69
   5   2 -13   62.68    8.07
   5   2 -13   63.72    9.80
  -5  -2  13   71.66   10.01
  -5   2  13   83.99   10.75
   4  -2 -13   29.59    4.28
   4   2 -13   25.13    5.70
  -4  -2  13   31.40    7.02
  -4   2  13   26.56    6.39
   4   2 -13   27.32    5.49
   3  -2 -13   19.83    3.78
   3   2 -13   10.67    3.69
   3   2 -13   19.36    5.09
   2  -2 -13  166.05   10.13
   2  -2 -13  151.64   14.97
   2   2 -13  153.13   14.16
   1   2 -13    6.17    3.48
   1  -2 -13    8.86    5.35
   0  -2 -13   10.40    5.25
   0   2 -13    5.03    3.97
  -1  -2 -13    5.94    5.11
  -1   2 -13    8.98    3.90
  -2  -2 -13   12.54    5.55
  -2   2 -13   11.10    5.18
  -3   2 -13    6.71    6.06
  -3  -2 -13   -2.76    3.99
 -17  -3  13   -3.51    3.52
  17  -3 -13    6.35    5.20
 -16  -3  13   -0.58    3.53
  16  -3 -13    2.63    3.44
  16  -3 -13    1.75    4.96
 -16   3  13    6.87    4.44
 -15  -3  13    7.73    4.41
  15  -3 -13   -0.90    3.95
  15  -3 -13   11.51    5.70
 -14  -3  13    6.55    4.20
  14  -3 -13    6.06    3.39
  13  -3 -13  128.07   13.77
  13   3 -13  122.38   14.41
  12  -3 -13   30.10    7.10
  12   3 -13   28.69    7.68
  11  -3 -13    7.60    4.27
  11   3 -13    3.75    2.98
  10   3 -13   61.60    9.87
 -10  -3  13   78.78   10.67
 -10   3  13   68.26   10.08
   9   3 -13   22.32    6.00
  -9  -3  13   14.14    4.80
  -9   3  13    9.12    4.64
   8   3 -13   51.35    4.75
   8   3 -13   38.42    7.71
  -8  -3  13   36.98    7.40
  -8   3  13   31.65    6.61
   7  -3 -13   64.89    7.75
   7   3 -13   84.06   10.96
  -7  -3  13   80.92   10.46
  -7   3  13   96.34   11.01
   6   3 -13   11.95    2.82
   6   3 -13   13.02    5.14
  -6  -3  13    7.68    3.87
  -6   3  13   11.74    5.23
   5  -3 -13   12.14    3.53
   5   3 -13   15.72    5.42
   5   3 -13   17.18    3.92
  -5  -3  13   13.65    4.81
  -5   3  13   15.94    5.57
   4  -3 -13  106.65    9.30
   4   3 -13   91.06   11.26
  -4  -3  13   94.23   11.60
  -4   3  13   88.95   10.87
   4   3 -13   83.60    9.36
   3  -3 -13   16.44    3.89
   3   3 -13   20.87    5.52
   3   3 -13    5.41    3.20
   2  -3 -13  124.75    9.84
   2   3 -13  119.24   12.22
   2   3 -13  125.70   13.10
   1  -3 -13  110.20    9.28
   1  -3 -13   98.02   12.58
   1   3 -13   98.81   11.58
   1   3 -13   92.20   11.42
   0   3 -13   15.77    4.71
   0  -3 -13   19.50    5.61
   0   3 -13   19.26    5.78
  -1   3 -13    3.75    4.69
  -1   3 -13    1.72    2.53
  -1  -3 -13    1.66    3.65
  -2   3 -13    9.87    4.81
  -2  -3 -13    1.78    3.10
  -3   3 -13   -0.94    4.11
 -17  -4  13    3.82    3.28
 -16  -4  13   14.22    5.51
  16  -4 -13   14.16    4.89
 -15  -4  13    0.07    3.34
  15  -4 -13    4.75    3.53
  15  -4 -13   -4.31    4.59
 -14  -4  13   11.51    3.82
  14  -4 -13   20.05    6.30
 -13  -4  13   47.63    7.84
  13  -4 -13   39.76    8.43
 -12  -4  13   72.38    9.41
  12  -4 -13   59.24    9.42
  12   4 -13   72.04   11.42
 -11  -4  13    4.39    2.66
  11   4 -13   -1.05    3.82
 -10  -4  13   55.20    8.74
 -10   4  13   52.85    8.72
  10   4 -13   58.51   10.16
  -9  -4  13   16.80    5.85
   9   4 -13   20.58    6.30
  -8  -4  13   11.86    5.55
  -8   4  13    7.86    4.78
   8   4 -13   11.04    4.47
  -7  -4  13   79.52   10.58
  -7   4  13   66.18    9.58
   7   4 -13   60.13    9.59
   6  -4 -13   29.18    5.28
   6   4 -13   28.33    7.38
   6   4 -13   28.06    4.85
  -6  -4  13   37.43    7.58
  -6   4  13   25.69    6.06
   5  -4 -13   40.00    6.39
   5   4 -13   46.96    8.68
  -5  -4  13   41.18    7.84
  -5   4  13   38.26    7.58
   5   4 -13   35.11    6.12
   4  -4 -13    8.36    2.96
   4   4 -13   10.77    4.98
  -4  -4  13   11.30    5.49
  -4   4  13    9.69    5.23
   4   4 -13    2.36    2.49
   3  -4 -13   61.15    7.91
   3   4 -13   61.92    9.28
   3   4 -13   54.33    7.74
   2  -4 -13   95.18    9.49
   2   4 -13  103.38   11.58
   2   4 -13   96.34   11.02
   1  -4 -13    1.67    2.72
   1   4 -13    4.92    3.21
   1   4 -13   -3.44    3.36
   0  -4 -13    6.26    3.16
   0   4 -13    5.56    3.70
   0  -4 -13    6.04    4.07
   0   4 -13   -1.65    4.10
  -1   4 -13    3.22    3.63
  -1  -4 -13   -7.40    5.16
  -1   4 -13   -6.42    4.33
  -2  -4 -13   15.07    6.92
  -2   4 -13   21.39    6.63
  -3   4 -13   11.90    5.58
 -16  -5  13   17.34    5.47
 -15  -5  13    3.88    3.81
  15  -5 -13    2.83    3.07
 -14  -5  13   -0.59    3.39
  14  -5 -13    4.51    4.33
 -13  -5  13    3.67    3.72
  13  -5 -13    7.09    5.30
 -12  -5  13   21.70    4.96
 -11  -5  13  109.05   10.49
 -11  -5  13   99.94   12.13
 -11   5  13  107.30   12.66
 -10  -5  13    2.81    2.25
 -10  -5  13   -2.40    5.14
 -10   5  13    3.63    4.06
  -9  -5  13  104.52    8.48
  -9  -5  13   97.83   11.83
  -9   5  13  105.15   12.00
   9   5 -13  109.31   13.92
  -8  -5  13    7.65    4.83
  -8   5  13    9.02    4.64
   8   5 -13    7.21    4.94
  -7  -5  13   53.96    8.58
  -7   5  13   57.30    8.90
   7   5 -13   51.93    9.30
   6  -5 -13    5.21    3.09
   6   5 -13    5.33    2.40
  -6  -5  13    4.08    3.64
  -6   5  13    6.15    4.17
   6   5 -13    6.16    4.52
   5  -5 -13   19.58    5.19
  -5  -5  13   14.85    4.82
  -5   5  13   25.32    6.28
   5   5 -13   26.09    5.00
   5   5 -13   20.03    6.49
   4  -5 -13   25.55    5.64
   4   5 -13   24.54    5.25
   4   5 -13   29.27    7.21
   3  -5 -13   15.40    4.90
   3   5 -13   15.72    4.86
   3   5 -13    0.49    3.23
   2  -5 -13   24.66    5.12
   2   5 -13   36.80    7.21
   2   5 -13   28.61    5.94
   1  -5 -13   16.00    4.66
   1   5 -13   13.89    4.69
   1   5 -13   -0.68    4.30
   0  -5 -13   19.33    4.72
   0   5 -13   19.57    5.85
   0   5 -13   19.63    5.24
  -1   5 -13   25.78    6.26
  -2   5 -13   -5.36    4.73
 -16  -6  13    5.32    4.35
 -15  -6  13   11.82    5.20
 -14  -6  13    1.88    3.47
 -13  -6  13   39.66    7.31
 -12  -6  13    1.19    2.56
 -12  -6  13   -5.27    4.17
 -12   6  13   -1.95    3.80
 -11  -6  13   34.63    7.96
 -11   6  13   29.57    7.32
 -10  -6  13   24.69    6.77
 -10   6  13   14.36    5.36
  -9  -6  13    2.31    3.14
  -9   6  13    4.31    3.89
  -8  -6  13    5.81    4.18
  -8   6  13   10.01    4.41
   7  -6 -13    9.37    3.67
  -7  -6  13   13.10    5.43
  -7   6  13   12.34    5.02
   6  -6 -13    0.26    3.23
  -6  -6  13   -4.71    4.00
  -6   6  13   -2.66    3.90
   5  -6 -13   12.09    4.77
  -5  -6  13    7.09    4.93
  -5   6  13    6.83    4.39
   4  -6 -13   47.97    7.88
   4   6 -13   56.03    7.55
   3  -6 -13   11.84    4.46
   3   6 -13   28.96    6.00
   2  -6 -13    5.43    3.54
   2   6 -13    5.87    3.94
   1  -6 -13   -1.30    3.17
   1   6 -13    0.83    2.81
   0  -6 -13   -2.22    2.21
   0   6 -13    1.42    3.09
  -1   6 -13    5.71    2.56
  -2   6 -13    3.97    2.70
 -13  -7  13   11.27    5.47
 -13   7  13   17.41    5.64
 -12  -7  13   -5.89    5.09
 -12   7  13   -0.02    4.31
 -11  -7  13    2.87    3.28
 -11   7  13    8.19    2.92
 -10  -7  13    5.73    3.94
 -10   7  13   18.95    6.14
  -9  -7  13   44.02    8.03
  -9   7  13   49.80    8.52
  -8  -7  13   10.68    4.82
  -8   7  13   10.82    4.92
   7  -7 -13    1.19    3.13
  -7  -7  13   20.74    6.11
  -7   7  13   14.94    5.01
   6  -7 -13   16.18    6.00
  -6  -7  13   12.93    5.17
  -6   7  13   13.13    4.52
   5  -7 -13   -1.12    3.24
   4  -7 -13   11.66    4.73
   3  -7 -13   -3.82    3.91
   2  -7 -13    6.08    3.61
   1  -7 -13   -2.73    2.51
   0  -7 -13    4.06    3.50
   0   7 -13    6.27    4.34
  -1   7 -13   24.91    6.66
 -11  -8  13   30.51    7.68
 -10  -8  13   10.10    4.72
  -9  -8  13    4.22    3.07
   8  -8 -13   28.80    7.80
  -8  -8  13   27.67    6.62
   7  -8 -13    4.49    3.98
  -7  -8  13   -0.54    3.56
   6  -8 -13   45.91    9.14
   5  -8 -13   44.85    8.40
   4  -8 -13   18.73    6.20
   3  -8 -13   22.94    6.89
   2  -8 -13   34.78    7.74
   1  -8 -13    1.48    3.45
   0  -8 -13    6.22    3.53
  17   0 -14   56.54   10.11
  16   0 -14   -0.59    3.46
  16   0 -14    6.91    3.34
  15   0 -14   56.71    8.92
  15   0 -14   53.62   10.19
  14   0 -14  115.73   12.55
  14   0 -14  101.83   13.01
  13   0 -14   92.45   10.73
  13   0 -14   78.94   11.47
  12   0 -14   24.48    5.67
  12   0 -14   27.04    7.50
  11   0 -14   -4.19    3.88
  11   0 -14    0.31    2.43
 -10   0  14    8.97    5.20
  10   0 -14   15.90    5.66
  10   0 -14   18.76    4.23
   9   0 -14  351.33   17.09
  -9   0  14  339.19   23.20
  -8   0  14   10.71    4.76
  -7   0  14   -6.21    5.26
  -6   0  14  157.71   15.52
  -5   0  14   70.02   10.49
   4   0 -14   76.81    9.91
  -4   0  14   66.40   10.24
   3   0 -14   30.17    6.37
   2   0 -14  165.84   16.19
   1   0 -14   74.17   11.10
   0   0 -14   23.02    6.74
  -1   0 -14    7.84    4.21
  -2   0 -14  199.67   19.58
  18  -1 -14   40.80    8.50
  17  -1 -14    6.19    3.55
  17  -1 -14    4.35    3.74
  16  -1 -14  149.92   15.96
  16  -1 -14  131.62   14.89
  16   1 -14  139.28   16.27
  15  -1 -14  127.60   14.28
  15  -1 -14  100.52   13.24
  15   1 -14  109.55   14.19
  14  -1 -14   22.93    5.90
  14   1 -14   43.60    9.22
  14  -1 -14   40.75    8.48
  13   1 -14  104.03   11.16
  13   1 -14   97.08   12.81
  13  -1 -14   94.40   12.48
  13  -1 -14  102.34   11.64
  12   1 -14   19.56    5.01
  12   1 -14   30.82    7.81
  12  -1 -14   16.16    5.39
  12  -1 -14   20.85    5.04
  11   1 -14   73.87    8.55
 -11   1  14   75.06   10.80
  11   1 -14   57.54    9.89
  11  -1 -14   77.54    9.14
  10   1 -14  281.45   15.52
  10  -1 -14  297.96   17.33
  10   1 -14  281.02   21.52
 -10  -1  14  254.27   19.93
 -10   1  14  293.09   21.43
  -9  -1  14   12.30    3.78
  -9   1  14   12.27    4.73
   9   1 -14    5.71    3.90
   9   1 -14   15.48    3.45
  -8  -1  14  209.06   17.90
  -8   1  14  218.82   18.16
   8   1 -14  223.55   18.65
  -7  -1  14  238.59   18.78
  -7   1  14  218.73   18.08
   7   1 -14  212.64   17.97
   6  -1 -14   69.14    6.12
  -6  -1  14   57.22    9.55
  -6   1  14   68.40   10.40
  -5  -1  14  694.86   33.97
  -5   1  14  647.89   32.99
   5   1 -14  665.51   30.60
   4   1 -14   14.28    5.14
  -4  -1  14   19.61    5.66
  -4   1  14    7.92    4.15
   3  -1 -14  157.38   15.35
   3   1 -14  176.07   15.57
   2  -1 -14   21.30    6.30
   2   1 -14   28.92    6.79
   1  -1 -14   32.77    7.77
   1   1 -14   17.15    6.05
   0   1 -14   58.10   10.16
   0  -1 -14   56.83   10.28
  -1   1 -14   83.79   12.52
  -1  -1 -14   70.36   11.41
  -2   1 -14   14.91    6.58
  -2  -1 -14   17.50    6.75
  17  -2 -14  110.97   13.72
  16  -2 -14  262.08   21.84
  16  -2 -14  258.97   21.00
  15  -2 -14   36.15    7.79
  15  -2 -14   40.35    8.36
  15   2 -14   49.13    9.87
  14  -2 -14   54.83    9.74
  14  -2 -14   70.08   10.80
  14   2 -14   50.72    9.31
  13  -2 -14   58.36   10.10
  13  -2 -14   74.68   10.15
  13   2 -14   71.59   11.33
  12  -2 -14  208.02   16.37
  12   2 -14  234.80   19.95
  11   2 -14   -1.96    2.38
  11   2 -14   -7.50    4.93
 -11  -2  14   -1.61    5.23
 -11   2  14   -4.58    5.06
  11  -2 -14   10.05    4.28
  10   2 -14   56.57    6.54
  10   2 -14   49.57    9.20
 -10  -2  14   43.44    8.56
 -10   2  14   43.18    8.67
   9   2 -14    0.07    3.97
  -9  -2  14   -1.66    4.73
  -9   2  14   -1.66    4.52
   8   2 -14    8.77    4.69
  -8  -2  14   10.69    4.36
  -8   2  14    8.95    4.40
  -7  -2  14  316.95   22.03
  -7   2  14  297.35   21.24
   7   2 -14  316.33   22.51
   6  -2 -14   47.61    5.80
   6   2 -14   38.25    8.31
  -6  -2  14   32.94    7.09
  -6   2  14   36.19    7.74
   5  -2 -14   59.00    6.22
   5   2 -14   54.48    8.10
   5   2 -14   70.92   10.26
  -5  -2  14   51.82    9.24
  -5   2  14   41.29    8.07
   4   2 -14    3.11    3.17
   4   2 -14    7.30    2.90
  -4  -2  14    6.24    4.04
   3   2 -14   15.21    4.98
   3   2 -14   17.42    4.85
   2  -2 -14  244.55   19.86
   2   2 -14  213.88   17.82
   2   2 -14  209.13   17.65
   1   2 -14   46.92    8.81
   1  -2 -14   52.09    9.71
   1   2 -14   36.99    7.34
   0   2 -14   18.26    6.96
   0   2 -14   21.05    6.54
   0  -2 -14    6.71    4.07
  -1   2 -14   46.73    8.40
  -1   2 -14   40.40    8.68
  -1  -2 -14   48.59    9.77
  -2   2 -14   52.17   10.54
  17  -3 -14  116.69   13.97
  16  -3 -14   12.73    5.06
  16  -3 -14   12.32    5.64
  15  -3 -14   61.61   10.39
  15  -3 -14   43.44    8.87
  14  -3 -14    2.70    4.02
  14  -3 -14    8.47    4.59
  14   3 -14    8.80    5.88
  13  -3 -14   94.03   11.78
  13   3 -14   96.11   13.59
  12  -3 -14   83.28   10.63
  12   3 -14   90.91   12.71
 -11  -3  14    1.73    3.47
 -11   3  14   -0.45    3.59
  11   3 -14    4.29    4.23
 -10  -3  14  158.36   15.88
 -10   3  14  136.25   14.59
  10   3 -14  169.74   17.00
   9   3 -14   86.85   12.08
  -9  -3  14   88.78   12.15
  -9   3  14   68.54   10.09
  -8  -3  14  675.03   33.94
  -8   3  14  707.76   34.59
   8   3 -14  687.30   35.11
  -7  -3  14  149.67   14.89
  -7   3  14  164.60   15.64
   7   3 -14  176.35   16.74
   6  -3 -14   -2.84    2.12
   6   3 -14   -3.12    2.89
   6   3 -14    2.16    4.02
  -6  -3  14    5.92    3.72
  -6   3  14   -4.72    5.42
   5  -3 -14  315.18   16.72
  -5  -3  14  300.86   21.53
  -5   3  14  268.66   20.40
   5   3 -14  297.75   18.59
   5   3 -14  297.58   21.45
   4  -3 -14    2.76    1.97
   4   3 -14   -0.89    3.95
  -4  -3  14   -1.64    3.89
  -4   3  14   -2.62    4.61
   4   3 -14   -0.63    2.45
   3   3 -14  128.43   12.93
   3   3 -14  126.57   13.67
   2   3 -14  437.31   25.66
   2   3 -14  437.22   26.08
   1  -3 -14   43.75    9.21
   1   3 -14   50.79    8.55
   1   3 -14   48.48    8.90
   0  -3 -14   75.05   11.83
   0   3 -14   64.56    9.59
   0   3 -14   78.20   11.30
  -1   3 -14   40.25    7.73
  -1  -3 -14   38.21    8.55
  -1   3 -14   55.65   10.30
  -2   3 -14   11.10    5.52
 -17  -4  14   65.40   10.92
 -16  -4  14  131.91   15.05
  16  -4 -14  123.02   14.54
 -15  -4  14   18.05    5.97
  15  -4 -14   23.54    6.91
  15  -4 -14    9.27    5.00
 -14  -4  14  411.13   24.40
  14  -4 -14  380.16   26.21
  13  -4 -14  332.41   23.39
 -12  -4  14    3.05    4.84
 -12   4  14    6.23    4.70
  12   4 -14    6.99    5.24
 -11  -4  14   74.46   11.19
 -11   4  14   68.79   10.55
  11   4 -14   73.47   12.11
 -10  -4  14  149.56   15.01
 -10   4  14  137.27   14.57
  10   4 -14  127.95   14.95
  -9  -4  14  122.96   13.71
  -9   4  14   92.58   12.06
   9   4 -14  112.64   14.30
  -8  -4  14    4.71    4.86
  -8   4  14   14.98    5.60
   8   4 -14   12.90    5.70
   7  -4 -14    5.35    3.40
   7   4 -14   -0.73    3.49
  -7  -4  14   -4.29    4.18
  -7   4  14   -4.09    5.48
   6  -4 -14  234.42   15.56
  -6  -4  14  209.93   17.94
  -6   4  14  220.73   18.26
   6   4 -14  224.76   14.90
   6   4 -14  216.39   18.80
   5  -4 -14   41.51    6.42
   5   4 -14   29.14    7.45
   5   4 -14   29.03    5.91
  -5  -4  14   30.82    7.67
  -5   4  14   22.44    5.77
   4  -4 -14   50.77    6.93
   4   4 -14   55.50    9.84
   4   4 -14   45.51    6.99
   3  -4 -14  412.96   20.75
   3   4 -14  366.49   22.45
   3   4 -14  372.48   24.28
   2   4 -14   20.04    5.96
   2   4 -14   10.49    4.34
   1   4 -14  267.94   19.92
   1   4 -14  296.44   21.26
   0   4 -14    5.50    3.26
   0   4 -14   -9.34    4.91
  -1   4 -14  118.31   14.34
  -2   4 -14   19.90    7.41
  16  -5 -14   -0.96    1.40
 -12  -5  14  111.38   13.61
 -12   5  14  120.85   14.17
 -11  -5  14  109.13   13.42
 -11   5  14  117.95   13.78
 -10  -5  14  606.23   32.05
 -10   5  14  562.86   30.95
  10   5 -14  555.32   33.27
  -9  -5  14   27.53    7.04
  -9   5  14   27.29    6.71
   9   5 -14   27.51    7.29
  -8  -5  14   52.19    9.00
  -8   5  14   47.94    8.44
   8   5 -14   59.32   10.41
   7  -5 -14  126.45   12.34
  -7  -5  14  134.41   14.10
  -7   5  14  137.83   14.00
   7   5 -14  131.16   15.15
   6  -5 -14    5.46    3.73
  -6  -5  14    6.33    4.70
  -6   5  14    1.88    3.90
   6   5 -14   11.15    5.65
   5  -5 -14  104.45   10.94
  -5  -5  14   91.65   11.83
  -5   5  14  106.70   12.75
   5   5 -14  126.20   11.38
   5   5 -14   93.27   12.51
   4  -5 -14   60.66    8.07
   4   5 -14   57.92    8.19
   4   5 -14   62.27   10.24
   3  -5 -14  110.85   11.23
   3   5 -14  115.73   12.16
   3   5 -14   91.53   11.96
   2   5 -14   97.43   11.51
   2   5 -14   99.00   12.10
   1   5 -14   74.22   10.59
   1   5 -14   33.36    6.88
   0   5 -14  253.86   20.41
  -1   5 -14   72.11   11.26
 -13  -6  14   10.42    5.22
 -13   6  14   11.34    5.73
 -12  -6  14  170.39   16.78
 -12   6  14  156.24   16.08
 -11  -6  14  310.01   22.79
 -11   6  14  353.85   24.11
 -10  -6  14   42.97    8.46
 -10   6  14   42.61    8.72
  -9  -6  14   91.97   11.84
  -9   6  14  108.51   12.55
   8  -6 -14    2.04    2.95
  -8  -6  14    2.99    3.61
   7  -6 -14    0.81    2.63
  -7  -6  14   -1.79    4.31
  -7   6  14   10.19    4.55
   6  -6 -14   26.11    6.32
  -6  -6  14   32.30    7.13
  -6   6  14   31.74    6.98
   5  -6 -14  126.92   13.06
   4  -6 -14   61.83    9.03
   4   6 -14   74.75   11.22
   3  -6 -14  150.48   14.04
   2  -6 -14    1.77    3.60
   2   6 -14    5.25    4.45
   1   6 -14   93.01   11.80
   0   6 -14   10.84    4.58
  -1   6 -14   38.89    8.24
 -13  -7  14   73.07   10.81
 -13   7  14   71.84   10.91
 -12  -7  14   -3.44    4.43
 -12   7  14  -11.99    5.69
 -11  -7  14   95.03   12.46
 -11   7  14   79.27   11.34
 -10   7  14  130.26   14.24
 -10  -7  14  132.52   14.39
  -9  -7  14   -3.20    4.54
  -9   7  14   -1.32    3.18
   8  -7 -14   54.00    9.67
  -8  -7  14   52.28    9.41
  -8   7  14   38.63    7.75
   7  -7 -14   53.70    9.07
  -7  -7  14   52.35    9.04
  -7   7  14   37.69    7.60
   6  -7 -14   -0.69    2.77
   5  -7 -14   57.91    9.68
   4  -7 -14    2.02    2.95
   3  -7 -14  111.11   13.02
   2  -7 -14   83.23   11.87
   8  -8 -14   33.74    8.06
  -8  -8  14   32.17    6.83
   7  -8 -14    6.52    4.24
   6  -8 -14   39.63    8.72
   5  -8 -14   18.00    6.20
   4  -8 -14   28.33    7.55
   3  -8 -14    3.69    3.50
   2  -8 -14   17.67    5.92
  17   0 -15   -1.98    3.76
  16   0 -15    9.86    5.05
  15   0 -15    0.95    3.32
  15   0 -15    5.48    3.19
  14   0 -15   -1.08    3.06
  14   0 -15   -1.34    3.96
  13   0 -15    2.14    3.71
  13   0 -15    1.29    2.95
 -12   0  15    4.96    4.43
  12   0 -15   -0.44    3.69
  12   0 -15   -8.56    3.87
 -11   0  15    4.07    4.60
  11   0 -15   -3.60    4.43
  11   0 -15   -3.25    2.99
 -10   0  15    3.78    4.57
  10   0 -15   -8.18    5.25
  10   0 -15    1.15    2.33
  -9   0  15    5.40    4.62
  -8   0  15    0.05    4.05
  -7   0  15    1.24    4.04
  -6   0  15   -5.03    4.93
  -5   0  15   -4.80    4.16
   4   0 -15   -0.93    3.40
   3   0 -15    0.89    3.01
   2   0 -15    2.25    3.50
   1   0 -15   -4.63    4.52
   0   0 -15    2.51    4.26
  17  -1 -15   25.53    7.81
  16   1 -15   -1.57    3.00
  16  -1 -15   -0.11    3.51
  15   1 -15    9.53    4.41
  15  -1 -15   19.36    6.19
  15  -1 -15   14.22    5.42
  15   1 -15    8.08    5.62
  14   1 -15    1.31    3.05
  14   1 -15    5.74    4.95
  14  -1 -15    3.34    4.91
  14  -1 -15    3.93    3.50
  13   1 -15    4.83    2.65
  13   1 -15    3.53    4.64
  13  -1 -15   -4.86    5.29
  13  -1 -15   -0.54    2.98
  12   1 -15   47.02    7.07
  12   1 -15   67.70   11.05
 -12  -1  15   52.96    9.61
 -12   1  15   45.99    9.18
  12  -1 -15   66.43   11.46
  12  -1 -15   48.68    7.68
  11   1 -15   35.70    7.89
 -11  -1  15   42.72    9.11
 -11   1  15   28.71    7.34
  11  -1 -15   23.93    5.01
 -10  -1  15   15.32    5.59
 -10   1  15   13.67    5.39
  10   1 -15   24.34    7.12
  -9  -1  15    0.44    4.77
  -9   1  15    7.60    4.68
   9   1 -15   16.69    6.83
  -8  -1  15  364.01   24.96
  -8   1  15  357.58   24.53
   8   1 -15  383.60   25.96
   7   1 -15   72.63   10.67
  -7  -1  15   76.78   11.60
  -7   1  15   69.22   10.82
  -6  -1  15    8.14    5.15
  -6   1  15   18.92    6.39
  -5  -1  15    1.54    3.89
  -5   1  15   -4.32    5.14
   4   1 -15   20.68    5.94
   3  -1 -15   -5.27    4.91
   3   1 -15    2.58    3.12
   2  -1 -15   82.45   11.63
   2   1 -15   64.31   10.50
   1  -1 -15   93.82   12.96
   1   1 -15   91.25   12.71
   0  -1 -15    8.30    5.12
   0   1 -15    3.12    5.10
  16  -2 -15    0.56    4.28
  16  -2 -15    5.22    3.25
  15  -2 -15   -1.12    3.54
  15  -2 -15   12.92    5.84
  14  -2 -15   94.38   13.59
  14  -2 -15  107.36   12.90
  14   2 -15  109.84   14.58
  13   2 -15   38.47    8.15
  13  -2 -15   40.22    9.33
  13  -2 -15   37.69    7.68
  12   2 -15    1.76    4.27
 -12  -2  15    3.77    5.12
 -12   2  15   -2.44    3.99
  12  -2 -15    0.20    3.70
  11   2 -15   68.87   11.01
 -11  -2  15   73.81   11.46
 -11   2  15   83.80   12.21
  10   2 -15    4.47    4.70
 -10  -2  15    3.69    4.03
 -10   2  15    5.25    4.20
   9   2 -15   23.31    6.84
  -9  -2  15    9.55    4.43
  -9   2  15   22.09    6.46
   8   2 -15   33.45    8.10
  -8  -2  15   27.42    7.12
  -8   2  15   41.38    8.74
   7   2 -15   86.19   12.21
  -7  -2  15  103.03   13.27
  -7   2  15  108.30   13.46
   6   2 -15   18.23    5.50
  -6  -2  15   10.07    4.83
  -6   2  15    7.87    5.16
   5   2 -15    1.53    2.12
   5   2 -15    4.21    4.76
  -5  -2  15    7.82    4.99
  -5   2  15   -1.69    4.06
   4   2 -15   52.32    9.56
   4   2 -15   56.67    9.06
   3   2 -15   69.04   10.31
   3   2 -15   74.86   10.67
   2  -2 -15   12.37    5.65
   2   2 -15    4.65    3.35
   2   2 -15   18.16    6.52
   1  -2 -15  119.15   14.93
   1   2 -15  114.60   13.51
   1   2 -15  105.56   13.56
   0   2 -15    5.85    6.19
   0  -2 -15   17.50    6.67
   0   2 -15   12.80    5.00
  16  -3 -15   -4.96    4.39
  16  -3 -15   14.49    6.47
  15  -3 -15   41.97    9.34
  15  -3 -15   29.82    7.39
  14  -3 -15  105.33   13.78
  14  -3 -15  110.36   13.11
  13  -3 -15    3.42    4.35
  13   3 -15   10.09    6.20
 -12  -3  15   46.57    9.69
 -12   3  15   49.89    9.21
  12   3 -15   34.16    8.36
 -11  -3  15   52.06    9.71
 -11   3  15   45.34    9.59
  11   3 -15   51.27   10.40
  10   3 -15   49.71    9.30
 -10  -3  15   60.13   10.44
 -10   3  15   53.91    9.89
   9   3 -15   40.24    8.87
  -9  -3  15   31.64    8.22
  -9   3  15   19.40    6.07
   8   3 -15   13.96    5.71
  -8  -3  15    3.42    3.95
  -8   3  15   11.46    6.09
   7  -3 -15    3.34    2.64
   7   3 -15   -3.50    4.86
  -7  -3  15   -2.51    4.35
  -7   3  15    0.89    4.38
   6   3 -15   56.84    8.08
   6   3 -15   65.45   10.35
  -6  -3  15   59.49   10.34
  -6   3  15   46.77    9.50
   5   3 -15    9.84    4.36
   5   3 -15    6.41    3.25
  -5  -3  15   11.09    5.78
  -5   3  15    7.95    4.39
   4   3 -15   22.11    5.84
   4   3 -15   22.85    5.33
   3   3 -15   -3.44    4.58
   3   3 -15    0.82    2.96
   2   3 -15    3.11    2.66
   2   3 -15    0.34    2.61
   1   3 -15   90.12   12.15
   1   3 -15   79.40   11.20
   0   3 -15   40.22    8.08
   0   3 -15   41.51    9.30
  15  -4 -15    9.81    5.15
  15  -4 -15   14.00    6.68
  14  -4 -15   15.06    6.22
 -13  -4  15   38.05    8.64
 -13   4  15   38.20    8.62
 -12  -4  15   -1.92    4.44
 -12   4  15    6.70    5.52
  12   4 -15   15.43    6.11
 -11  -4  15  179.44   17.54
 -11   4  15  191.27   18.28
  11   4 -15  200.50   19.54
 -10  -4  15   69.59   10.96
 -10   4  15   63.06   10.84
  10   4 -15   47.67    9.89
  -9  -4  15   32.88    7.86
  -9   4  15   13.56    6.13
   9   4 -15   32.55    7.72
  -8  -4  15   -0.27    4.29
  -8   4  15    6.65    4.21
   8   4 -15    3.53    3.39
   7  -4 -15    4.60    3.01
   7   4 -15   10.14    6.11
  -7  -4  15    7.07    5.00
  -7   4  15    1.12    4.55
   6  -4 -15    3.46    3.13
   6   4 -15    2.79    4.50
   6   4 -15    0.04    2.97
  -6  -4  15    2.65    3.71
  -6   4  15    6.06    4.29
   5   4 -15   23.29    6.89
   5   4 -15   30.70    6.17
  -5  -4  15   32.83    8.37
  -5   4  15   16.11    5.99
   4   4 -15   21.58    6.60
   4   4 -15   19.34    5.13
   3   4 -15   12.01    4.88
   3   4 -15    8.85    4.09
   2   4 -15   -0.95    2.39
   2   4 -15   -2.98    2.87
   1   4 -15    2.60    3.46
   1   4 -15   -7.72    4.98
   0   4 -15  -10.00    5.51
 -13  -5  15   -6.89    5.65
 -13   5  15   -1.25    4.73
 -12  -5  15   -4.04    5.10
 -12   5  15    5.90    4.77
 -11  -5  15   37.02    8.43
 -11   5  15   44.48    9.36
  11   5 -15   29.46    8.85
 -10  -5  15   31.63    8.25
 -10   5  15   16.47    5.89
  10   5 -15   32.92    9.21
  -9  -5  15   -2.27    4.96
  -9   5  15   -7.99    5.33
   9   5 -15   -5.61    5.66
   8  -5 -15   20.16    5.17
  -8  -5  15   21.93    6.11
  -8   5  15   20.15    5.87
   8   5 -15   25.02    6.83
   7  -5 -15   -2.09    2.95
  -7  -5  15    5.04    4.08
  -7   5  15    5.77    4.08
   7   5 -15    3.34    3.69
   6  -5 -15    3.21    3.03
  -6  -5  15    4.32    4.30
  -6   5  15   -0.90    3.99
   6   5 -15    1.53    2.96
   5   5 -15    9.85    4.86
   4   5 -15  118.15   12.17
   4   5 -15  110.48   13.81
   3   5 -15    8.67    4.05
   3   5 -15   14.58    4.66
   2   5 -15    3.73    3.14
   2   5 -15   -2.74    3.95
   1   5 -15    4.05    3.22
   0   5 -15   22.86    6.37
 -13   6  15   12.43    5.34
 -12  -6  15   10.27    4.43
 -12   6  15    0.69    4.37
 -11  -6  15    3.81    4.93
 -11   6  15    1.37    4.82
 -10  -6  15   -3.31    4.23
 -10   6  15    1.15    3.91
  -9  -6  15   10.51    5.09
  -9   6  15    1.32    3.56
   8  -6 -15    4.57    2.59
  -8  -6  15    8.72    5.18
  -8   6  15    2.08    3.79
   7  -6 -15    2.40    3.09
  -7  -6  15   -2.91    4.61
  -7   6  15   -6.91    5.50
   6  -6 -15    8.80    4.17
   6   6 -15    7.06    4.84
   5  -6 -15    6.48    3.48
   5   6 -15    9.98    5.47
   4   6 -15  112.33   14.19
   3   6 -15   31.99    7.51
 -12  -7  15    8.26    4.98
 -12   7  15    1.19    3.60
 -11  -7  15  197.93   18.48
 -11   7  15  210.15   18.84
 -10  -7  15  125.77   14.43
 -10   7  15  109.38   13.54
   9  -7 -15   46.72    9.16
  -9  -7  15   39.02    9.28
  -9   7  15   44.27    8.89
   8  -7 -15   53.51    9.76
  -8  -7  15   62.86   10.08
  -8   7  15   71.59   10.60
   7  -7 -15   -7.30    4.81
  -7  -7  15   -0.52    3.34
  -7   7  15    6.42    4.67
   6  -7 -15   22.09    6.51
   5  -7 -15   37.34    7.77
   6  -8 -15    5.01    3.77
   5  -8 -15   -0.48    2.07
 -13   0  16   31.88    7.76
  13   0 -16   32.78    8.08
 -12   0  16  114.63   14.81
  12   0 -16  133.58   16.17
 -11   0  16   78.02   12.05
  11   0 -16   73.87   11.79
 -10   0  16    6.12    5.03
  10   0 -16    7.27    4.29
  -9   0  16  123.22   14.63
   9   0 -16  126.04   15.55
  -8   0  16   11.62    5.98
  -7   0  16  145.71   15.99
  -6   0  16   48.28    9.87
  -5   0  16    6.16    3.63
   4   0 -16    0.79    4.63
   3   0 -16   18.93    6.44
   2   0 -16    0.19    3.07
   1   0 -16   69.65   12.28
  16  -1 -16    4.17    4.42
  15  -1 -16   43.92    8.01
  14  -1 -16   11.28    6.16
  14  -1 -16   23.04    6.50
  13   1 -16   16.65    6.50
 -13  -1  16   28.91    8.03
 -13   1  16   16.27    6.12
  13  -1 -16   31.36    8.49
  12   1 -16   90.18   13.36
 -12  -1  16   69.31   11.52
 -12   1  16   92.99   13.15
  12  -1 -16   88.68   13.43
  11   1 -16    0.97    3.44
 -11  -1  16    4.55    4.66
 -10  -1  16  191.62   18.24
 -10   1  16  181.45   18.47
  10   1 -16  168.06   18.07
   9   1 -16   20.34    7.51
  -9  -1  16   12.00    3.94
  -9   1  16   17.26    6.88
  -8  -1  16  249.93   20.94
  -8   1  16  246.90   21.23
   8   1 -16  250.69   21.39
   7   1 -16  123.33   15.33
  -7  -1  16  127.16   15.23
  -7   1  16  111.16   13.99
   6   1 -16    1.37    4.17
  -6   1  16   -1.76    4.91
  -5  -1  16   61.12   10.76
  -5   1  16   54.91    9.63
   4   1 -16   35.89    8.30
   3  -1 -16   55.71   10.20
   3   1 -16   49.81    9.74
   2  -1 -16  105.01   13.79
   2   1 -16   85.88   12.60
   1   1 -16    4.34    4.68
  16  -2 -16  111.02   13.98
  15  -2 -16    1.98    4.41
  14  -2 -16  177.52   16.38
  13  -2 -16  108.48   12.40
 -13  -2  16  142.14   16.30
 -13   2  16  119.91   15.11
  13  -2 -16  114.24   14.96
  12   2 -16   23.99    7.95
 -12  -2  16   16.18    6.74
 -12   2  16    3.31    4.02
 -11  -2  16  232.77   20.71
 -11   2  16  204.69   19.37
  11   2 -16  218.24   20.56
  10   2 -16   51.06   10.44
 -10  -2  16   51.15    9.69
 -10   2  16   45.08    9.19
   9   2 -16   83.94   12.32
  -9  -2  16   67.95   10.72
  -9   2  16   76.94   12.37
   8   2 -16   85.83   12.36
  -8  -2  16   96.31   12.95
  -8   2  16   92.39   12.71
   7   2 -16    7.09    5.96
  -7  -2  16  -13.48    6.94
  -7   2  16  -15.10    7.27
   6   2 -16   89.88   12.50
  -6  -2  16   60.21   10.75
  -6   2  16   79.68   11.52
   5   2 -16   21.81    5.68
   5   2 -16   18.31    6.17
   4   2 -16   46.46    8.49
   4   2 -16   36.68    7.64
   3   2 -16    8.55    3.47
   3   2 -16   19.27    6.69
   2   2 -16    8.79    4.24
   2   2 -16   14.37    5.74
   1   2 -16   44.77    8.40
   1   2 -16   43.44    9.89
  15  -3 -16   31.59    7.36
  14  -3 -16    5.11    4.47
 -12  -3  16   35.76    8.70
 -12   3  16   66.82   11.16
  11   3 -16   32.36    7.68
 -11  -3  16   35.26    8.91
 -11   3  16   35.40    8.58
 -10  -3  16  225.22   20.22
 -10   3  16  223.93   20.11
  10   3 -16  266.08   22.57
   9   3 -16  126.97   15.33
  -9  -3  16  108.58   13.99
  -9   3  16  114.81   14.20
   8   3 -16    9.68    4.87
  -8  -3  16    1.98    5.23
  -8   3  16   13.81    5.53
  -7  -3  16  256.92   21.88
  -7   3  16  282.22   22.36
   7   3 -16  295.82   23.45
   6   3 -16    0.97    4.33
  -6  -3  16   -0.59    4.66
  -6   3  16   11.90    5.39
   5   3 -16  152.38   14.33
   5   3 -16  235.63   20.26
   4   3 -16  147.12   14.75
   4   3 -16  162.27   16.88
   3   3 -16  104.83   13.02
   3   3 -16   80.09   11.13
   2   3 -16   53.35    9.56
   2   3 -16   63.09   10.98
   1   3 -16   10.84    5.74
   1   3 -16    5.24    5.19
 -12  -4  16   62.41   10.91
 -12   4  16   60.08   11.03
 -11   4  16  136.15   15.95
 -11  -4  16  129.68   15.47
 -10  -4  16   28.70    7.56
 -10   4  16   10.88    5.98
  10   4 -16   11.16    5.51
  -9  -4  16   52.75    9.74
  -9   4  16   54.17   10.14
   9   4 -16   63.00   11.21
  -8  -4  16  104.85   13.65
  -8   4  16   77.36   11.71
   8   4 -16   93.71   12.94
   7   4 -16   18.72    6.98
  -7  -4  16   34.89    8.03
  -7   4  16   27.11    7.52
   6   4 -16   74.21   12.01
  -6  -4  16   72.16   11.56
  -6   4  16   75.01   11.67
   5   4 -16  199.95   16.12
   5   4 -16  195.11   18.70
   4   4 -16   46.06    9.10
   4   4 -16   36.59    7.43
   3   4 -16   33.77    8.29
   3   4 -16   34.87    7.56
   2   4 -16   57.28    9.60
   2   4 -16   61.53   10.13
   1   4 -16    6.77    3.33
 -11  -5  16    5.07    5.24
 -11   5  16    1.98    3.66
 -10  -5  16   52.46    9.48
 -10   5  16   44.65    9.52
  -9  -5  16  111.62   14.29
  -9   5  16  124.90   14.95
  -8  -5  16   22.05    6.47
  -8   5  16    8.71    4.58
   8   5 -16   18.77    7.01
  -7  -5  16   85.84   12.62
  -7   5  16   75.26   11.47
   7   5 -16   99.47   13.71
   6   5 -16   17.13    6.63
   5   5 -16  217.18   20.04
   4   5 -16   20.90    5.76
   3   5 -16  107.91   13.69
 -11   6  16   -4.32    3.45
 -10   6  16  155.96   16.78
 -10  -6  16  144.80   16.10
   9  -6 -16    9.89    4.69
  -9  -6  16    1.32    3.64
  -9   6  16    8.18    3.44
  -8  -6  16   27.16    7.98
  -8   6  16   23.77    6.93
  -7  -6  16    5.35    4.63
  -7   6  16   10.56    5.72
   5   6 -16   26.93    8.54
   4   6 -16    5.54    3.82
 -10   7  16    9.19    5.17
   9  -7 -16   -2.55    3.33
  -9   7  16   -5.99    5.01
  -8  -7  16   16.68    6.45
  -8   7  16   23.24    7.20
 -10   0  17    4.35    4.02
  10   0 -17    2.59    5.70
  -9   0  17    1.90    5.51
   9   0 -17   -7.57    5.86
  -8   0  17   -4.46    6.11
  -7   0  17    1.32    4.37
  -6   0  17    1.52    3.83
   3   0 -17    0.65    3.82
  10   1 -17    2.18    3.58
 -10  -1  17    5.87    4.54
 -10   1  17    7.55    5.79
   9   1 -17   -6.16    5.23
  -9  -1  17    0.87    4.30
  -9   1  17    6.39    6.32
   8   1 -17    4.11    5.49
  -8  -1  17    8.63    5.99
  -8   1  17   13.62    6.53
   7   1 -17    5.89    5.55
  -7  -1  17    4.64    5.16
  -7   1  17  -10.96    6.59
   6   1 -17   -6.90    4.93
  -6  -1  17   -8.55    6.20
  -6   1  17   -7.78    4.90
   5   1 -17    5.58    4.65
   4   1 -17   -3.03    3.63
   3   1 -17   -3.69    4.28
 -10  -2  17   63.74   11.52
 -10   2  17   55.57   10.96
   9   2 -17   11.37    5.93
  -9  -2  17    1.73    4.09
  -9   2  17    6.86    4.98
   8   2 -17   -6.86    5.13
  -8  -2  17   -1.42    3.84
  -8   2  17   -4.69    4.45
   7   2 -17    4.52    5.95
  -7  -2  17    2.81    4.40
   6   2 -17    1.86    4.03
   5   2 -17   47.64    8.83
   5   2 -17   37.23    8.42
   4   2 -17   39.25    8.73
   4   2 -17   33.80    7.45
   3   2 -17    9.85    3.57
   3   2 -17   18.44    6.88
   2   2 -17   22.03    6.23
  -9   3  17    2.83    5.60
  -8  -3  17    8.62    6.17
  -8   3  17   -2.16    3.71
   7   3 -17   13.04    6.31
   6   3 -17   11.26    5.55
   5   3 -17    5.82    3.81
   5   3 -17    6.41    3.32
   4   3 -17    8.97    3.74
   4   3 -17    7.21    3.36
   3   3 -17    5.63    2.24
   3   3 -17    3.09    2.99
   2   3 -17   -2.03    2.67
   5   4 -17   14.87    6.21
   4   4 -17   35.26    8.03
   3   4 -17   15.06    5.33
TITL exp_4135 in P2(1)/c
REM P2(1)/c (#14 in standard setting)
CELL 0.71073  13.568938   9.290623  13.435787  90.0000 118.5299  90.0000
ZERR    6.00   0.001581   0.000794   0.001512   0.0000   0.0147   0.0000
LATT  1
SYMM -x, y+1/2,-z+1/2
SFAC C H N O
UNIT 66.00 60.00 6.00 6.00
TREF
HKLF 4
END
_computing_structure_solution     'SHELXT 2014/4 (Sheldrick, 2014)'
;
_shelx_hkl_checksum     95879
_shelx_res_file
;
REM colourless prism watch glass ACN
TITL s92_a.res in P2(1)/c
REM Old TITL exp_4135 in P2(1)/c
REM SHELXT solution in P2(1)/c
REM R1 0.156,  Rweak 0.217,  Alpha 0.029,  Orientation as input
REM Formula found by SHELXT:  C16 N O3 F3 S
CELL  0.71073  13.5689   9.2906  13.4358   90.000  118.530   90.000
ZERR    4.000   0.0016   0.0008   0.0015    0.000    0.015    0.000
LATT  1
SYMM -X, 1/2+Y, 1/2-Z
SFAC C H N O F S
UNIT 60 48 4 16 12 4
SHEL 999 .78
OMIT     1   0   2
OMIT       2   0   2
ACTA
TEMP -80
SIZE .25 .1 .08
HTAB
L.S. 10
BOND $H
LIST 4
FMAP 2
PLAN 20
WGHT    0.042800    0.672900
EXTI    0.020263
FVAR       0.74859
O1    4    0.248201    0.731411    0.029683    11.00000    0.02106    0.04004 =
         0.02486    0.00671    0.00927    0.00340
N2    3    0.326927    0.757719   -0.010320    11.00000    0.02955    0.03866 =
         0.02570    0.00414    0.01500   -0.00102
C3    1    0.421440    0.710702    0.069256    11.00000    0.02323    0.03016 =
         0.02605    0.00039    0.01333   -0.00309
AFIX  43
H3    2    0.489849    0.715795    0.066157    11.00000    0.03313
AFIX   0
C4    1    0.412529    0.650389    0.162199    11.00000    0.01847    0.02462 =
         0.02291   -0.00073    0.01062   -0.00391
C5    1    0.301376    0.667710    0.131499    11.00000    0.01984    0.02433 =
         0.02136    0.00019    0.00813   -0.00089
C6    1    0.498241    0.582256    0.264999    11.00000    0.01879    0.02954 =
         0.02486    0.00160    0.01101   -0.00232
O7    4    0.477729    0.524421    0.334177    11.00000    0.02450    0.06004 =
         0.03685    0.02065    0.01620    0.00133
C8    1    0.233893    0.631103    0.185622    11.00000    0.01913    0.03739 =
         0.02989    0.00320    0.01289   -0.00011
AFIX  13
H8    2    0.276345    0.612066    0.268928    11.00000    0.05077
AFIX   0
C9    1    0.119285    0.695576    0.142810    11.00000    0.02698    0.03782 =
         0.05278    0.00058    0.02592    0.00474
AFIX  23
H9A   2    0.094108    0.718258    0.199107    11.00000    0.04691
H9B   2    0.093029    0.763680    0.078485    11.00000    0.06080
AFIX   0
C10   1    0.129278    0.542596    0.119895    11.00000    0.02964    0.03756 =
         0.05471   -0.00720    0.02632   -0.00765
AFIX  23
H10A  2    0.109430    0.515201    0.041326    11.00000    0.04986
H10B  2    0.110509    0.469765    0.161986    11.00000    0.05892
AFIX   0
C11   1    0.616436    0.582083    0.281077    11.00000    0.01758    0.02431 =
         0.02299    0.00541    0.00986    0.00032
C12   1    0.706542    0.651486    0.371096    11.00000    0.01807    0.02017 =
         0.02067    0.00196    0.00996    0.00155
C13   1    0.812860    0.649647    0.380422    11.00000    0.01714    0.02132 =
         0.02075    0.00044    0.00762   -0.00032
AFIX  43
H13   2    0.872920    0.699182    0.440800    11.00000    0.02354
AFIX   0
C14   1    0.831088    0.575240    0.301286    11.00000    0.01926    0.02101 =
         0.02348    0.00419    0.01180    0.00236
C15   1    0.744231    0.502313    0.213884    11.00000    0.02625    0.02310 =
         0.02351   -0.00077    0.01400    0.00005
AFIX  43
H15   2    0.757377    0.449063    0.161001    11.00000    0.03481
AFIX   0
C16   1    0.637621    0.507227    0.203712    11.00000    0.02274    0.02811 =
         0.02398   -0.00437    0.00970   -0.00608
AFIX  43
H16   2    0.577816    0.458389    0.142565    11.00000    0.03137
AFIX   0
S17   6    0.692369    0.747776    0.478051    11.00000    0.02548    0.02439 =
         0.02444    0.00053    0.01593    0.00307
O18   4    0.788777    0.838332    0.533215    11.00000    0.04501    0.04211 =
         0.03883   -0.01738    0.02798   -0.01535
C19   1    0.945976    0.580198    0.310811    11.00000    0.02378    0.02843 =
         0.02961    0.00295    0.01638    0.00238
F20   5    1.025310    0.536418    0.412373    11.00000    0.01927    0.08886 =
         0.03625    0.01434    0.01116    0.01013
O21   4    0.583324    0.812580    0.428680    11.00000    0.03781    0.04112 =
         0.04140    0.01092    0.02517    0.02007
C22   1    0.699822    0.614533    0.573699    11.00000    0.04111    0.03703 =
         0.02633    0.00819    0.01906    0.00689
AFIX 137
H22A  2    0.771362    0.563214    0.602573    11.00000    0.04802
H22B  2    0.637801    0.546456    0.535065    11.00000    0.05715
H22C  2    0.694471    0.659405    0.636958    11.00000    0.04582
AFIX   0
F23   5    0.955590    0.497643    0.235364    11.00000    0.03576    0.04548 =
         0.04970   -0.00833    0.03060    0.00459
F24   5    0.973897    0.713181    0.297201    11.00000    0.04363    0.03266 =
         0.08444   -0.00001    0.04714   -0.00679
HKLF 4
REM  s92_a.res in P2(1)/c
REM R1 =  0.0381 for    2667 Fo > 4sig(Fo)  and  0.0502 for all    3275 data
REM    231 parameters refined using      0 restraints
END
WGHT      0.0424      0.6814
REM Instructions for potential hydrogen bonds
HTAB C8 O7
HTAB C22 O7
REM Highest difference peak  0.309,  deepest hole -0.354,  1-sigma level  0.067
Q1    1   0.4249  0.7129  0.1373  11.00000  0.05    0.31
Q2    1   0.6973  0.6857  0.4186  11.00000  0.05    0.30
Q3    1   0.3642  0.6706  0.1672  11.00000  0.05    0.26
Q4    1   0.8792  0.5796  0.3078  11.00000  0.05    0.25
Q5    1   0.7324  0.8482  0.4801  11.00000  0.05    0.24
Q6    1   0.4538  0.6394  0.2075  11.00000  0.05    0.22
Q7    1   0.2629  0.6435  0.1541  11.00000  0.05    0.22
Q8    1   0.6922  0.6794  0.5290  11.00000  0.05    0.22
Q9    1   0.6554  0.6422  0.3240  11.00000  0.05    0.22
Q10   1   0.7603  0.6154  0.3881  11.00000  0.05    0.21
Q11   1   0.5585  0.6061  0.2669  11.00000  0.05    0.20
Q12   1   1.0328  0.5258  0.4600  11.00000  0.05    0.20
Q13   1   0.9071  0.8077  0.2133  11.00000  0.05    0.20
Q14   1   0.1194  0.4967 -0.0041  11.00000  0.05    0.19
Q15   1   0.6265  0.7943  0.4348  11.00000  0.05    0.19
Q16   1   0.1012  0.3397  0.2126  11.00000  0.05    0.18
Q17   1   1.0285  0.6364  0.4060  11.00000  0.05    0.18
Q18   1   0.5981  0.7610  0.3078  11.00000  0.05    0.18
Q19   1   0.8141  0.6431  0.3159  11.00000  0.05    0.18
Q20   1   0.1545  0.2971  0.1900  11.00000  0.05    0.18
;
_shelx_res_checksum     15822
_shelxl_version_number     2014/6
