# Supplementary material for: Crystal structure, PIXEL calculations of inter­molecular inter­action energies and solid-state characterization of the herbicide isoxaflutole
Source: Acta Crystallogr E Crystallogr Commun. 2022 Sep 6;78(Pt 10):979–83. doi: 10.1107/S2056989022008647 (PMC9535835; doi:10.1107/S2056989022008647)
Supplement: Supplementary file 2 [file e-78-00979-Isup2.hkl]

data_I                                                                          
_shelx_title ' s92_a.res in P2(1)/c'                                            
_shelx_refln_list_code          4                                               
_shelx_F_calc_maximum      185.13                                               
_exptl_crystal_F_000       736.00                                               
_reflns_d_resolution_high  0.7800                                               
                                                                                
loop_                                                                           
 _space_group_symop_operation_xyz                                               
 'x, y, z'                                                                      
 '-x, y+1/2, -z+1/2'                                                            
 '-x, -y, -z'                                                                   
 'x, -y-1/2, z-1/2'                                                             
                                                                                
_cell_length_a    13.5689                                                       
_cell_length_b     9.2906                                                       
_cell_length_c    13.4358                                                       
_cell_angle_alpha  90.000                                                       
_cell_angle_beta  118.530                                                       
_cell_angle_gamma  90.000                                                       
                                                                                
_shelx_F_squared_multiplier     1.000                                           
                                                                                
loop_                                                                           
 _refln_index_h                                                                 
 _refln_index_k                                                                 
 _refln_index_l                                                                 
 _refln_F_squared_calc                                                          
 _refln_F_squared_meas                                                          
 _refln_F_squared_sigma                                                         
 _refln_observed_status                                                         
   2   0   0       1935.52       1892.51        46.86 o                         
   3   0   0       8475.95       7748.69       173.29 o                         
   4   0   0       5824.94       5552.46       131.21 o                         
   5   0   0        126.13         82.94        10.56 o                         
   6   0   0        300.32        256.04        20.79 o                         
   7   0   0        917.91        973.73        24.45 o                         
   8   0   0        345.99        318.54        19.00 o                         
   9   0   0        211.33        203.11        11.40 o                         
  10   0   0        710.08        719.09        35.82 o                         
  11   0   0       2600.48       2489.79       111.06 o                         
  12   0   0         88.87        118.37        17.44 o                         
  13   0   0          2.36          8.99         7.87 o                         
  14   0   0        216.14        208.55        25.29 o                         
  15   0   0        613.55        719.22        49.35 o                         
   1   1   0       1674.05       1634.32        37.20 o                         
   2   1   0        115.76         95.70         7.19 o                         
   3   1   0        298.91        300.10        10.40 o                         
   4   1   0        740.70        663.26        24.85 o                         
   5   1   0        164.64        199.26        10.68 o                         
   6   1   0        280.94        317.42        14.18 o                         
   7   1   0       3976.93       3910.22        75.72 o                         
   8   1   0        875.76        906.03        31.16 o                         
   9   1   0       1506.81       1509.68        34.59 o                         
  10   1   0         94.81         81.52         7.42 o                         
  11   1   0        983.83        946.06        33.59 o                         
  12   1   0         34.62         30.96         7.04 o                         
  13   1   0        157.77        164.45        14.93 o                         
  14   1   0        279.70        298.90        21.28 o                         
  15   1   0         24.09         28.18         7.70 o                         
   0   2   0       1531.39       1587.17        41.11 o                         
   1   2   0       2552.83       2595.73        63.83 o                         
   2   2   0      12179.48      12916.45       144.43 o                         
   3   2   0       2481.56       2424.13        35.82 o                         
   4   2   0         99.91        100.50        11.17 o                         
   5   2   0        563.95        569.01        26.97 o                         
   6   2   0        205.14        226.78        17.70 o                         
   7   2   0       2438.61       2643.32        63.85 o                         
   8   2   0       2470.26       2608.04       100.12 o                         
   9   2   0       1326.29       1288.92        49.43 o                         
  10   2   0       1477.12       1509.98        39.31 o                         
  11   2   0        460.99        440.79        17.14 o                         
  12   2   0         90.14         96.88         9.88 o                         
  13   2   0        185.95        218.94        25.22 o                         
  14   2   0          7.29          6.98         6.46 o                         
  15   2   0         26.01         55.50        14.72 o                         
   1   3   0        817.41        954.33        31.98 o                         
   2   3   0         24.63         17.04         2.54 o                         
   3   3   0         18.31         20.64         2.27 o                         
   4   3   0        661.73        693.36        15.60 o                         
   5   3   0        380.07        413.21        12.48 o                         
   6   3   0        458.57        441.08        16.10 o                         
   7   3   0       1164.53       1145.94        35.96 o                         
   8   3   0        107.98        119.03        10.30 o                         
   9   3   0         17.74         26.23         9.07 o                         
  10   3   0        709.38        649.92        39.93 o                         
  11   3   0        683.84        669.23        42.61 o                         
  12   3   0         49.18         55.96        13.64 o                         
  13   3   0          0.75          8.96         9.65 o                         
  14   3   0         98.49        104.62        18.75 o                         
   0   4   0       7606.74       7181.10       167.73 o                         
   1   4   0        302.92        331.82        18.64 o                         
   2   4   0        978.48       1004.63        23.60 o                         
   3   4   0       4206.23       4113.40        72.60 o                         
   4   4   0        399.10        365.29        15.32 o                         
   5   4   0       1208.69       1241.82        24.90 o                         
   6   4   0        427.21        424.83        11.81 o                         
   7   4   0        153.19        173.32         9.04 o                         
   8   4   0          4.33          7.30         5.66 o                         
   9   4   0        169.84        163.98        13.18 o                         
  10   4   0        328.23        311.32        16.59 o                         
  11   4   0        123.48        138.75        12.00 o                         
  12   4   0          0.01          2.24         3.39 o                         
  13   4   0          0.17         -4.77         4.77 o                         
  14   4   0        185.31        198.08        13.47 o                         
   1   5   0         31.45         33.45         5.19 o                         
   2   5   0        750.22        739.77        24.63 o                         
   3   5   0         25.31         45.48         4.14 o                         
   4   5   0        912.09        863.57        23.65 o                         
   5   5   0        189.22        205.68        10.41 o                         
   6   5   0        108.99        103.92         5.99 o                         
   7   5   0         52.55         47.64         4.36 o                         
   8   5   0        174.39        188.15        14.04 o                         
   9   5   0        447.86        445.16        22.58 o                         
  10   5   0          2.05          2.94         3.19 o                         
  11   5   0          0.46         -1.93         4.13 o                         
  12   5   0        330.42        325.02        16.51 o                         
  13   5   0          8.90         10.98         4.08 o                         
   0   6   0          9.72         25.43         7.42 o                         
   1   6   0        112.31        105.47         7.21 o                         
   2   6   0        156.29        118.77         6.99 o                         
   3   6   0        393.34        341.96        10.73 o                         
   4   6   0          9.29         17.78         2.74 o                         
   5   6   0       1313.50       1264.16        53.30 o                         
   6   6   0        619.13        591.49        28.41 o                         
   7   6   0          2.47          2.01         2.53 o                         
   8   6   0        118.67        111.92        11.38 o                         
   9   6   0         18.48         15.06         5.13 o                         
  10   6   0         11.39         13.91         3.73 o                         
  11   6   0        190.36        200.45        12.15 o                         
  12   6   0         53.86         40.94         9.17 o                         
  13   6   0        279.10        324.35        35.98 o                         
   1   7   0        263.19        288.85        14.04 o                         
   2   7   0         39.14         35.93         3.87 o                         
   3   7   0         66.03         74.22         2.20 o                         
   4   7   0       1270.02       1236.74        33.15 o                         
   5   7   0         47.69         33.11         9.42 o                         
   6   7   0        921.19        867.83        46.40 o                         
   7   7   0        551.79        586.70        19.74 o                         
   8   7   0        196.71        216.12        11.19 o                         
   9   7   0         95.26         84.89        11.15 o                         
  10   7   0         33.91         41.28         7.99 o                         
  11   7   0        453.31        487.42        27.27 o                         
  12   7   0        208.35        224.50        19.16 o                         
   0   8   0        622.30        619.47        36.04 o                         
   1   8   0         96.72        102.52        10.19 o                         
   2   8   0       1258.46       1179.65        28.23 o                         
   3   8   0       1224.50       1213.11        34.36 o                         
   4   8   0        398.82        435.11        15.90 o                         
   5   8   0        584.40        489.89        51.81 o                         
   6   8   0         40.39         42.35        10.96 o                         
   7   8   0          0.13          4.69         6.75 o                         
   8   8   0        134.51        154.83        21.07 o                         
   9   8   0         28.08         33.23        11.07 o                         
  10   8   0          2.49          6.82         8.35 o                         
  11   8   0         29.55         28.61        12.17 o                         
   1   9   0         62.23         47.56         7.69 o                         
   2   9   0         65.60         65.27         6.61 o                         
   3   9   0        485.75        493.61        29.84 o                         
   4   9   0        360.78        351.77        29.93 o                         
   5   9   0        122.25        143.24        20.07 o                         
   6   9   0        502.27        527.36        39.00 o                         
   7   9   0         80.93         76.80        15.41 o                         
   8   9   0         11.20         23.20        11.99 o                         
   9   9   0        368.71        460.60        39.02 o                         
  10   9   0          0.49         -3.23         8.14 o                         
   0  10   0        156.90        150.32        19.97 o                         
   1  10   0         50.54         45.91         8.12 o                         
   2  10   0        840.30        864.76        34.94 o                         
   3  10   0         50.13         52.00         9.10 o                         
   4  10   0          3.69          5.32        10.51 o                         
   5  10   0        214.56        207.89        17.01 o                         
   6  10   0        112.14        107.91        18.69 o                         
   7  10   0         73.09         64.64        15.26 o                         
   8  10   0        378.01        418.47        37.57 o                         
   1  11   0        312.53        365.34        23.21 o                         
   2  11   0          9.68          8.30         7.96 o                         
   3  11   0         26.72         21.41         7.09 o                         
   4  11   0          1.78          3.27         4.58 o                         
   5  11   0         12.68          4.66         9.23 o                         
 -15   1   1        403.90        488.86        35.50 o                         
 -14   1   1         26.09         34.28         8.28 o                         
 -13   1   1         65.16         53.97         9.26 o                         
 -12   1   1         26.27         27.86         7.15 o                         
 -11   1   1         38.78         40.78         5.05 o                         
 -10   1   1        352.01        326.70        13.19 o                         
  -9   1   1        129.91        139.86         8.75 o                         
  -8   1   1        161.91        147.67         7.26 o                         
  -7   1   1        127.20        144.67         7.65 o                         
  -6   1   1      12471.99      12791.46       165.74 o                         
  -5   1   1         78.00        127.81         8.37 o                         
  -4   1   1       5743.96       6031.81        79.34 o                         
  -3   1   1       1836.54       1836.67        49.66 o                         
   1   1   1        394.15        417.59        11.89 o                         
   2   1   1        599.52        628.06        20.34 o                         
   3   1   1        613.18        690.13        17.49 o                         
   4   1   1         54.65         64.13         4.61 o                         
   5   1   1         50.15         38.05         4.06 o                         
   6   1   1        245.76        231.59         7.14 o                         
   7   1   1         45.39         54.00         3.09 o                         
   8   1   1        655.98        686.86        13.30 o                         
   9   1   1        282.51        273.54        16.33 o                         
  10   1   1        598.36        600.33        18.85 o                         
  11   1   1        410.12        403.69        15.73 o                         
  12   1   1        136.33        110.97        12.09 o                         
  13   1   1        105.43        116.25        12.74 o                         
  14   1   1         63.86         75.17        10.87 o                         
 -15   2   1          5.83         22.90        11.17 o                         
 -14   2   1         31.77         39.05        11.83 o                         
 -13   2   1          1.21          0.39         6.39 o                         
 -12   2   1          0.35         -3.04         3.04 o                         
 -11   2   1        170.07        149.26        11.59 o                         
 -10   2   1        225.88        212.28        11.09 o                         
  -9   2   1         45.13         29.73         3.75 o                         
  -8   2   1         51.98         54.26         7.29 o                         
  -7   2   1         15.42         10.78         6.07 o                         
  -6   2   1       2042.67       2176.61        67.90 o                         
  -5   2   1        474.09        470.13        24.04 o                         
  -4   2   1         90.72        108.06        10.74 o                         
  -3   2   1         17.50         18.84         2.26 o                         
  -2   2   1        163.96        141.10         4.27 o                         
  -1   2   1       2812.27       2833.36        36.89 o                         
   0   2   1      27623.48      21050.85      1314.68 o                         
   1   2   1       4799.97       4742.98        62.40 o                         
   2   2   1          9.67          5.12         2.10 o                         
   3   2   1        565.44        571.46        13.74 o                         
   4   2   1       1583.57       1646.97        35.56 o                         
   5   2   1          0.08          1.14         3.26 o                         
   6   2   1        279.10        316.57        21.61 o                         
   7   2   1          9.32          3.33         3.47 o                         
   8   2   1        356.72        337.74        11.94 o                         
   9   2   1        652.62        637.35        25.49 o                         
  10   2   1         35.55         38.25         7.09 o                         
  11   2   1         67.70         67.24         6.75 o                         
  12   2   1         27.64         22.22         9.64 o                         
  13   2   1         16.89         29.53        11.17 o                         
  14   2   1          0.10         38.45        10.78 o                         
 -15   3   1         64.19         68.94        16.96 o                         
 -14   3   1          1.16          6.80         6.33 o                         
 -13   3   1         46.64         45.67        12.26 o                         
 -12   3   1          6.17          9.23         8.23 o                         
 -11   3   1       1285.77       1260.33        39.46 o                         
 -10   3   1        216.88        184.07        13.39 o                         
  -9   3   1         42.60         40.80        10.85 o                         
  -8   3   1        190.43        225.93        11.32 o                         
  -7   3   1       1007.48       1096.30        57.56 o                         
  -6   3   1        225.51        263.65        11.07 o                         
  -5   3   1       3035.14       3271.47        49.09 o                         
  -4   3   1       1180.30       1150.59        20.85 o                         
  -3   3   1         10.06         12.03         2.27 o                         
  -2   3   1         92.09         78.73         9.13 o                         
  -1   3   1        459.05        460.74        13.52 o                         
   0   3   1       2911.17       2942.84        52.49 o                         
   1   3   1       5206.71       5387.65        79.22 o                         
   2   3   1       3215.93       3391.04        37.52 o                         
   3   3   1        708.62        775.80        13.25 o                         
   4   3   1         20.01         23.18         3.19 o                         
   5   3   1        415.36        439.60        11.34 o                         
   6   3   1       1045.89       1126.30        30.14 o                         
   7   3   1        808.24        832.60        22.60 o                         
   8   3   1         21.66         15.98         3.15 o                         
   9   3   1        175.41        162.88        18.76 o                         
  10   3   1          3.77          3.46         6.60 o                         
  11   3   1         15.67         13.97         8.08 o                         
  12   3   1        115.24        120.32        19.25 o                         
  13   3   1          0.57          1.49         8.70 o                         
  14   3   1          4.42          6.93         4.15 o                         
 -14   4   1         14.85         20.17         5.61 o                         
 -13   4   1         87.81         87.85         9.90 o                         
 -12   4   1        110.61         91.80         9.93 o                         
 -11   4   1         55.07         54.09         6.35 o                         
 -10   4   1         28.61         34.10         6.80 o                         
  -9   4   1        143.09        145.04        12.38 o                         
  -8   4   1        437.32        471.96        13.56 o                         
  -7   4   1         89.97        104.52         5.23 o                         
  -6   4   1          0.54         -1.82         1.95 o                         
  -5   4   1        186.80        189.39         7.71 o                         
  -4   4   1        228.26        208.97        11.35 o                         
  -3   4   1        735.41        778.11        19.16 o                         
  -2   4   1        695.95        678.30        11.24 o                         
  -1   4   1        386.90        381.23        19.88 o                         
   0   4   1         35.33         30.32         4.82 o                         
   1   4   1        597.00        601.58         9.43 o                         
   2   4   1        801.57        875.13        18.56 o                         
   3   4   1        364.33        386.61        11.65 o                         
   4   4   1        806.45        888.57        15.84 o                         
   5   4   1        203.79        230.91         6.42 o                         
   6   4   1        393.32        460.78        13.51 o                         
   7   4   1        629.57        734.87        25.28 o                         
   8   4   1          4.81          4.45         2.56 o                         
   9   4   1        687.73        633.28        20.52 o                         
  10   4   1        120.39        110.70         8.66 o                         
  11   4   1         69.08         84.62        10.67 o                         
  12   4   1          0.30         -3.45         4.59 o                         
  13   4   1         26.68         19.94         4.88 o                         
 -14   5   1          2.35         -1.00         5.16 o                         
 -13   5   1         29.13         42.44         6.42 o                         
 -12   5   1         59.40         72.30         9.91 o                         
 -11   5   1          3.63          0.47         2.60 o                         
 -10   5   1         24.86         26.38         6.14 o                         
  -9   5   1        437.38        450.50        22.64 o                         
  -8   5   1         64.28         49.63         7.04 o                         
  -7   5   1          4.38          4.63         1.84 o                         
  -6   5   1       2433.00       2458.74        57.14 o                         
  -5   5   1        261.43        238.11        17.22 o                         
  -4   5   1       1916.25       2088.87        65.87 o                         
  -3   5   1        152.04        161.04         6.38 o                         
  -2   5   1        354.13        324.92        14.34 o                         
  -1   5   1        381.57        351.22        20.49 o                         
   0   5   1       1899.38       1911.96        42.01 o                         
   1   5   1        154.63        169.17         4.07 o                         
   2   5   1        116.96        127.66         6.77 o                         
   3   5   1        736.47        852.19        19.90 o                         
   4   5   1        255.06        259.14        20.29 o                         
   5   5   1        556.60        625.44        12.54 o                         
   6   5   1          0.24          0.63         2.55 o                         
   7   5   1        219.55        206.37        14.14 o                         
   8   5   1         19.38         18.74         3.92 o                         
   9   5   1         90.33         89.86         7.54 o                         
  10   5   1         39.64         29.32         4.87 o                         
  11   5   1         64.15         61.52         9.93 o                         
  12   5   1         73.72         79.11         8.57 o                         
  13   5   1         44.50         41.57         6.17 o                         
 -13   6   1          4.51         12.76         6.88 o                         
 -12   6   1         20.16         19.16         5.71 o                         
 -11   6   1         45.31         34.47         5.24 o                         
 -10   6   1         62.75         55.34         9.05 o                         
  -9   6   1         63.97         47.83         7.73 o                         
  -8   6   1        283.95        256.46        16.77 o                         
  -7   6   1        546.33        512.82        23.21 o                         
  -6   6   1        457.16        438.61        29.73 o                         
  -5   6   1          3.48          1.21         5.57 o                         
  -4   6   1         45.54         38.99         3.98 o                         
  -3   6   1         39.18         40.81         2.63 o                         
  -2   6   1        166.89        178.65        12.53 o                         
  -1   6   1        323.95        324.57        15.39 o                         
   0   6   1        630.03        584.19        21.04 o                         
   1   6   1        393.67        405.48        16.30 o                         
   2   6   1       1490.65       1447.80        19.53 o                         
   3   6   1         44.60         44.62         4.04 o                         
   4   6   1          0.45          4.35         2.94 o                         
   5   6   1         94.77         95.81        14.59 o                         
   6   6   1        166.31        142.02         7.06 o                         
   7   6   1         85.80         76.15         9.04 o                         
   8   6   1         27.62         19.55         4.22 o                         
   9   6   1         43.34         35.24         5.15 o                         
  10   6   1         20.13         23.46         4.61 o                         
  11   6   1         36.73         32.76         5.48 o                         
  12   6   1         58.06         71.99         7.98 o                         
 -12   7   1        147.24        164.37        29.12 o                         
 -11   7   1         16.15         11.89         5.11 o                         
 -10   7   1          4.53          1.60         5.09 o                         
  -9   7   1          1.51          1.83         5.30 o                         
  -8   7   1         50.86         60.99        12.99 o                         
  -7   7   1         45.77         44.55        11.48 o                         
  -6   7   1        238.73        232.40        22.46 o                         
  -5   7   1         26.00         25.05         4.19 o                         
  -4   7   1         35.98         37.89         2.58 o                         
  -3   7   1        400.15        399.96        16.07 o                         
  -2   7   1          0.05         -0.83         4.21 o                         
  -1   7   1         12.17          4.56         3.73 o                         
   0   7   1          2.13         -0.66         3.76 o                         
   1   7   1        131.38        131.03         9.42 o                         
   2   7   1          4.33          6.41         2.40 o                         
   3   7   1          7.20          5.20         1.27 o                         
   4   7   1         21.41         16.98         3.84 o                         
   5   7   1         11.13          6.44         3.78 o                         
   6   7   1          0.11          3.62         2.22 o                         
   7   7   1        260.57        259.27        18.57 o                         
   8   7   1         36.81         33.09        12.12 o                         
   9   7   1          1.52         -4.27         4.27 o                         
  10   7   1          7.87          6.05         4.89 o                         
  11   7   1         63.32         73.60        11.26 o                         
 -11   8   1          5.52         24.13        11.63 o                         
 -10   8   1        148.37        164.07        23.05 o                         
  -9   8   1        249.18        258.99        27.32 o                         
  -8   8   1         78.19         51.64        11.71 o                         
  -7   8   1         35.30         15.22         8.85 o                         
  -6   8   1         95.45         91.90         5.91 o                         
  -5   8   1         35.99         36.24         3.36 o                         
  -4   8   1          6.43          6.92         2.69 o                         
  -3   8   1          4.08          0.47         3.35 o                         
  -2   8   1        270.41        255.94        16.05 o                         
  -1   8   1         29.56         27.44         6.03 o                         
   0   8   1          0.81          0.02         3.95 o                         
   1   8   1        246.46        262.59        12.32 o                         
   2   8   1        321.13        324.25        13.68 o                         
   3   8   1         24.49         21.64         3.65 o                         
   4   8   1          5.92          2.85         1.44 o                         
   5   8   1        242.30        251.08        10.57 o                         
   6   8   1        140.76        158.31        10.91 o                         
   7   8   1         83.35         72.96        14.53 o                         
   8   8   1         12.52         17.81         9.37 o                         
   9   8   1          4.53         -1.89         5.53 o                         
  10   8   1          2.18         -6.53         7.62 o                         
 -10   9   1        234.73        277.69        31.44 o                         
  -9   9   1        195.90        177.18        23.68 o                         
  -8   9   1          1.03         -4.66         7.83 o                         
  -7   9   1          1.31         -2.68         8.80 o                         
  -6   9   1        207.36        219.36        24.60 o                         
  -5   9   1          0.67          2.46         6.16 o                         
  -4   9   1         72.20         55.96        12.85 o                         
  -3   9   1        230.82        213.20        11.29 o                         
  -2   9   1         22.32         22.74         4.15 o                         
  -1   9   1          9.30          6.67         4.26 o                         
   0   9   1         20.41         16.69         5.27 o                         
   1   9   1         26.67         25.78         4.42 o                         
   2   9   1          1.31         -0.25         4.09 o                         
   3   9   1          8.11          6.36         2.55 o                         
   4   9   1        289.38        270.56        27.09 o                         
   5   9   1        102.51        110.14        17.82 o                         
   6   9   1          0.38          2.23         8.32 o                         
   7   9   1          8.46          3.14         7.16 o                         
   8   9   1        116.24        145.33        21.51 o                         
   9   9   1         24.39         31.36        10.92 o                         
  -8  10   1         21.78         28.11        10.78 o                         
  -7  10   1         51.45         65.36        15.80 o                         
  -6  10   1         37.71         21.60         6.76 o                         
  -5  10   1          1.09         -5.30         5.30 o                         
  -4  10   1         98.43         90.15        11.22 o                         
  -3  10   1         31.47         35.39         7.61 o                         
  -2  10   1         15.02         11.17         6.71 o                         
  -1  10   1         26.73         18.96         6.34 o                         
   0  10   1         19.65         10.61         4.50 o                         
   1  10   1         51.63         51.83         8.36 o                         
   2  10   1          0.10         -3.46         4.67 o                         
   3  10   1          0.40         -2.57         4.34 o                         
   4  10   1          0.16          2.45         8.30 o                         
   5  10   1         83.46         75.37        10.95 o                         
   6  10   1         11.55         11.55         9.05 o                         
   7  10   1          8.74          9.15         8.71 o                         
  -6  11   1          1.67          6.81         5.16 o                         
  -5  11   1         33.71         28.07         7.44 o                         
  -4  11   1          0.03          5.64        16.38 o                         
  -3  11   1          6.57          7.33         5.19 o                         
  -2  11   1          1.17         -4.78         4.78 o                         
  -1  11   1         99.83        103.55        18.42 o                         
   0  11   1         20.71         22.58         6.49 o                         
   1  11   1         45.52         47.52         8.95 o                         
   2  11   1          8.49         -0.45        13.91 o                         
   3  11   1         82.34         61.98        14.41 o                         
   4  11   1          3.68         -1.51         5.04 o                         
   5  11   1          0.32         -5.73         5.73 o                         
 -16   0   2         95.66        152.30        22.30 o                         
 -15   0   2         96.25         92.24        17.42 o                         
 -14   0   2         13.58          2.46         7.67 o                         
 -13   0   2        174.71        179.54        21.81 o                         
 -12   0   2          7.71         -0.95         7.10 o                         
 -11   0   2        381.95        381.27        28.74 o                         
 -10   0   2       3493.83       3606.29       109.18 o                         
  -9   0   2         96.23         80.75         6.89 o                         
  -8   0   2        176.23        178.72         9.70 o                         
  -7   0   2        277.23        280.03        20.23 o                         
  -6   0   2       1233.95       1290.70        28.80 o                         
  -5   0   2       2842.71       2919.32        42.44 o                         
  -4   0   2       1389.35       1407.48        41.82 o                         
  -3   0   2       8309.73       8225.45       181.42 o                         
  -2   0   2      14000.84      15260.87       325.24 o                         
  -1   0   2       4158.79       4439.99        95.10 o                         
   0   0   2        168.48        152.20         8.18 o                         
   3   0   2          0.28         12.55         2.85 o                         
   4   0   2         74.38        101.26         6.55 o                         
   5   0   2        225.59        243.29        11.37 o                         
   6   0   2        679.85        735.72        32.70 o                         
   7   0   2       3212.63       3483.04       100.08 o                         
   8   0   2       4590.01       4824.16       210.96 o                         
   9   0   2       5542.64       5389.28       148.04 o                         
  10   0   2        149.42        161.71        10.04 o                         
  11   0   2        110.44        129.09        17.86 o                         
  12   0   2        102.38         76.99        14.14 o                         
  13   0   2        298.64        302.97        29.74 o                         
  14   0   2          1.41         -0.18         5.84 o                         
 -16   1   2         83.05        115.35        23.66 o                         
 -15   1   2          7.41          6.64         4.98 o                         
 -14   1   2        198.95        211.28        17.54 o                         
 -13   1   2        207.22        252.65        18.25 o                         
 -12   1   2        422.08        385.77        24.48 o                         
 -11   1   2        211.69        228.35        11.48 o                         
 -10   1   2         17.75         19.93         3.56 o                         
  -9   1   2       1106.24       1101.85        38.91 o                         
  -8   1   2        156.20        171.26         8.55 o                         
  -7   1   2         15.27         12.91         3.11 o                         
  -6   1   2       7030.12       7276.78        84.52 o                         
  -5   1   2       1425.76       1316.42        20.11 o                         
  -4   1   2        537.18        655.85        17.28 o                         
  -3   1   2       4341.64       4215.61        69.98 o                         
  -2   1   2       3725.82       3889.10        51.48 o                         
  -1   1   2        478.19        458.48        12.60 o                         
   0   1   2          4.03          3.09         1.64 o                         
   1   1   2       2336.54       2203.61        36.98 o                         
   2   1   2        103.99        119.33         4.57 o                         
   3   1   2         17.70         22.66         2.90 o                         
   4   1   2         88.74         82.36         4.49 o                         
   5   1   2          1.90         -0.03         2.01 o                         
   6   1   2          8.76          3.51         3.80 o                         
   7   1   2        108.91        108.11         6.29 o                         
   8   1   2        441.04        419.56         9.98 o                         
   9   1   2       2680.45       2652.72        68.39 o                         
  10   1   2        104.99         93.52        10.41 o                         
  11   1   2        709.28        653.44        28.37 o                         
  12   1   2        355.56        359.86        21.64 o                         
  13   1   2         77.64         77.82        10.95 o                         
  14   1   2         13.88         12.62         9.29 o                         
 -15   2   2          6.75         10.17         6.46 o                         
 -14   2   2         28.26         18.63         9.28 o                         
 -13   2   2        585.94        639.81        47.04 o                         
 -12   2   2        146.45        116.94        10.95 o                         
 -11   2   2         59.29         49.19         6.97 o                         
 -10   2   2        275.17        245.26        14.24 o                         
  -9   2   2         23.15         30.35         4.72 o                         
  -8   2   2         44.17         39.05         5.71 o                         
  -7   2   2         61.92         42.53         3.40 o                         
  -6   2   2         26.56         31.72         4.84 o                         
  -5   2   2        231.86        294.22        12.56 o                         
  -4   2   2       1198.40       1160.23        23.29 o                         
  -3   2   2       3589.55       3704.66        52.35 o                         
  -2   2   2      14205.94      15020.40       158.21 o                         
  -1   2   2         15.33         23.76         1.77 o                         
   0   2   2      34272.17      26537.95       449.75 o                         
   1   2   2      18377.01      20025.11       204.08 o                         
   2   2   2        330.98        270.79         7.17 o                         
   3   2   2         57.07         44.84         3.83 o                         
   4   2   2          3.97          7.10         2.40 o                         
   5   2   2       5754.81       5914.24       113.00 o                         
   6   2   2         24.86         32.24         4.33 o                         
   7   2   2        492.83        490.45        14.18 o                         
   8   2   2       1159.09       1206.25        51.48 o                         
   9   2   2        192.82        200.58        13.85 o                         
  10   2   2        101.54         83.91         9.54 o                         
  11   2   2        931.34        925.80        50.96 o                         
  12   2   2          2.30         -6.19         8.64 o                         
  13   2   2          5.98          3.69         7.12 o                         
 -15   3   2        123.29        163.96        23.57 o                         
 -14   3   2        107.09        105.84        19.14 o                         
 -13   3   2        376.46        380.75        33.56 o                         
 -12   3   2         97.88        104.87        17.51 o                         
 -11   3   2        783.06        834.87        30.45 o                         
 -10   3   2        318.88        300.08        34.28 o                         
  -9   3   2       2350.89       2431.43        56.81 o                         
  -8   3   2        694.36        712.51        13.65 o                         
  -7   3   2         43.54         44.64         6.14 o                         
  -6   3   2        261.47        210.39         8.22 o                         
  -5   3   2        662.39        711.61        14.81 o                         
  -4   3   2        681.44        563.80        14.57 o                         
  -3   3   2         11.45          9.48         1.98 o                         
  -2   3   2        674.89        684.02        11.28 o                         
  -1   3   2        327.39        302.83         5.26 o                         
   0   3   2        436.57        411.69         6.80 o                         
   1   3   2          0.49          0.15         1.27 o                         
   2   3   2        820.71        763.36        12.03 o                         
   3   3   2       1668.69       1897.62        36.49 o                         
   4   3   2        115.58        103.27         5.12 o                         
   5   3   2       1430.31       1521.22        38.51 o                         
   6   3   2        115.34         91.39         9.95 o                         
   7   3   2        888.52        902.71        31.90 o                         
   8   3   2        134.40        123.72        14.24 o                         
   9   3   2         63.47         59.86        12.62 o                         
  10   3   2          3.72          4.13         3.61 o                         
  11   3   2         82.83        100.86        20.04 o                         
  12   3   2        136.24        127.86        18.04 o                         
  13   3   2          1.46          3.58         4.13 o                         
 -15   4   2        143.25        154.57        16.34 o                         
 -14   4   2         12.44          8.12         3.72 o                         
 -13   4   2        185.30        168.13        13.28 o                         
 -12   4   2        155.25        154.80        10.35 o                         
 -11   4   2        567.39        488.79        24.68 o                         
 -10   4   2       1432.26       1420.10        32.02 o                         
  -9   4   2         23.36         20.78         4.72 o                         
  -8   4   2        421.60        437.39        12.33 o                         
  -7   4   2        221.97        231.02         7.47 o                         
  -6   4   2        131.58        126.06         8.01 o                         
  -5   4   2       2396.41       2425.68        70.49 o                         
  -4   4   2         21.69         10.94         2.91 o                         
  -3   4   2        206.62        181.57         5.26 o                         
  -2   4   2       1547.36       1396.36        31.31 o                         
  -1   4   2       3590.39       3725.39        37.94 o                         
   0   4   2        933.30        853.31        22.62 o                         
   1   4   2        631.37        569.37         9.10 o                         
   2   4   2       2860.24       2804.97        37.39 o                         
   3   4   2        524.77        437.89         9.26 o                         
   4   4   2        249.66        239.17         8.46 o                         
   5   4   2        366.33        358.59        14.38 o                         
   6   4   2        678.71        685.50        17.04 o                         
   7   4   2        615.67        635.06        16.54 o                         
   8   4   2        193.46        189.34        10.58 o                         
   9   4   2        197.02        177.81        10.80 o                         
  10   4   2         48.30         38.23         5.84 o                         
  11   4   2        192.74        218.67        13.28 o                         
  12   4   2        162.38        151.95        11.63 o                         
  13   4   2        353.70        371.17        20.72 o                         
 -14   5   2        166.73        150.78        30.72 o                         
 -13   5   2        306.38        303.31        14.99 o                         
 -12   5   2        136.91        135.83        14.10 o                         
 -11   5   2        753.40        718.09        31.46 o                         
 -10   5   2         92.15         80.03         6.62 o                         
  -9   5   2        558.55        525.18        16.54 o                         
  -8   5   2         52.41         44.06         5.84 o                         
  -7   5   2        475.36        477.86        16.92 o                         
  -6   5   2       2919.74       2808.19        50.16 o                         
  -5   5   2        304.33        297.62        12.51 o                         
  -4   5   2         46.67         46.08         2.56 o                         
  -3   5   2        981.75        961.31        15.84 o                         
  -2   5   2       1094.89       1099.35        18.03 o                         
  -1   5   2        469.27        499.20        17.80 o                         
   0   5   2       1124.78       1119.64        16.61 o                         
   1   5   2        837.39        945.37        14.28 o                         
   2   5   2          0.11         -1.30         1.30 o                         
   3   5   2        141.46        142.41         7.00 o                         
   4   5   2       2016.04       1976.22        35.33 o                         
   5   5   2        329.92        343.78        16.52 o                         
   6   5   2        861.18        832.19        19.18 o                         
   7   5   2        297.61        280.60        10.91 o                         
   8   5   2         60.60         67.66         6.56 o                         
   9   5   2        271.66        279.61        13.95 o                         
  10   5   2          0.54         -3.54         3.54 o                         
  11   5   2          1.35         13.54         4.43 o                         
  12   5   2         43.95         44.78         6.48 o                         
 -14   6   2         60.59         78.23        11.67 o                         
 -13   6   2        112.02        148.81        15.74 o                         
 -12   6   2         21.18         19.11         6.78 o                         
 -11   6   2        292.38        296.31        13.17 o                         
 -10   6   2        103.12         89.44        10.81 o                         
  -9   6   2       1193.07       1180.75        39.86 o                         
  -8   6   2        640.28        632.33        26.86 o                         
  -7   6   2        602.06        577.52        24.90 o                         
  -6   6   2        408.63        377.40        26.79 o                         
  -5   6   2       1117.03       1144.21        20.11 o                         
  -4   6   2        397.86        398.00         9.47 o                         
  -3   6   2       2881.94       3060.70        66.99 o                         
  -2   6   2        521.71        510.62        26.72 o                         
  -1   6   2         80.30         85.99         8.26 o                         
   0   6   2       1279.20       1198.55        34.61 o                         
   1   6   2         54.02         45.44         4.15 o                         
   2   6   2       1499.40       1546.25        22.00 o                         
   3   6   2       2124.08       2127.75        25.92 o                         
   4   6   2         28.79         23.93         3.39 o                         
   5   6   2       1565.09       1531.82        43.00 o                         
   6   6   2         69.16         64.28         6.57 o                         
   7   6   2        109.94         90.49         7.69 o                         
   8   6   2         35.68         25.00         4.56 o                         
   9   6   2         37.76         37.19         5.79 o                         
  10   6   2          5.54          0.87         3.02 o                         
  11   6   2          3.92          0.48         4.44 o                         
  12   6   2          0.08          0.07         3.53 o                         
 -13   7   2         36.20         47.78         8.87 o                         
 -12   7   2          2.90         -1.31         6.06 o                         
 -11   7   2        341.48        321.66        43.49 o                         
 -10   7   2          5.90         16.72         6.42 o                         
  -9   7   2        246.95        261.97        23.51 o                         
  -8   7   2        107.77        111.18        17.43 o                         
  -7   7   2        190.05        200.06        21.74 o                         
  -6   7   2        683.22        693.47        17.78 o                         
  -5   7   2         38.04         39.22         2.99 o                         
  -4   7   2       2115.18       2060.85        44.43 o                         
  -3   7   2        269.44        252.69         9.42 o                         
  -2   7   2          2.56          4.26         3.89 o                         
  -1   7   2          1.30         -4.62         4.62 o                         
   0   7   2          8.88          6.26         3.79 o                         
   1   7   2        126.26        106.19         6.42 o                         
   2   7   2        452.67        442.41        11.47 o                         
   3   7   2        116.02        116.22         4.60 o                         
   4   7   2         81.44         75.57         4.20 o                         
   5   7   2        273.54        264.81        13.23 o                         
   6   7   2        214.79        188.18        21.19 o                         
   7   7   2        271.89        289.77        27.63 o                         
   8   7   2          8.49         13.88         7.55 o                         
   9   7   2         72.36         62.45         9.68 o                         
  10   7   2         52.91         69.29        10.26 o                         
  11   7   2         23.48         26.45         7.80 o                         
 -12   8   2         16.45         12.37         6.05 o                         
 -11   8   2         73.63        102.71        19.92 o                         
 -10   8   2        374.96        422.73        36.56 o                         
  -9   8   2         25.66         35.73        11.85 o                         
  -8   8   2        465.96        481.40        36.21 o                         
  -7   8   2        213.81        214.61         9.71 o                         
  -6   8   2        791.22        793.91        18.64 o                         
  -5   8   2        639.92        671.10        21.73 o                         
  -4   8   2          1.12          1.89         4.53 o                         
  -3   8   2          0.70         -1.16         2.30 o                         
  -2   8   2        396.27        383.03        19.51 o                         
  -1   8   2        187.81        160.26        12.46 o                         
   0   8   2        285.31        299.42        20.49 o                         
   1   8   2          1.81         -0.03         3.77 o                         
   2   8   2        326.96        342.20        23.89 o                         
   3   8   2        934.58        966.76        19.36 o                         
   4   8   2          0.13         -0.46         1.40 o                         
   5   8   2        733.00        757.95        26.15 o                         
   6   8   2        272.58        270.53        26.64 o                         
   7   8   2         30.68         39.69        12.08 o                         
   8   8   2         83.00         83.10        17.44 o                         
   9   8   2          4.45         -5.59         7.71 o                         
  10   8   2        186.24        228.17        27.97 o                         
 -10   9   2         86.28         97.22        19.05 o                         
  -9   9   2        245.53        295.13        31.00 o                         
  -8   9   2        267.43        291.35        29.32 o                         
  -7   9   2        110.13        130.57        18.76 o                         
  -6   9   2        202.49        190.33        22.29 o                         
  -5   9   2        250.19        236.97        24.37 o                         
  -4   9   2         45.26         37.92         6.96 o                         
  -3   9   2         14.99         15.75         3.44 o                         
  -2   9   2          0.37          0.09         3.98 o                         
  -1   9   2        446.10        441.78        22.60 o                         
   0   9   2          0.29         -0.17         5.28 o                         
   1   9   2        350.72        314.11        18.82 o                         
   2   9   2        164.94        139.34        12.78 o                         
   3   9   2          0.77          2.81         4.26 o                         
   4   9   2        183.50        148.57        20.08 o                         
   5   9   2        134.96        138.17        20.54 o                         
   6   9   2         49.22         52.01        14.14 o                         
   7   9   2        174.87        181.93        23.82 o                         
   8   9   2          0.17         -0.80         8.53 o                         
  -9  10   2         92.23        100.15        20.44 o                         
  -8  10   2          0.43         -9.94         9.94 o                         
  -7  10   2          4.65         15.83         8.48 o                         
  -6  10   2         36.37         39.41        11.51 o                         
  -5  10   2        297.30        292.70        20.35 o                         
  -4  10   2        234.89        231.93        17.69 o                         
  -3  10   2         73.77         69.95         9.97 o                         
  -2  10   2        303.35        320.00        20.28 o                         
  -1  10   2        306.63        295.92        19.58 o                         
   0  10   2        974.58       1004.16        37.80 o                         
   1  10   2        193.82        202.93        16.13 o                         
   2  10   2         40.76         42.80         8.31 o                         
   3  10   2        871.59        789.13        33.44 o                         
   4  10   2          4.05          2.55         3.99 o                         
   5  10   2         78.23         74.22        12.12 o                         
   6  10   2        264.00        318.11        32.66 o                         
   7  10   2         37.96         35.41        13.55 o                         
  -6  11   2         76.88         97.83        13.12 o                         
  -5  11   2         36.41         37.45         8.61 o                         
  -4  11   2        150.15        170.15        16.06 o                         
  -3  11   2         28.00         32.72         8.08 o                         
  -2  11   2          0.59          0.41         6.20 o                         
  -1  11   2         44.44         42.63        10.23 o                         
   0  11   2        103.18        111.11        12.99 o                         
   1  11   2         90.80        100.87        12.03 o                         
   2  11   2        319.14        338.34        24.07 o                         
   3  11   2         24.98         22.51        13.25 o                         
   4  11   2         12.47          4.01         7.83 o                         
 -16   1   3         33.35         36.85        12.87 o                         
 -15   1   3         13.76          7.35         7.21 o                         
 -14   1   3          0.61          4.45         5.15 o                         
 -13   1   3         51.20         29.14         7.53 o                         
 -12   1   3         15.24         22.53         7.98 o                         
 -11   1   3        251.30        263.81        19.83 o                         
 -10   1   3        790.56        785.05        26.37 o                         
  -9   1   3        169.47        142.30         9.82 o                         
  -8   1   3       1022.19        992.07        18.84 o                         
  -7   1   3          0.23          1.74         1.88 o                         
  -6   1   3       4887.23       5124.34        62.44 o                         
  -5   1   3       1328.74       1300.77        29.32 o                         
  -4   1   3       8925.17       8059.88       133.10 o                         
  -3   1   3       1012.92        983.26        12.35 o                         
  -2   1   3       1484.14       1441.31        18.16 o                         
  -1   1   3       4164.83       4337.41        59.68 o                         
   0   1   3        303.38        302.90         6.91 o                         
   1   1   3       4232.22       4353.57        48.89 o                         
   2   1   3       1013.00       1109.68        17.77 o                         
   3   1   3       6605.32       7071.18        98.65 o                         
   4   1   3        137.37        146.80         5.79 o                         
   5   1   3        350.40        328.69        11.30 o                         
   6   1   3          0.00          0.96         4.33 o                         
   7   1   3        412.08        398.12        12.44 o                         
   8   1   3       1467.47       1480.24        37.28 o                         
   9   1   3       1191.82       1256.65        49.91 o                         
  10   1   3          0.85         -1.62         5.37 o                         
  11   1   3          0.62          4.51         4.36 o                         
  12   1   3         14.80         11.57         4.76 o                         
  13   1   3          0.16          1.12         4.33 o                         
 -16   2   3        115.46        190.48        25.83 o                         
 -15   2   3          6.26         -4.48         9.24 o                         
 -14   2   3          0.53          3.75         8.05 o                         
 -13   2   3        110.13        113.08        29.09 o                         
 -12   2   3        309.46        275.13        17.70 o                         
 -11   2   3        281.97        279.93        17.27 o                         
 -10   2   3        206.92        240.06        14.09 o                         
  -9   2   3          4.41          5.51         2.32 o                         
  -8   2   3         43.52         41.59         3.84 o                         
  -7   2   3         98.99        101.08         8.05 o                         
  -6   2   3        823.82        876.96        24.66 o                         
  -5   2   3        141.87        130.70         7.26 o                         
  -4   2   3         84.66         96.66         3.78 o                         
  -3   2   3        113.06        123.79         3.84 o                         
  -2   2   3         71.68         87.78         3.57 o                         
  -1   2   3      17413.68      18764.41       803.46 o                         
   0   2   3         80.80         81.20         3.54 o                         
   1   2   3       2289.92       2472.28        25.19 o                         
   2   2   3       1138.59       1170.83        15.49 o                         
   3   2   3         99.22         88.42         3.87 o                         
   4   2   3        159.92        203.11        16.27 o                         
   5   2   3         30.32         33.83         3.85 o                         
   6   2   3        105.36        118.59         7.59 o                         
   7   2   3         21.11         34.92         3.93 o                         
   8   2   3        473.86        484.08        25.95 o                         
   9   2   3        580.05        576.40        24.59 o                         
  10   2   3         20.25          8.73         4.75 o                         
  11   2   3          3.13         -7.87         7.87 o                         
  12   2   3         10.70         18.52         9.21 o                         
  13   2   3          5.16         -4.59         6.98 o                         
 -15   3   3         32.79         56.70        15.71 o                         
 -14   3   3         34.16         26.20        11.51 o                         
 -13   3   3         16.29          7.42         6.87 o                         
 -12   3   3        221.58        231.75        24.32 o                         
 -11   3   3         21.43         23.89         5.83 o                         
 -10   3   3          6.18          1.00         3.35 o                         
  -9   3   3       1118.46       1136.91        36.30 o                         
  -8   3   3         14.94         28.07         4.24 o                         
  -7   3   3        810.32        869.00        19.03 o                         
  -6   3   3       1990.69       1988.22        28.75 o                         
  -5   3   3        770.75        849.13        17.06 o                         
  -4   3   3         92.87         75.64         3.53 o                         
  -3   3   3       1570.44       1671.85        21.23 o                         
  -2   3   3       7095.29       7502.05        75.10 o                         
  -1   3   3          0.13         -1.90         1.90 o                         
   0   3   3        542.46        528.79         7.73 o                         
   1   3   3       3211.43       3439.20        34.77 o                         
   2   3   3        320.32        305.65         8.45 o                         
   3   3   3          0.04          4.16         1.85 o                         
   4   3   3        536.46        562.80        14.81 o                         
   5   3   3        897.13        880.08        21.62 o                         
   6   3   3        649.04        622.68        18.83 o                         
   7   3   3         81.32         59.34         6.28 o                         
   8   3   3          2.55         -1.31         3.08 o                         
   9   3   3        217.11        204.32        14.98 o                         
  10   3   3        139.68        152.22        13.32 o                         
  11   3   3        248.94        273.42        18.79 o                         
  12   3   3          6.13         -4.32         4.75 o                         
  13   3   3         53.72         40.86         8.17 o                         
 -15   4   3         24.28         33.52         7.86 o                         
 -14   4   3          1.44          0.57         3.85 o                         
 -13   4   3         44.41         52.90         6.13 o                         
 -12   4   3         38.74         37.34         7.64 o                         
 -11   4   3        804.72        803.20        22.58 o                         
 -10   4   3        592.62        573.21        16.65 o                         
  -9   4   3        455.21        442.92        12.61 o                         
  -8   4   3         79.66         86.38         4.16 o                         
  -7   4   3         54.89         57.10         3.11 o                         
  -6   4   3          2.71          3.30         2.29 o                         
  -5   4   3         62.29         63.80         4.01 o                         
  -4   4   3          1.93          1.98         1.73 o                         
  -3   4   3        636.01        653.51        16.96 o                         
  -2   4   3       2886.67       3016.36        28.39 o                         
  -1   4   3        118.21        106.33         3.14 o                         
   0   4   3        718.48        755.82        10.42 o                         
   1   4   3       1967.61       2042.18        23.47 o                         
   2   4   3        651.62        618.67        11.49 o                         
   3   4   3        361.36        350.70        11.93 o                         
   4   4   3         10.62          5.83         2.09 o                         
   5   4   3        259.11        273.33        12.73 o                         
   6   4   3        132.44        113.08         6.58 o                         
   7   4   3        307.14        291.97        11.11 o                         
   8   4   3          2.47          1.55         5.32 o                         
   9   4   3         15.62         17.14         4.10 o                         
  10   4   3         13.72         10.15         5.24 o                         
  11   4   3        190.55        173.93        11.98 o                         
  12   4   3          1.91          1.58         5.08 o                         
 -15   5   3         33.03         40.73         9.51 o                         
 -14   5   3         22.97         12.65        14.79 o                         
 -13   5   3         51.34         46.28         9.14 o                         
 -12   5   3        300.68        310.71        13.54 o                         
 -11   5   3         41.15         36.17         4.70 o                         
 -10   5   3        745.33        733.90        19.99 o                         
  -9   5   3        802.73        802.59        30.80 o                         
  -8   5   3        458.10        476.96        25.88 o                         
  -7   5   3         12.87         10.96         3.02 o                         
  -6   5   3         93.59         78.63         8.29 o                         
  -5   5   3       2882.80       3006.97        57.39 o                         
  -4   5   3       1787.36       1862.86        28.95 o                         
  -3   5   3        358.03        355.79        12.32 o                         
  -2   5   3         63.06         65.09         3.36 o                         
  -1   5   3        147.42        136.79         4.47 o                         
   0   5   3        122.13        140.96         5.50 o                         
   1   5   3        473.33        455.47         8.85 o                         
   2   5   3        187.65        203.62         5.78 o                         
   3   5   3        765.96        738.87        12.79 o                         
   4   5   3        551.96        579.24        22.24 o                         
   5   5   3        221.21        203.89         8.61 o                         
   6   5   3        111.91        114.33         6.77 o                         
   7   5   3         21.18         16.17         3.09 o                         
   8   5   3         70.25         59.02         6.60 o                         
   9   5   3          0.66          1.58         2.92 o                         
  10   5   3        103.47        119.88        12.86 o                         
  11   5   3         23.14         35.51         6.32 o                         
  12   5   3          9.29         17.31         4.27 o                         
 -14   6   3          8.29         -0.20         7.08 o                         
 -13   6   3         17.77         10.37         5.34 o                         
 -12   6   3         48.60         63.16        23.37 o                         
 -11   6   3         17.23         11.54         5.40 o                         
 -10   6   3         27.83         22.89         9.29 o                         
  -9   6   3        101.55        108.08        14.15 o                         
  -8   6   3        334.82        306.12        17.96 o                         
  -7   6   3        165.46        179.40        24.43 o                         
  -6   6   3         22.01         22.66         3.76 o                         
  -5   6   3        781.87        777.93        15.92 o                         
  -4   6   3        242.12        248.79         7.98 o                         
  -3   6   3        330.60        355.69         8.63 o                         
  -2   6   3        180.18        196.63        12.53 o                         
  -1   6   3         83.83         97.63         6.85 o                         
   0   6   3        128.22        129.90         5.48 o                         
   1   6   3        260.43        264.68         6.21 o                         
   2   6   3        318.10        320.41         7.72 o                         
   3   6   3        155.60        164.62         6.11 o                         
   4   6   3         95.29         94.45         6.02 o                         
   5   6   3         12.14          9.12         3.72 o                         
   6   6   3          0.71          0.91         3.10 o                         
   7   6   3          1.22         -1.37         2.89 o                         
   8   6   3          0.69          4.45         3.37 o                         
   9   6   3         12.50         18.90         4.43 o                         
  10   6   3         15.98         16.22         4.04 o                         
  11   6   3         84.01         87.54         9.36 o                         
 -13   7   3          0.97          2.20         5.60 o                         
 -12   7   3        172.51        169.82        27.81 o                         
 -11   7   3          1.28          4.89         5.95 o                         
 -10   7   3        117.55        137.32        13.88 o                         
  -9   7   3        453.42        452.19        24.41 o                         
  -8   7   3        205.16        204.11        10.56 o                         
  -7   7   3          0.06         -1.21         2.40 o                         
  -6   7   3        109.94        116.72         6.47 o                         
  -5   7   3        507.49        485.47        15.41 o                         
  -4   7   3        201.96        227.87         7.68 o                         
  -3   7   3        377.86        412.83         9.14 o                         
  -2   7   3        159.74        155.00        11.52 o                         
  -1   7   3        324.53        323.05        13.49 o                         
   0   7   3        578.90        633.85        13.62 o                         
   1   7   3         94.18         89.20         5.27 o                         
   2   7   3         41.47         38.83         2.57 o                         
   3   7   3         24.26         26.17         3.94 o                         
   4   7   3        513.79        506.66        22.02 o                         
   5   7   3        196.27        190.18         9.81 o                         
   6   7   3        205.63        212.80        23.42 o                         
   7   7   3          2.83         -4.66         6.23 o                         
   8   7   3          6.12         10.46         8.12 o                         
   9   7   3          6.68          8.41         4.24 o                         
  10   7   3        167.01        176.75        12.95 o                         
 -12   8   3        172.25        187.23        17.59 o                         
 -11   8   3          1.56         11.10        10.22 o                         
 -10   8   3        279.58        284.15        13.96 o                         
  -9   8   3        791.63        859.71        24.16 o                         
  -8   8   3         11.30         12.91         3.18 o                         
  -7   8   3         93.04         85.37         5.96 o                         
  -6   8   3         45.94         55.81        11.21 o                         
  -5   8   3          0.13          0.66         2.90 o                         
  -4   8   3          1.39          0.67         1.18 o                         
  -3   8   3        271.10        268.56        16.48 o                         
  -2   8   3         13.99          8.06         4.07 o                         
  -1   8   3        693.59        673.98        26.37 o                         
   0   8   3        678.59        713.19        27.60 o                         
   1   8   3         40.69         39.24         5.21 o                         
   2   8   3         80.05         76.16         6.82 o                         
   3   8   3        285.05        280.43         9.71 o                         
   4   8   3        165.39        160.01         8.53 o                         
   5   8   3         14.61         10.05         6.91 o                         
   6   8   3        372.97        384.15        32.88 o                         
   7   8   3         29.14         14.37        10.35 o                         
   8   8   3         27.86         32.78        11.28 o                         
   9   8   3         35.26         48.60        14.19 o                         
 -11   9   3         32.00         19.06        10.57 o                         
 -10   9   3          5.88         22.52        10.89 o                         
  -9   9   3         13.95          7.28         6.92 o                         
  -8   9   3         80.36        107.22        17.87 o                         
  -7   9   3        160.97        153.85        20.34 o                         
  -6   9   3          9.22          8.16         7.21 o                         
  -5   9   3        153.15        147.64        18.82 o                         
  -4   9   3         29.22         34.92         7.03 o                         
  -3   9   3          8.44          4.59         6.09 o                         
  -2   9   3        125.94        115.22        11.61 o                         
  -1   9   3        151.12        129.64        11.96 o                         
   0   9   3         36.24         23.57         6.17 o                         
   1   9   3        100.08         95.73        10.67 o                         
   2   9   3        146.77        143.59        13.09 o                         
   3   9   3         22.20          7.13         3.01 o                         
   4   9   3          0.40         -3.54         4.66 o                         
   5   9   3         90.40         85.91        16.37 o                         
   6   9   3        109.65         98.71        17.53 o                         
   7   9   3         32.68         26.75        11.32 o                         
   8   9   3          3.55          4.14         8.26 o                         
  -9  10   3         10.40         17.77         9.58 o                         
  -8  10   3          1.34         -6.03         6.37 o                         
  -7  10   3         16.78         38.32        12.06 o                         
  -6  10   3          0.26         -5.12         7.67 o                         
  -5  10   3         27.81         28.36         7.32 o                         
  -4  10   3         22.12         24.72         6.42 o                         
  -3  10   3         49.99         24.15         5.09 o                         
  -2  10   3        119.46        126.42        25.22 o                         
  -1  10   3        292.91        265.74        18.58 o                         
   0  10   3         58.16         63.49         9.90 o                         
   1  10   3         38.09         38.26         7.11 o                         
   2  10   3         24.00         24.89         6.56 o                         
   3  10   3          9.55         20.03         7.87 o                         
   4  10   3         16.57         12.51         5.41 o                         
   5  10   3         17.96         22.76         5.93 o                         
   6  10   3          0.22          6.91         8.07 o                         
  -6  11   3         32.29         22.68         6.81 o                         
  -5  11   3          6.14         20.18         7.03 o                         
  -4  11   3         13.49         19.43         6.83 o                         
  -3  11   3          4.73          1.45         4.17 o                         
  -2  11   3          0.37          3.70         6.97 o                         
  -1  11   3         40.38         25.87         7.43 o                         
   0  11   3          0.07         -3.15         5.96 o                         
   1  11   3        115.80        116.82        17.06 o                         
   2  11   3         79.09         82.03        11.85 o                         
   3  11   3          7.69          9.82        10.84 o                         
 -16   0   4         20.64         19.36        10.23 o                         
 -15   0   4        205.72        206.88        25.95 o                         
 -14   0   4        854.97        852.38        50.56 o                         
 -13   0   4        267.98        270.93        27.13 o                         
 -12   0   4          0.51          1.52         5.53 o                         
 -11   0   4       2135.99       2033.00        75.21 o                         
 -10   0   4       1417.35       1441.97        57.84 o                         
  -9   0   4        537.37        552.32        30.68 o                         
  -8   0   4       1129.06       1047.32        28.20 o                         
  -7   0   4       7660.71       8034.83       133.14 o                         
  -6   0   4       3621.38       3603.33        53.93 o                         
  -5   0   4          1.08          1.52         2.79 o                         
  -4   0   4        329.66        335.79         9.46 o                         
  -3   0   4       5132.37       5167.29       135.79 o                         
  -2   0   4      12513.34      13282.90       140.34 o                         
  -1   0   4        407.28        495.89        10.02 o                         
   0   0   4       1759.47       1595.89        29.66 o                         
   1   0   4         84.66         53.16         5.28 o                         
   2   0   4        955.59        999.65        42.60 o                         
   3   0   4       2169.59       1999.84        39.18 o                         
   4   0   4       1396.78       1352.18        30.99 o                         
   5   0   4        138.25        161.88         9.69 o                         
   6   0   4       2068.27       2143.94        67.84 o                         
   7   0   4        161.69        166.83        11.32 o                         
   8   0   4        117.16        118.52        10.10 o                         
   9   0   4          0.57         -1.87         6.28 o                         
  10   0   4          2.76         -1.11         4.73 o                         
  11   0   4          6.16         -2.18         8.08 o                         
  12   0   4        100.54        101.85        16.62 o                         
 -16   1   4         93.93        116.77        20.39 o                         
 -15   1   4          4.41          4.21        13.78 o                         
 -14   1   4        267.72        247.35        18.85 o                         
 -13   1   4        296.39        303.26        20.11 o                         
 -12   1   4        396.41        353.10        20.44 o                         
 -11   1   4       2467.15       2395.50        59.30 o                         
 -10   1   4         32.28         42.40         9.05 o                         
  -9   1   4        945.04       1002.59        18.30 o                         
  -8   1   4       1122.01       1148.82        25.43 o                         
  -7   1   4         52.16         84.38         4.01 o                         
  -6   1   4         92.70         68.57         7.18 o                         
  -5   1   4        399.12        378.01        17.37 o                         
  -4   1   4       4770.02       4405.80        47.53 o                         
  -3   1   4        262.23        300.94         6.46 o                         
  -2   1   4        248.47        235.89         3.92 o                         
  -1   1   4       3130.03       3112.75        45.28 o                         
   0   1   4        324.61        309.75         7.72 o                         
   1   1   4        104.78        116.44         3.44 o                         
   2   1   4        232.89        212.98         5.72 o                         
   3   1   4        961.05       1104.07        17.78 o                         
   4   1   4         72.42         75.73         4.27 o                         
   5   1   4        457.13        426.19        13.14 o                         
   6   1   4        168.71        148.81         8.25 o                         
   7   1   4        459.60        453.01        13.94 o                         
   8   1   4          5.01          2.23         2.26 o                         
   9   1   4         13.46         22.69         5.91 o                         
  10   1   4        478.69        488.57        23.49 o                         
  11   1   4         69.14         89.45        10.72 o                         
  12   1   4        156.09        165.27        14.98 o                         
 -16   2   4          0.10         -5.17         8.55 o                         
 -15   2   4         41.95         33.73        12.32 o                         
 -14   2   4         13.67         19.45         9.01 o                         
 -13   2   4        705.68        689.23        44.05 o                         
 -12   2   4         35.37         31.31         5.70 o                         
 -11   2   4        789.46        834.81        54.19 o                         
 -10   2   4        810.10        801.33        28.37 o                         
  -9   2   4         37.61         36.47         3.62 o                         
  -8   2   4        360.88        383.25        11.06 o                         
  -7   2   4        207.39        178.38         8.70 o                         
  -6   2   4        376.10        374.98        12.26 o                         
  -5   2   4        976.13        972.87        12.23 o                         
  -4   2   4        495.78        451.26         8.39 o                         
  -3   2   4        883.53        796.05         9.95 o                         
  -2   2   4       3577.28       3379.15        36.20 o                         
  -1   2   4        118.73        107.96         3.09 o                         
   0   2   4       1041.40        960.94        12.31 o                         
   1   2   4        595.53        554.36         7.41 o                         
   2   2   4        223.28        206.76         4.67 o                         
   3   2   4        520.72        446.33        12.12 o                         
   4   2   4        244.57        240.26        14.28 o                         
   5   2   4        555.42        567.96        14.47 o                         
   6   2   4        778.04        818.83        18.78 o                         
   7   2   4         57.11         56.47         2.89 o                         
   8   2   4        874.74        856.05        23.82 o                         
   9   2   4       1399.22       1356.84        59.57 o                         
  10   2   4         25.55         21.06         7.92 o                         
  11   2   4         61.87         65.74         9.95 o                         
  12   2   4         29.71         21.80         6.10 o                         
 -16   3   4        493.75        566.01        45.69 o                         
 -15   3   4          2.58          4.71         9.33 o                         
 -14   3   4        124.93        153.26        21.96 o                         
 -13   3   4        689.00        630.42        43.00 o                         
 -12   3   4          1.47          2.07         7.14 o                         
 -11   3   4        706.17        701.76        22.37 o                         
 -10   3   4        242.84        248.13        10.48 o                         
  -9   3   4        308.12        310.48        10.43 o                         
  -8   3   4       1912.09       1933.64        33.21 o                         
  -7   3   4        820.73        820.44        18.40 o                         
  -6   3   4       3095.29       3313.97        37.09 o                         
  -5   3   4       2178.76       2223.37        26.36 o                         
  -4   3   4       5050.51       5334.74        52.47 o                         
  -3   3   4        212.57        199.40         5.53 o                         
  -2   3   4        418.22        445.00         8.50 o                         
  -1   3   4        851.73        801.45        10.80 o                         
   0   3   4        958.11        987.22        12.13 o                         
   1   3   4        555.79        647.60        10.90 o                         
   2   3   4        406.22        367.72         7.28 o                         
   3   3   4        209.86        239.77         6.92 o                         
   4   3   4          7.59          2.27         1.65 o                         
   5   3   4       1405.44       1425.70        25.97 o                         
   6   3   4          0.44          2.14         2.92 o                         
   7   3   4        383.57        373.34        15.03 o                         
   8   3   4        180.16        180.00        10.73 o                         
   9   3   4       1243.80       1211.07        40.38 o                         
  10   3   4        176.16        181.84        15.22 o                         
  11   3   4         49.38         36.95         7.54 o                         
  12   3   4        109.39        108.63        12.80 o                         
 -15   4   4        334.37        401.79        25.82 o                         
 -14   4   4        119.98        112.66        14.70 o                         
 -13   4   4         33.61         36.13        11.73 o                         
 -12   4   4        765.17        726.48        21.28 o                         
 -11   4   4        398.35        379.18        10.80 o                         
 -10   4   4          9.95          6.66         1.69 o                         
  -9   4   4        239.20        224.88         8.30 o                         
  -8   4   4       2690.36       2768.00        42.57 o                         
  -7   4   4        118.49        122.24         6.89 o                         
  -6   4   4         34.96         38.72         3.04 o                         
  -5   4   4         92.52         79.82         3.97 o                         
  -4   4   4        260.68        259.60         7.12 o                         
  -3   4   4       2652.41       2708.18        42.90 o                         
  -2   4   4       7472.44       7865.95        72.67 o                         
  -1   4   4       4993.20       5166.44        50.76 o                         
   0   4   4       5039.01       5120.24        46.50 o                         
   1   4   4       4782.21       5096.71        50.72 o                         
   2   4   4        348.21        357.48         9.38 o                         
   3   4   4       4560.82       4501.70        68.77 o                         
   4   4   4         56.45         56.22         4.44 o                         
   5   4   4       1558.45       1509.57        47.05 o                         
   6   4   4        227.14        241.03         9.68 o                         
   7   4   4        293.01        253.19        10.52 o                         
   8   4   4        716.29        719.96        22.76 o                         
   9   4   4          0.35         -1.74         3.55 o                         
  10   4   4         57.42         81.96         8.42 o                         
  11   4   4         20.03         17.98         4.49 o                         
  12   4   4        105.12         95.36         9.62 o                         
 -15   5   4          7.32         12.23         7.08 o                         
 -14   5   4         54.16         59.84         9.91 o                         
 -13   5   4        158.52        173.17        16.04 o                         
 -12   5   4        162.09        160.24         8.53 o                         
 -11   5   4        560.25        601.79        13.43 o                         
 -10   5   4        348.00        335.20        20.08 o                         
  -9   5   4        605.14        651.45        26.91 o                         
  -8   5   4       1609.63       1603.52        50.29 o                         
  -7   5   4        510.81        495.00        12.53 o                         
  -6   5   4       2411.31       2414.47        39.30 o                         
  -5   5   4        113.13         99.96         4.79 o                         
  -4   5   4        243.73        192.64        12.62 o                         
  -3   5   4        639.13        680.41        12.35 o                         
  -2   5   4        291.89        301.66         6.40 o                         
  -1   5   4        153.40        140.13         9.13 o                         
   0   5   4        312.78        327.40         9.22 o                         
   1   5   4        788.66        800.38        12.02 o                         
   2   5   4        332.89        320.24         8.65 o                         
   3   5   4        662.76        724.05        17.17 o                         
   4   5   4        322.64        285.08        10.31 o                         
   5   5   4        645.39        607.30        15.84 o                         
   6   5   4         15.33         22.25         3.24 o                         
   7   5   4        579.20        546.01        16.28 o                         
   8   5   4          0.63          1.70         3.16 o                         
   9   5   4          0.19         -2.56         3.20 o                         
  10   5   4          8.97         12.80         4.32 o                         
  11   5   4        315.17        310.22        16.69 o                         
 -14   6   4          6.04         12.15         8.90 o                         
 -13   6   4        206.69        229.91        18.79 o                         
 -12   6   4          8.66          2.45         5.37 o                         
 -11   6   4         13.53          9.99         6.04 o                         
 -10   6   4       3092.65       3085.65        85.66 o                         
  -9   6   4        652.39        661.32        28.71 o                         
  -8   6   4        798.11        766.74        18.93 o                         
  -7   6   4        368.68        380.15        13.27 o                         
  -6   6   4         38.26         33.25         3.38 o                         
  -5   6   4       1478.21       1460.67        77.68 o                         
  -4   6   4          1.49          3.44         2.18 o                         
  -3   6   4         84.25         89.95         4.27 o                         
  -2   6   4        867.20        825.59        28.44 o                         
  -1   6   4        997.94       1000.84        15.02 o                         
   0   6   4       2619.77       2646.60        43.69 o                         
   1   6   4        858.25        869.33        13.22 o                         
   2   6   4        494.75        471.61        12.69 o                         
   3   6   4       1750.21       1769.85        52.67 o                         
   4   6   4          4.64          7.96         2.34 o                         
   5   6   4        779.85        799.92        19.28 o                         
   6   6   4       1168.36       1097.80        61.00 o                         
   7   6   4        293.65        288.54        14.03 o                         
   8   6   4        107.67         93.02         8.29 o                         
   9   6   4         62.30         67.30         7.77 o                         
  10   6   4         92.01         97.38         9.21 o                         
 -13   7   4        168.52        193.75        22.78 o                         
 -12   7   4         20.36         29.50         7.62 o                         
 -11   7   4         17.77         23.13         7.78 o                         
 -10   7   4        124.40        120.49         8.17 o                         
  -9   7   4       1118.26       1109.42        28.07 o                         
  -8   7   4        335.25        311.21        12.74 o                         
  -7   7   4        267.35        264.48        10.95 o                         
  -6   7   4        324.58        290.25        13.74 o                         
  -5   7   4        131.76        138.36         6.35 o                         
  -4   7   4         21.56         18.67         2.53 o                         
  -3   7   4         11.67          5.61         1.44 o                         
  -2   7   4          0.14         -3.08         3.08 o                         
  -1   7   4         15.06         15.98         3.17 o                         
   0   7   4         18.31         19.69         1.95 o                         
   1   7   4         11.88         12.15         4.65 o                         
   2   7   4        539.12        557.96        10.72 o                         
   3   7   4        109.04         89.86         6.72 o                         
   4   7   4        249.91        242.40        11.14 o                         
   5   7   4        204.65        216.09        11.20 o                         
   6   7   4         40.72         38.21        11.35 o                         
   7   7   4         15.42         20.02         8.30 o                         
   8   7   4          8.50         -7.73         8.39 o                         
   9   7   4         31.27         29.15         9.91 o                         
 -12   8   4         53.06         70.69         6.99 o                         
 -11   8   4         82.10         96.07         8.67 o                         
 -10   8   4         97.43         92.95         8.32 o                         
  -9   8   4        286.14        304.86        13.31 o                         
  -8   8   4         85.19         97.59         6.91 o                         
  -7   8   4        621.10        685.55        40.97 o                         
  -6   8   4         29.60         30.61         9.19 o                         
  -5   8   4        764.62        785.77        22.77 o                         
  -4   8   4        336.65        348.38        14.42 o                         
  -3   8   4        423.03        406.81        20.33 o                         
  -2   8   4        146.02        133.27        11.57 o                         
  -1   8   4        296.72        303.15        13.77 o                         
   0   8   4        955.96        962.87        26.04 o                         
   1   8   4        239.25        249.33         7.39 o                         
   2   8   4        379.81        382.83        13.67 o                         
   3   8   4        658.37        643.20        20.76 o                         
   4   8   4        148.71        123.81        18.05 o                         
   5   8   4        234.16        219.23        24.39 o                         
   6   8   4          0.38          6.16         7.08 o                         
   7   8   4          0.74          2.75         6.37 o                         
   8   8   4         75.11         78.36        16.21 o                         
 -11   9   4         90.30         96.52        18.03 o                         
 -10   9   4         28.39         24.52        10.92 o                         
  -9   9   4          0.24         16.74         8.92 o                         
  -8   9   4         92.38         87.01        16.48 o                         
  -7   9   4         31.79         23.67         8.94 o                         
  -6   9   4        405.13        369.69        30.31 o                         
  -5   9   4          2.09         -2.68         6.73 o                         
  -4   9   4         48.80         37.40        12.87 o                         
  -3   9   4        286.13        274.92        17.65 o                         
  -2   9   4         38.25         35.84         6.96 o                         
  -1   9   4          0.73         -3.57         5.03 o                         
   0   9   4        601.84        594.85        26.44 o                         
   1   9   4         16.23         16.35         7.91 o                         
   2   9   4        143.41        138.80        12.50 o                         
   3   9   4         79.30         83.71        10.39 o                         
   4   9   4         29.22         35.32        12.87 o                         
   5   9   4         38.10         31.75        11.73 o                         
   6   9   4          5.60          5.69         7.83 o                         
   7   9   4         24.20         33.03        11.21 o                         
  -9  10   4         91.89        101.15        18.94 o                         
  -8  10   4         46.11         42.89        11.82 o                         
  -7  10   4        172.25        184.36        23.18 o                         
  -6  10   4          8.39         13.94         7.83 o                         
  -5  10   4        385.55        411.08        23.87 o                         
  -4  10   4        137.20        143.17        13.95 o                         
  -3  10   4          3.05          4.68         5.16 o                         
  -2  10   4         31.33         44.42        25.04 o                         
  -1  10   4         23.72         26.38        11.40 o                         
   0  10   4          8.03         -0.76         6.67 o                         
   1  10   4         24.34         20.89         9.15 o                         
   2  10   4        143.24        147.99        13.65 o                         
   3  10   4        173.97        184.78        15.31 o                         
   4  10   4        194.83        222.48        17.23 o                         
   5  10   4          8.62         -0.43         5.58 o                         
  -6  11   4         70.00         63.77        10.68 o                         
  -5  11   4         48.42         58.12         9.72 o                         
  -4  11   4         27.33         22.42         7.38 o                         
  -3  11   4        207.20        248.83        19.02 o                         
  -2  11   4        107.97        106.69        12.44 o                         
  -1  11   4        217.73        247.54        18.92 o                         
   0  11   4         19.46         20.88         6.71 o                         
   1  11   4          0.02          0.16         4.61 o                         
   2  11   4         80.92         75.68        10.71 o                         
 -16   1   5          5.36         -8.85         8.85 o                         
 -15   1   5         14.37          8.10         7.58 o                         
 -14   1   5         74.34         64.81        12.25 o                         
 -13   1   5         25.17          6.43         4.95 o                         
 -12   1   5         97.68         90.76        10.53 o                         
 -11   1   5          8.21          6.67         4.16 o                         
 -10   1   5         79.10         96.18         7.84 o                         
  -9   1   5         72.36         73.27         4.75 o                         
  -8   1   5        317.22        363.95        11.03 o                         
  -7   1   5         57.36         48.29         3.64 o                         
  -6   1   5        523.34        614.59        12.29 o                         
  -5   1   5         74.68         65.03         3.09 o                         
  -4   1   5       2433.66       2655.27        25.89 o                         
  -3   1   5        736.65        741.79         9.94 o                         
  -2   1   5       2625.56       2683.43        27.55 o                         
  -1   1   5         37.09         29.48         2.54 o                         
   0   1   5        436.59        408.41        16.52 o                         
   1   1   5       1363.73       1359.68        24.14 o                         
   2   1   5        243.77        294.93         7.42 o                         
   3   1   5       1890.29       1955.47        33.66 o                         
   4   1   5        436.51        447.87        11.00 o                         
   5   1   5        427.05        450.46        13.74 o                         
   6   1   5         17.30         13.18         3.18 o                         
   7   1   5         23.72         17.34         3.07 o                         
   8   1   5          7.29         -0.72         3.34 o                         
   9   1   5        357.54        327.65        18.42 o                         
  10   1   5         21.39         24.65         5.59 o                         
  11   1   5         58.30         67.16         8.87 o                         
  12   1   5         74.96         95.04        11.36 o                         
 -16   2   5          3.64         -7.32        11.03 o                         
 -15   2   5          1.50          8.23        10.28 o                         
 -14   2   5         27.62         11.31         7.85 o                         
 -13   2   5        302.00        258.66        26.54 o                         
 -12   2   5         79.81         45.63        11.23 o                         
 -11   2   5        347.94        322.25        16.79 o                         
 -10   2   5        298.91        301.42        12.02 o                         
  -9   2   5        411.78        434.27        11.48 o                         
  -8   2   5          0.50          2.04         2.03 o                         
  -7   2   5        860.15        888.33        16.44 o                         
  -6   2   5       1141.53       1213.92        14.38 o                         
  -5   2   5         24.08         20.68         1.87 o                         
  -4   2   5        660.80        756.73        12.52 o                         
  -3   2   5       3042.04       3175.66        29.88 o                         
  -2   2   5         71.53         89.38         2.61 o                         
  -1   2   5        203.21        227.83         5.50 o                         
   0   2   5        753.91        865.97        14.43 o                         
   1   2   5          0.26         -0.80         0.91 o                         
   2   2   5        143.33        188.24         5.26 o                         
   3   2   5        202.05        202.06        10.59 o                         
   4   2   5         57.89         53.83         4.61 o                         
   5   2   5        544.09        540.61        14.22 o                         
   6   2   5        778.14        756.26        21.89 o                         
   7   2   5        578.96        584.11        13.71 o                         
   8   2   5        402.53        382.83        16.06 o                         
   9   2   5        221.08        217.12        16.17 o                         
  10   2   5         12.58          9.23         4.87 o                         
  11   2   5         44.93         57.64        11.11 o                         
 -16   3   5         22.42         34.66        14.03 o                         
 -15   3   5         35.73         51.47        14.56 o                         
 -14   3   5         25.69         28.89         9.98 o                         
 -13   3   5        212.60        207.04        24.08 o                         
 -12   3   5         12.11         12.22         8.24 o                         
 -11   3   5         43.09         33.28         5.12 o                         
 -10   3   5         14.62         18.30         3.41 o                         
  -9   3   5        179.07        198.85         9.64 o                         
  -8   3   5        101.76        101.41         5.72 o                         
  -7   3   5          0.34         -0.61         1.95 o                         
  -6   3   5         44.08         39.90         3.13 o                         
  -5   3   5         78.39         90.39         4.08 o                         
  -4   3   5         11.60         25.74         2.80 o                         
  -3   3   5       1885.41       1978.87        19.85 o                         
  -2   3   5       3105.60       3120.86        33.16 o                         
  -1   3   5         91.09         92.64         3.01 o                         
   0   3   5        310.37        270.67         6.17 o                         
   1   3   5        247.07        234.40         5.91 o                         
   2   3   5        555.69        543.90         9.55 o                         
   3   3   5       2714.61       2793.82        29.76 o                         
   4   3   5          0.21          0.54         1.39 o                         
   5   3   5        426.25        433.88         9.27 o                         
   6   3   5          7.32          5.87         4.21 o                         
   7   3   5        176.88        167.19        10.17 o                         
   8   3   5        124.99        112.05         8.68 o                         
   9   3   5         29.97         24.39         6.68 o                         
  10   3   5        268.70        250.38        18.47 o                         
  11   3   5          4.16         -3.59         4.65 o                         
 -16   4   5         31.49         35.75         9.16 o                         
 -15   4   5          0.99          1.50        15.09 o                         
 -14   4   5         12.87          8.80        17.10 o                         
 -13   4   5          0.21          0.00         2.55 o                         
 -12   4   5          4.78          4.21         1.66 o                         
 -11   4   5         20.76         12.96         2.70 o                         
 -10   4   5       1295.63       1293.94        31.97 o                         
  -9   4   5         13.70         22.66        11.56 o                         
  -8   4   5          0.01         -1.70         2.09 o                         
  -7   4   5          0.18         -0.80         2.09 o                         
  -6   4   5        259.94        248.92         7.25 o                         
  -5   4   5         73.51         74.18         3.82 o                         
  -4   4   5        310.15        316.04         7.56 o                         
  -3   4   5        273.33        276.69         5.99 o                         
  -2   4   5          2.89          3.72         1.35 o                         
  -1   4   5        646.10        687.20        14.33 o                         
   0   4   5        171.86        201.53         5.50 o                         
   1   4   5         21.12         18.76         2.49 o                         
   2   4   5        194.37        198.98         6.30 o                         
   3   4   5         60.45         72.07         4.98 o                         
   4   4   5         30.62         31.02         2.48 o                         
   5   4   5         33.76         20.06         3.77 o                         
   6   4   5         76.00         69.06         5.51 o                         
   7   4   5        474.43        463.66        14.78 o                         
   8   4   5        103.74        111.49         8.82 o                         
   9   4   5        170.89        175.22        11.66 o                         
  10   4   5         19.13         13.26         4.20 o                         
  11   4   5          3.94          2.50         3.69 o                         
 -15   5   5         56.32         70.17        16.63 o                         
 -14   5   5         11.96         13.11         6.69 o                         
 -13   5   5         26.38         24.32         7.02 o                         
 -12   5   5         14.52         12.28         4.02 o                         
 -11   5   5         19.71          7.72        10.12 o                         
 -10   5   5        194.46        178.30        14.35 o                         
  -9   5   5       1186.83       1127.03        24.62 o                         
  -8   5   5        242.10        255.63         9.19 o                         
  -7   5   5       2377.20       2267.72        36.46 o                         
  -6   5   5          1.37          3.57         2.04 o                         
  -5   5   5          5.35          4.13         2.03 o                         
  -4   5   5       1202.56       1310.04        28.62 o                         
  -3   5   5          1.77          0.82         1.39 o                         
  -2   5   5       1117.62       1137.49        17.18 o                         
  -1   5   5          1.58          1.27         1.99 o                         
   0   5   5         61.21         68.96         3.22 o                         
   1   5   5        458.01        446.65        15.35 o                         
   2   5   5        150.87        147.58         8.31 o                         
   3   5   5          0.01         -1.55         2.01 o                         
   4   5   5        281.94        280.42        13.82 o                         
   5   5   5         28.58         16.84         2.71 o                         
   6   5   5         26.30         17.09         3.20 o                         
   7   5   5          0.57         -0.02         3.11 o                         
   8   5   5         72.86         73.20         7.48 o                         
   9   5   5         77.32         90.35         8.48 o                         
  10   5   5        134.43        130.17        10.65 o                         
 -14   6   5         99.25        125.86        14.88 o                         
 -13   6   5         32.75         38.46        16.04 o                         
 -12   6   5          8.65          4.55         5.08 o                         
 -11   6   5        107.81        104.07         7.81 o                         
 -10   6   5          3.02         -2.27         3.11 o                         
  -9   6   5          7.49          7.66         3.17 o                         
  -8   6   5        802.01        781.49        19.06 o                         
  -7   6   5        271.16        258.04        10.89 o                         
  -6   6   5        361.47        399.83        18.45 o                         
  -5   6   5          9.79          9.41         4.76 o                         
  -4   6   5          6.81          5.95         2.35 o                         
  -3   6   5        309.95        308.31         9.51 o                         
  -2   6   5        335.16        357.22         8.47 o                         
  -1   6   5        104.33        102.53         4.10 o                         
   0   6   5        154.62        164.97         6.62 o                         
   1   6   5         19.00         17.59         1.82 o                         
   2   6   5         70.16         68.75         5.86 o                         
   3   6   5         62.45         67.64         5.75 o                         
   4   6   5        232.32        242.36         9.83 o                         
   5   6   5        214.95        203.95        11.13 o                         
   6   6   5          3.49          0.28         2.27 o                         
   7   6   5        279.34        255.14        17.20 o                         
   8   6   5          4.55          4.10         3.38 o                         
   9   6   5         18.53         23.16         5.76 o                         
  10   6   5          2.41         -4.24         4.24 o                         
 -13   7   5        139.11        131.91         9.67 o                         
 -12   7   5         13.16          5.29         3.45 o                         
 -11   7   5         87.83         94.24         7.76 o                         
 -10   7   5        162.92        165.55         9.51 o                         
  -9   7   5        178.73        191.16        10.35 o                         
  -8   7   5         81.01         75.38         6.25 o                         
  -7   7   5          0.81          2.31         2.76 o                         
  -6   7   5         63.03         65.28        10.75 o                         
  -5   7   5         81.64         76.21         3.15 o                         
  -4   7   5         65.00         63.12         4.56 o                         
  -3   7   5         25.87         23.31         2.78 o                         
  -2   7   5         16.13         16.09         4.08 o                         
  -1   7   5          1.77          1.36         2.10 o                         
   0   7   5       2973.54       3015.58        75.17 o                         
   1   7   5        162.96        175.15         8.09 o                         
   2   7   5         47.49         38.05         4.40 o                         
   3   7   5        132.57        147.36         8.65 o                         
   4   7   5         33.12         21.76         3.04 o                         
   5   7   5        947.68        233.45       435.94 o                         
   6   7   5         69.39         48.46        12.71 o                         
   7   7   5         10.96          4.60         6.94 o                         
   8   7   5          2.13          3.35         6.91 o                         
   9   7   5         17.62         23.77         7.37 o                         
 -12   8   5         31.82         36.56         5.94 o                         
 -11   8   5        236.58        247.92        13.37 o                         
 -10   8   5        251.53        239.82        13.22 o                         
  -9   8   5        263.12        276.39        12.65 o                         
  -8   8   5         26.61         36.76        10.39 o                         
  -7   8   5         11.56          6.48         5.46 o                         
  -6   8   5         59.66         61.82         4.94 o                         
  -5   8   5         43.22         40.25         2.65 o                         
  -4   8   5          1.02         -0.56         1.68 o                         
  -3   8   5          3.38          3.73         3.80 o                         
  -2   8   5         25.15         25.09         5.19 o                         
  -1   8   5       1349.38       1300.26        31.18 o                         
   0   8   5        563.97        560.74        12.11 o                         
   1   8   5          3.26          4.08         2.50 o                         
   2   8   5         54.95         46.85         5.24 o                         
   3   8   5          4.40         -2.23         5.61 o                         
   4   8   5          5.74         -4.60         7.57 o                         
   5   8   5         17.50          8.89         9.37 o                         
   6   8   5          7.66         11.44         7.89 o                         
   7   8   5         90.36         79.76        16.21 o                         
   8   8   5          6.82         -4.21         7.69 o                         
 -11   9   5         18.35         17.40         9.28 o                         
 -10   9   5         28.47         29.55         8.92 o                         
  -9   9   5        142.81        145.35        21.59 o                         
  -8   9   5         52.62         63.11        14.05 o                         
  -7   9   5         49.10         47.14        12.78 o                         
  -6   9   5        188.87        179.85        20.81 o                         
  -5   9   5         54.08         54.92        11.39 o                         
  -4   9   5         82.24         73.70         9.82 o                         
  -3   9   5          9.11          9.67         4.21 o                         
  -2   9   5        214.56        215.80        15.52 o                         
  -1   9   5         27.14         24.00         5.94 o                         
   0   9   5         20.61         21.93         5.27 o                         
   1   9   5         21.08          3.98         4.63 o                         
   2   9   5         23.02         28.80         6.76 o                         
   3   9   5         10.08          9.45         4.18 o                         
   4   9   5         12.54         11.52         4.64 o                         
   5   9   5         12.57          5.42         3.89 o                         
   6   9   5          0.41          9.69        11.37 o                         
  -9  10   5          0.15         -1.32         8.35 o                         
  -8  10   5          0.99         -1.45         7.67 o                         
  -7  10   5         76.67         63.75        13.92 o                         
  -6  10   5         23.60         19.31         5.70 o                         
  -5  10   5         55.36         54.53         8.94 o                         
  -4  10   5         65.56         69.79        10.05 o                         
  -3  10   5        335.12        346.79        21.40 o                         
  -2  10   5         33.98         36.31         7.78 o                         
  -1  10   5         23.16         30.98         6.76 o                         
   0  10   5          0.18          9.81         4.90 o                         
   1  10   5          3.47          1.84        10.25 o                         
   2  10   5          2.56          6.90         4.91 o                         
   3  10   5          2.35         -2.11         5.87 o                         
   4  10   5          2.08          1.57         3.91 o                         
  -6  11   5          1.08          6.39        12.29 o                         
  -5  11   5         42.00         51.11        14.99 o                         
  -4  11   5         36.07         46.88        10.78 o                         
  -3  11   5        124.83        135.20        17.98 o                         
  -2  11   5          0.31          8.50         5.18 o                         
  -1  11   5         14.80          4.16        10.83 o                         
   0  11   5         19.29         18.96        10.55 o                         
   1  11   5         40.37         24.43         7.27 o                         
 -17   0   6        310.90        365.07        35.77 o                         
 -16   0   6         22.23         22.88         8.89 o                         
 -15   0   6          0.58         -3.87         6.05 o                         
 -14   0   6        301.63        270.83        27.47 o                         
 -13   0   6       4213.27       3807.18       123.24 o                         
 -12   0   6        261.33        217.14        21.75 o                         
 -11   0   6        319.40        291.79        15.94 o                         
 -10   0   6        527.60        466.68        31.01 o                         
  -9   0   6        933.34       1052.28        31.68 o                         
  -8   0   6        502.18        506.34        15.79 o                         
  -7   0   6         54.37         89.49         6.27 o                         
  -6   0   6       1047.28       1155.45        23.61 o                         
  -5   0   6        268.20        220.69         8.16 o                         
  -4   0   6          5.78         -1.53         2.29 o                         
  -3   0   6        278.22        277.37         6.61 o                         
  -2   0   6       8104.63       8182.48       109.28 o                         
  -1   0   6       1307.22       1445.42        20.24 o                         
   0   0   6        442.07        463.61        15.45 o                         
   1   0   6        279.24        231.59        19.30 o                         
   2   0   6       1324.88       1374.25        45.84 o                         
   3   0   6        169.35        212.30         9.58 o                         
   4   0   6         16.00         12.52         3.37 o                         
   5   0   6       1860.03       1824.53        59.09 o                         
   6   0   6          2.49          2.69         2.73 o                         
   7   0   6         27.32         30.82         5.20 o                         
   8   0   6        349.72        353.90        25.67 o                         
   9   0   6         88.44         78.34        12.32 o                         
  10   0   6         19.02         17.72         7.55 o                         
  11   0   6          3.28         11.21         6.64 o                         
 -17   1   6         85.91         86.83        17.26 o                         
 -16   1   6         79.13         74.05        16.66 o                         
 -15   1   6         76.53         83.88        17.37 o                         
 -14   1   6        740.01        707.83        45.38 o                         
 -13   1   6        421.01        333.43        29.41 o                         
 -12   1   6         92.28         88.86         8.99 o                         
 -11   1   6       1714.69       1683.74        66.43 o                         
 -10   1   6        560.52        544.86        18.13 o                         
  -9   1   6         15.37         10.79         2.22 o                         
  -8   1   6        779.34        831.95        24.51 o                         
  -7   1   6          7.64         12.79         2.48 o                         
  -6   1   6       2010.36       2060.21        24.49 o                         
  -5   1   6       1689.92       1679.96        18.92 o                         
  -4   1   6       3553.98       3897.40        46.29 o                         
  -3   1   6       4480.29       4375.23        95.38 o                         
  -2   1   6        477.65        441.83         9.35 o                         
  -1   1   6        239.00        289.67         6.52 o                         
   0   1   6        736.61        706.53        24.39 o                         
   1   1   6        122.40        133.88         3.82 o                         
   2   1   6        949.90        990.15        15.63 o                         
   3   1   6        955.82        955.50        14.59 o                         
   4   1   6          1.61          4.25         2.77 o                         
   5   1   6        686.63        664.68        26.63 o                         
   6   1   6        290.64        253.71        11.21 o                         
   7   1   6       1007.49       1017.82        28.54 o                         
   8   1   6         33.89         32.93         6.07 o                         
   9   1   6         66.98         57.73         7.90 o                         
  10   1   6         78.96        108.37        10.86 o                         
  11   1   6         22.14         13.97         5.21 o                         
 -16   2   6         25.58         42.60        11.85 o                         
 -15   2   6        315.21        348.11        33.19 o                         
 -14   2   6        104.71        107.48        18.16 o                         
 -13   2   6        204.83        200.08        22.60 o                         
 -12   2   6        356.43        329.35        27.93 o                         
 -11   2   6        868.05        793.67        42.00 o                         
 -10   2   6        855.93        759.22        27.62 o                         
  -9   2   6        860.67        883.07        26.73 o                         
  -8   2   6        114.43        103.44         5.08 o                         
  -7   2   6        114.91         89.31         3.60 o                         
  -6   2   6        678.84        667.56        10.46 o                         
  -5   2   6        124.54        132.63         5.93 o                         
  -4   2   6       4331.39       4317.21        39.75 o                         
  -3   2   6       4937.02       4977.00        40.93 o                         
  -2   2   6       2524.91       2638.88        29.69 o                         
  -1   2   6       5820.73       5892.69        58.39 o                         
   0   2   6       2507.88       2617.75        42.81 o                         
   1   2   6          0.70          0.74         1.36 o                         
   2   2   6          2.39          0.52         1.01 o                         
   3   2   6       2921.17       2988.28        46.38 o                         
   4   2   6         58.04         60.18         3.93 o                         
   5   2   6        813.05        790.74        18.08 o                         
   6   2   6        532.61        518.95        18.26 o                         
   7   2   6        100.65         96.10         7.97 o                         
   8   2   6         56.65         54.52         8.82 o                         
   9   2   6         13.04         31.80         6.45 o                         
  10   2   6          2.05          4.59         5.93 o                         
  11   2   6         33.58         36.09        10.77 o                         
 -16   3   6         34.31         28.82        11.19 o                         
 -15   3   6        122.03        140.97        21.25 o                         
 -14   3   6        364.91        409.81        34.54 o                         
 -13   3   6        156.92        167.79        21.16 o                         
 -12   3   6          6.30          5.57         6.87 o                         
 -11   3   6        949.20        909.46        46.65 o                         
 -10   3   6        787.81        730.66        19.33 o                         
  -9   3   6       2645.71       2634.30        36.62 o                         
  -8   3   6       1111.45       1128.86        22.90 o                         
  -7   3   6        321.12        356.16        12.61 o                         
  -6   3   6       3080.35       2960.26        45.61 o                         
  -5   3   6        521.91        598.42        18.38 o                         
  -4   3   6        145.64        201.31         5.55 o                         
  -3   3   6       3678.60       3734.44        31.17 o                         
  -2   3   6        313.37        325.80         7.09 o                         
  -1   3   6        149.61        145.03         3.80 o                         
   0   3   6         87.87         72.42         2.86 o                         
   1   3   6         60.56         64.77         3.29 o                         
   2   3   6       1399.42       1445.21        19.89 o                         
   3   3   6        381.27        411.91         7.80 o                         
   4   3   6         77.30         71.05         3.61 o                         
   5   3   6        454.82        422.35         9.49 o                         
   6   3   6          1.79          2.18         3.86 o                         
   7   3   6        123.13        122.49         8.67 o                         
   8   3   6        269.41        275.11        18.36 o                         
   9   3   6          4.55         -2.87         8.53 o                         
  10   3   6        129.86        128.15        13.45 o                         
 -16   4   6         66.11         68.02        11.95 o                         
 -15   4   6          0.61          1.51        14.41 o                         
 -14   4   6         99.77         99.30        12.65 o                         
 -13   4   6        569.47        614.07        17.84 o                         
 -12   4   6         43.03         45.76         3.77 o                         
 -11   4   6        689.64        678.82        19.71 o                         
 -10   4   6       1584.21       1541.49        30.81 o                         
  -9   4   6       1221.55       1218.72        22.71 o                         
  -8   4   6         32.81         30.97         3.36 o                         
  -7   4   6       1066.53       1052.91        19.22 o                         
  -6   4   6        145.92        152.93         5.82 o                         
  -5   4   6       2109.19       2173.35        61.77 o                         
  -4   4   6        201.32        211.64         4.74 o                         
  -3   4   6        424.75        445.35         7.09 o                         
  -2   4   6       1586.40       1566.50        23.58 o                         
  -1   4   6        102.63         95.20         3.94 o                         
   0   4   6        166.77        132.49         5.07 o                         
   1   4   6       2926.25       2901.68        36.14 o                         
   2   4   6        269.60        231.16         6.73 o                         
   3   4   6       1038.68       1098.09        29.81 o                         
   4   4   6        145.74        129.21         6.49 o                         
   5   4   6       1523.83       1457.87        31.70 o                         
   6   4   6       1557.40       1523.90        51.27 o                         
   7   4   6        274.58        263.97        10.99 o                         
   8   4   6        168.86        172.29        11.08 o                         
   9   4   6        519.31        552.88        21.44 o                         
  10   4   6         14.92         22.20         4.90 o                         
 -15   5   6         38.85         38.32         9.43 o                         
 -14   5   6        121.47        154.30        16.26 o                         
 -13   5   6         76.47         83.72        11.36 o                         
 -12   5   6         99.44         87.33         7.49 o                         
 -11   5   6        559.58        540.73        17.52 o                         
 -10   5   6          5.65          8.41         3.72 o                         
  -9   5   6        406.67        386.85        13.52 o                         
  -8   5   6       3460.42       3417.49        50.87 o                         
  -7   5   6         83.45         74.62         4.72 o                         
  -6   5   6       1006.40       1032.88        29.58 o                         
  -5   5   6        221.00        216.20         8.65 o                         
  -4   5   6        251.38        260.48         6.14 o                         
  -3   5   6         49.67         62.09         3.03 o                         
  -2   5   6        374.47        373.87         7.10 o                         
  -1   5   6        111.58         95.62         4.96 o                         
   0   5   6       1764.27       1822.77        49.97 o                         
   1   5   6        729.42        735.72        15.94 o                         
   2   5   6        730.24        726.62        24.97 o                         
   3   5   6         89.50         80.77         4.95 o                         
   4   5   6        140.27        131.63        11.35 o                         
   5   5   6          8.34         10.89         3.70 o                         
   6   5   6        240.68        221.68         9.83 o                         
   7   5   6         63.14         61.91         6.74 o                         
   8   5   6          0.03         -1.91         2.83 o                         
   9   5   6        199.78        194.38        12.72 o                         
 -14   6   6          1.68         -4.08         4.35 o                         
 -13   6   6          0.06          0.84         3.22 o                         
 -12   6   6        144.49        142.57         9.43 o                         
 -11   6   6         15.28         11.71         3.50 o                         
 -10   6   6        267.72        258.59        11.66 o                         
  -9   6   6         78.82         79.54         6.06 o                         
  -8   6   6        229.40        224.25        10.77 o                         
  -7   6   6        852.95        831.03        38.65 o                         
  -6   6   6         83.83         59.49        17.73 o                         
  -5   6   6          0.11          2.89         2.11 o                         
  -4   6   6        494.75        502.83        14.24 o                         
  -3   6   6        203.28        198.58         6.01 o                         
  -2   6   6        393.21        393.39        14.01 o                         
  -1   6   6       5576.59       5721.71        84.12 o                         
   0   6   6        314.04        294.51        10.93 o                         
   1   6   6       1634.38       1632.18        27.82 o                         
   2   6   6         34.76         24.82         3.14 o                         
   3   6   6       1366.25       1370.57        46.47 o                         
   4   6   6        164.74        151.53        18.36 o                         
   5   6   6         51.86         53.65         6.05 o                         
   6   6   6         32.64         41.40         7.98 o                         
   7   6   6         11.68         13.37         7.83 o                         
   8   6   6        547.40        651.86        33.93 o                         
   9   6   6         70.44         65.37        10.14 o                         
 -14   7   6          0.15          4.79         3.83 o                         
 -13   7   6         32.27         32.26         5.01 o                         
 -12   7   6         35.51         47.64         6.61 o                         
 -11   7   6        116.62         99.37         7.76 o                         
 -10   7   6        188.47        195.40        11.34 o                         
  -9   7   6         94.24        110.95         7.87 o                         
  -8   7   6        609.72        592.34        36.99 o                         
  -7   7   6        146.21        123.32        16.07 o                         
  -6   7   6       1156.91       1185.95        32.48 o                         
  -5   7   6         14.37         12.31         1.47 o                         
  -4   7   6         32.06         30.29         3.49 o                         
  -3   7   6         72.31         58.61         5.85 o                         
  -2   7   6          3.47         -1.88         1.95 o                         
  -1   7   6        243.96        241.45         7.30 o                         
   0   7   6        207.23        202.36         8.67 o                         
   1   7   6          0.13         -1.01         2.82 o                         
   2   7   6        188.43        200.75         8.64 o                         
   3   7   6        181.65        190.61         7.63 o                         
   4   7   6          4.22          7.30         8.83 o                         
   5   7   6         14.46         26.82        10.76 o                         
   6   7   6          0.92         -0.62         6.25 o                         
   7   7   6          0.28         -0.32         5.76 o                         
   8   7   6         61.46         90.94        11.73 o                         
 -12   8   6         12.94         11.17         3.63 o                         
 -11   8   6          0.01         -1.71         6.02 o                         
 -10   8   6        742.77        779.74        23.62 o                         
  -9   8   6         31.27         30.73         9.51 o                         
  -8   8   6        160.14        143.04        19.47 o                         
  -7   8   6         39.36         27.95         9.80 o                         
  -6   8   6        339.06        380.63        13.00 o                         
  -5   8   6        103.79        109.78         6.50 o                         
  -4   8   6        142.00        144.12         9.79 o                         
  -3   8   6         65.33         64.15         8.01 o                         
  -2   8   6         92.37         91.05         7.45 o                         
  -1   8   6        280.96        283.65        10.16 o                         
   0   8   6        354.19        342.71        11.92 o                         
   1   8   6        521.02        558.09        42.89 o                         
   2   8   6         45.02         42.71         8.90 o                         
   3   8   6        321.84        330.68        18.04 o                         
   4   8   6         93.73         88.05        12.16 o                         
   5   8   6          6.31         -0.34         8.40 o                         
   6   8   6        242.99        267.97        29.03 o                         
   7   8   6          0.49         -0.23         6.69 o                         
 -11   9   6        395.01        472.67        39.79 o                         
 -10   9   6          0.01         10.55         8.80 o                         
  -9   9   6        373.49        397.01        33.95 o                         
  -8   9   6        338.53        322.53        28.79 o                         
  -7   9   6         63.45         45.73        10.82 o                         
  -6   9   6        156.55        145.80        18.18 o                         
  -5   9   6        131.97        141.12        13.05 o                         
  -4   9   6        248.24        241.97        16.82 o                         
  -3   9   6        228.16        238.42        22.57 o                         
  -2   9   6          0.46         -6.16         6.57 o                         
  -1   9   6        159.60        155.60        13.28 o                         
   0   9   6        177.28        146.37        12.41 o                         
   1   9   6          1.25         -4.05         7.31 o                         
   2   9   6         64.46         58.37        13.31 o                         
   3   9   6         40.31         49.98         7.72 o                         
   4   9   6         52.55         52.43        13.14 o                         
   5   9   6        280.20        324.36        32.38 o                         
  -9  10   6         19.86         11.42         7.48 o                         
  -8  10   6        373.01        364.60        32.69 o                         
  -7  10   6         55.05         61.83        13.51 o                         
  -6  10   6         82.23         80.54        11.02 o                         
  -5  10   6         30.36         22.58         7.00 o                         
  -4  10   6        252.22        266.12        29.16 o                         
  -3  10   6         32.96         30.26         6.81 o                         
  -2  10   6        193.83        211.49        16.32 o                         
  -1  10   6         67.79         44.79         7.80 o                         
   0  10   6        432.29        459.37        24.29 o                         
   1  10   6        264.99        272.18        18.22 o                         
   2  10   6          0.03         -4.95         4.95 o                         
   3  10   6        211.92        231.72        27.26 o                         
  -5  11   6         81.11         80.40        11.42 o                         
  -4  11   6        167.63        162.45        17.93 o                         
  -3  11   6        354.20        393.04        24.11 o                         
  -2  11   6         26.51         18.56         7.82 o                         
  -1  11   6        251.44        293.68        24.02 o                         
 -17   1   7         63.79         51.53        13.39 o                         
 -16   1   7         47.75         57.92        14.74 o                         
 -15   1   7         59.29         59.89        13.62 o                         
 -14   1   7         92.83         72.25        14.12 o                         
 -13   1   7        243.55        208.91        14.51 o                         
 -12   1   7        236.99        240.50        10.87 o                         
 -11   1   7         79.06         77.45         5.43 o                         
 -10   1   7         47.64         47.76         3.74 o                         
  -9   1   7          5.66          4.02         2.55 o                         
  -8   1   7         13.44         17.02         2.52 o                         
  -7   1   7        299.42        312.22         7.77 o                         
  -6   1   7        148.65        164.67         5.15 o                         
  -5   1   7        538.64        608.57        10.24 o                         
  -4   1   7        311.36        349.89         6.89 o                         
  -3   1   7         46.94         35.21         1.93 o                         
  -2   1   7         33.73         43.56         3.32 o                         
  -1   1   7        223.44        217.80         6.32 o                         
   0   1   7        109.33        133.22         7.76 o                         
   1   1   7        333.39        313.34         8.70 o                         
   2   1   7        358.18        389.56         7.37 o                         
   3   1   7          4.30          4.03         1.27 o                         
   4   1   7          7.88          7.48         1.92 o                         
   5   1   7         45.42         43.60         4.14 o                         
   6   1   7        161.47        147.17         6.70 o                         
   7   1   7        104.66         95.31         6.45 o                         
   8   1   7         16.45         17.24         3.96 o                         
   9   1   7          0.38          2.78         3.63 o                         
  10   1   7        116.09        137.73        10.81 o                         
 -17   2   7          1.38          2.55         7.17 o                         
 -16   2   7         16.04         13.30         7.07 o                         
 -15   2   7          6.87         10.19         7.16 o                         
 -14   2   7         73.19         66.50        15.00 o                         
 -13   2   7         85.70         68.51         8.29 o                         
 -12   2   7          1.54          1.12         2.81 o                         
 -11   2   7        329.27        296.00        11.76 o                         
 -10   2   7        745.26        734.51        16.61 o                         
  -9   2   7        737.37        727.16        14.82 o                         
  -8   2   7        216.84        222.45         5.91 o                         
  -7   2   7         49.52         58.00         3.08 o                         
  -6   2   7         53.34         59.21         3.32 o                         
  -5   2   7        657.79        670.05        12.39 o                         
  -4   2   7        119.82        101.56         3.47 o                         
  -3   2   7         65.94         66.36         2.74 o                         
  -2   2   7         15.27         13.22         1.77 o                         
  -1   2   7          1.00         -0.05         1.86 o                         
   0   2   7        255.13        256.43        10.05 o                         
   1   2   7        131.57        166.50         8.40 o                         
   2   2   7         69.25         69.56         2.94 o                         
   3   2   7          5.10         14.19         3.31 o                         
   4   2   7         34.01         26.29         2.97 o                         
   5   2   7        234.71        218.80         9.04 o                         
   6   2   7        427.14        360.99        19.53 o                         
   7   2   7         29.99         37.56         5.24 o                         
   8   2   7         22.71         31.27         6.93 o                         
   9   2   7          1.32          1.92         3.98 o                         
  10   2   7         10.62          0.31         5.33 o                         
 -16   3   7          2.18          2.75         5.57 o                         
 -15   3   7          6.94          6.83         8.39 o                         
 -14   3   7         14.94          6.93         8.71 o                         
 -13   3   7         19.26         15.09         3.41 o                         
 -12   3   7         14.67         16.80         3.27 o                         
 -11   3   7        154.29        157.18         7.66 o                         
 -10   3   7        100.30        114.55         5.74 o                         
  -9   3   7         74.17         75.71         3.54 o                         
  -8   3   7        950.29        928.30        15.49 o                         
  -7   3   7       1580.87       1549.56        22.12 o                         
  -6   3   7          0.02          1.45         2.34 o                         
  -5   3   7       1186.47       1240.19        21.77 o                         
  -4   3   7          6.61          5.70         1.27 o                         
  -3   3   7         84.40         91.73         3.08 o                         
  -2   3   7         93.17         97.26         4.07 o                         
  -1   3   7        231.96        239.87         7.17 o                         
   0   3   7        188.03        220.13         7.68 o                         
   1   3   7         11.54         12.11         2.46 o                         
   2   3   7          0.88          0.73         1.21 o                         
   3   3   7        110.02        130.39         4.60 o                         
   4   3   7        104.24         91.80         4.17 o                         
   5   3   7         58.37         56.95         3.81 o                         
   6   3   7         15.71         15.71         2.90 o                         
   7   3   7          5.33          6.14         3.38 o                         
   8   3   7          6.09         11.70         9.35 o                         
   9   3   7          2.37          2.61         5.40 o                         
  10   3   7         43.95         45.01         8.66 o                         
 -16   4   7        122.82        164.59        11.73 o                         
 -15   4   7        100.61        123.55         9.74 o                         
 -14   4   7         41.18         47.97         5.06 o                         
 -13   4   7         13.40          8.70         2.91 o                         
 -12   4   7        340.60        313.31        11.49 o                         
 -11   4   7        265.67        259.01        11.74 o                         
 -10   4   7        656.77        595.17        17.45 o                         
  -9   4   7       1705.80       1638.08        34.91 o                         
  -8   4   7        459.68        476.00        12.48 o                         
  -7   4   7         95.02         96.59         5.25 o                         
  -6   4   7        172.15        184.58        12.19 o                         
  -5   4   7        560.32        612.81        10.81 o                         
  -4   4   7        384.63        402.19         7.09 o                         
  -3   4   7          8.28          9.51         1.64 o                         
  -2   4   7        184.32        193.67         4.79 o                         
  -1   4   7        584.28        617.38        13.07 o                         
   0   4   7        171.32        177.98         4.46 o                         
   1   4   7        422.53        441.90         9.83 o                         
   2   4   7         41.48         45.15         4.20 o                         
   3   4   7          0.03          0.68         1.73 o                         
   4   4   7          0.00         -1.46         1.89 o                         
   5   4   7          0.12          0.91         1.85 o                         
   6   4   7        107.17        113.76         8.18 o                         
   7   4   7          6.43         13.88         3.10 o                         
   8   4   7        222.07        227.76        12.94 o                         
   9   4   7          3.16          2.60         4.38 o                         
 -15   5   7          2.12         -4.06         4.06 o                         
 -14   5   7        259.20        290.79        14.44 o                         
 -13   5   7         34.51         31.54         5.49 o                         
 -12   5   7        410.63        406.89        15.85 o                         
 -11   5   7         15.01         16.58         3.45 o                         
 -10   5   7         71.63         70.87         5.97 o                         
  -9   5   7        694.77        659.48        18.05 o                         
  -8   5   7        218.65        201.65         8.28 o                         
  -7   5   7        191.56        192.50        11.94 o                         
  -6   5   7         78.01         72.20         7.00 o                         
  -5   5   7         58.28         55.73         2.92 o                         
  -4   5   7         77.37        103.25         3.72 o                         
  -3   5   7         15.46         14.31         2.82 o                         
  -2   5   7         66.34         63.93         3.47 o                         
  -1   5   7        817.77        847.67        17.81 o                         
   0   5   7       1096.01       1031.37        24.63 o                         
   1   5   7        604.31        571.51        13.64 o                         
   2   5   7         47.90         47.18         3.37 o                         
   3   5   7         85.53         80.26         6.18 o                         
   4   5   7          5.97          0.28         4.01 o                         
   5   5   7        188.15        169.12        13.78 o                         
   6   5   7         31.41         24.93         6.71 o                         
   7   5   7          0.00          4.86         3.48 o                         
   8   5   7          0.06          2.48         4.42 o                         
   9   5   7         43.69         27.29         7.64 o                         
 -15   6   7         58.38         63.55        11.54 o                         
 -14   6   7         62.81         62.78         8.55 o                         
 -13   6   7         40.74         36.74         6.12 o                         
 -12   6   7         20.30         11.96         3.25 o                         
 -11   6   7         57.28         54.98         5.69 o                         
 -10   6   7         55.06         47.28         5.36 o                         
  -9   6   7        118.79        119.69         7.58 o                         
  -8   6   7         14.83         11.80         6.66 o                         
  -7   6   7        114.28        112.17         9.58 o                         
  -6   6   7        169.66        155.60         8.56 o                         
  -5   6   7          0.06          0.50         1.20 o                         
  -4   6   7          3.35          4.35         2.02 o                         
  -3   6   7         44.90         42.21         3.42 o                         
  -2   6   7         14.94         13.60         2.31 o                         
  -1   6   7         77.83         73.62         6.79 o                         
   0   6   7         31.38         28.51         7.11 o                         
   1   6   7          3.43          1.86         1.49 o                         
   2   6   7          9.24         10.56         1.78 o                         
   3   6   7         16.29         15.02         4.88 o                         
   4   6   7         63.56         67.87        13.30 o                         
   5   6   7         14.92          9.17         6.17 o                         
   6   6   7         13.98          7.81         5.07 o                         
   7   6   7         44.77         37.22         9.67 o                         
   8   6   7         31.71         13.13        10.92 o                         
 -14   7   7         22.31         10.24         3.91 o                         
 -13   7   7         52.66         56.00         6.62 o                         
 -12   7   7         73.12         58.47         6.17 o                         
 -11   7   7         19.31         13.85         3.44 o                         
 -10   7   7        141.46        136.63         9.56 o                         
  -9   7   7        252.38        236.58        23.87 o                         
  -8   7   7         23.42         11.56         6.66 o                         
  -7   7   7        878.25        875.71        43.20 o                         
  -6   7   7         18.88         23.61         3.35 o                         
  -5   7   7         46.16         56.71         3.36 o                         
  -4   7   7         45.29         46.00         4.06 o                         
  -3   7   7         72.03         64.46         5.57 o                         
  -2   7   7        124.14         93.73         6.73 o                         
  -1   7   7         58.00         50.48         8.27 o                         
   0   7   7        543.53        533.82        20.90 o                         
   1   7   7        447.21        428.19        31.77 o                         
   2   7   7         11.98          9.88         3.60 o                         
   3   7   7         94.60         83.87         8.27 o                         
   4   7   7         10.27         16.54         4.16 o                         
   5   7   7         17.48         35.21        11.62 o                         
   6   7   7         41.91         36.34        12.21 o                         
   7   7   7          1.45         13.88         8.92 o                         
 -12   8   7          0.02         -1.09         3.20 o                         
 -11   8   7        148.01        159.78        10.80 o                         
 -10   8   7          2.94         -1.82         8.05 o                         
  -9   8   7         87.18         87.57        15.62 o                         
  -8   8   7        224.59        212.54        22.56 o                         
  -7   8   7        360.52        383.25        14.87 o                         
  -6   8   7        117.68        117.01         7.38 o                         
  -5   8   7          5.41          7.03         2.57 o                         
  -4   8   7         31.39         28.61         6.03 o                         
  -3   8   7        324.41        297.76        16.93 o                         
  -2   8   7        271.87        267.14        15.31 o                         
  -1   8   7        927.46        935.61        54.98 o                         
   0   8   7         81.09         71.05         7.93 o                         
   1   8   7         17.26         15.27         4.47 o                         
   2   8   7          1.46          0.07         3.01 o                         
   3   8   7          0.05         -2.89         2.89 o                         
   4   8   7         10.16          3.16         6.03 o                         
   5   8   7          0.01          0.66         6.50 o                         
   6   8   7          0.44         -2.55         5.92 o                         
 -11   9   7          0.04         -4.71         7.46 o                         
 -10   9   7         98.48        100.44        17.62 o                         
  -9   9   7         26.74         15.87         8.50 o                         
  -8   9   7         13.74         18.63         8.83 o                         
  -7   9   7          0.14         -0.27         5.85 o                         
  -6   9   7         25.87         17.36         5.60 o                         
  -5   9   7         42.18         32.59        12.82 o                         
  -4   9   7         14.39         11.53         4.19 o                         
  -3   9   7         58.02         54.83         8.24 o                         
  -2   9   7        102.50         96.27        10.41 o                         
  -1   9   7         56.89         61.83         8.60 o                         
   0   9   7        100.07         70.30         8.88 o                         
   1   9   7          1.09          0.48         3.57 o                         
   2   9   7         38.71         29.47         7.91 o                         
   3   9   7          0.99         -6.14         6.14 o                         
   4   9   7         11.93         12.63         8.24 o                         
  -8  10   7         62.00         65.53        13.62 o                         
  -7  10   7          0.77          0.57         5.73 o                         
  -6  10   7         59.02         46.04         8.08 o                         
  -5  10   7          0.19         -2.88         5.38 o                         
  -4  10   7        107.12        132.04        13.40 o                         
  -3  10   7          7.50          5.83         5.71 o                         
  -2  10   7         41.67         47.86         7.87 o                         
  -1  10   7         68.76         55.74         8.57 o                         
   0  10   7         59.35         59.40         8.84 o                         
   1  10   7         94.47         77.19        16.33 o                         
   2  10   7          6.01         -9.67         9.67 o                         
 -17   0   8        137.05        173.34        24.85 o                         
 -16   0   8         34.78         29.84        11.17 o                         
 -15   0   8        231.69        203.27        45.39 o                         
 -14   0   8        109.87        114.71        23.20 o                         
 -13   0   8         34.00         38.45         7.74 o                         
 -12   0   8       1008.44        947.52        26.93 o                         
 -11   0   8         85.39         69.78         6.81 o                         
 -10   0   8       2125.70       2144.43        81.57 o                         
  -9   0   8          0.11          1.04         2.93 o                         
  -8   0   8        220.35        206.06         8.41 o                         
  -7   0   8          5.21          6.75         2.61 o                         
  -6   0   8         90.35        122.43         7.76 o                         
  -5   0   8       1922.21       1921.66        32.08 o                         
  -4   0   8       4812.93       4971.70        54.37 o                         
  -3   0   8        170.87        174.27         7.22 o                         
  -2   0   8       2410.43       2412.88        38.65 o                         
  -1   0   8       1497.24       1549.07        22.48 o                         
   0   0   8          6.02          2.31         1.86 o                         
   1   0   8        826.28        871.52        23.33 o                         
   2   0   8        203.39        191.37         7.62 o                         
   3   0   8        729.33        793.59        19.33 o                         
   4   0   8       1531.14       1491.09        37.45 o                         
   5   0   8       1895.68       1865.70        89.85 o                         
   6   0   8       1083.77       1057.06        28.10 o                         
   7   0   8          6.87         14.60         4.90 o                         
   8   0   8        429.68        492.19        24.27 o                         
   9   0   8          0.93          8.23         7.64 o                         
 -17   1   8         23.30         19.23         7.31 o                         
 -16   1   8        301.73        270.87        17.06 o                         
 -15   1   8         41.74         29.49         6.32 o                         
 -14   1   8         71.93         72.10         6.49 o                         
 -13   1   8        978.25        928.82        24.03 o                         
 -12   1   8          0.34         -1.41         2.65 o                         
 -11   1   8         45.26         43.14         4.14 o                         
 -10   1   8        763.58        783.82        19.96 o                         
  -9   1   8        457.86        474.36        13.41 o                         
  -8   1   8       1181.72       1118.80        16.89 o                         
  -7   1   8        443.68        446.31         9.47 o                         
  -6   1   8       1503.26       1472.85        25.05 o                         
  -5   1   8       4365.66       4516.36        55.34 o                         
  -4   1   8          2.90          2.00         1.35 o                         
  -3   1   8       2880.48       2923.24        37.44 o                         
  -2   1   8         94.15         73.31         3.40 o                         
  -1   1   8        323.27        301.38         7.03 o                         
   0   1   8        226.78        285.83         8.66 o                         
   1   1   8        129.20        137.17         6.17 o                         
   2   1   8        244.53        241.91         6.12 o                         
   3   1   8        125.01        107.00         6.89 o                         
   4   1   8        111.65        113.94         5.77 o                         
   5   1   8        608.97        598.96        15.62 o                         
   6   1   8        250.42        260.52         9.09 o                         
   7   1   8         60.48         77.28         7.21 o                         
   8   1   8        279.94        309.28        14.88 o                         
   9   1   8          8.33          3.16         3.74 o                         
 -17   2   8        351.22        388.37        21.35 o                         
 -16   2   8          2.03          1.01         4.42 o                         
 -15   2   8        369.24        396.38        19.92 o                         
 -14   2   8          1.35          0.87         2.86 o                         
 -13   2   8        665.92        640.62        19.26 o                         
 -12   2   8       1892.28       1832.53        35.04 o                         
 -11   2   8        496.23        446.10        13.30 o                         
 -10   2   8         25.47         19.87         3.78 o                         
  -9   2   8        619.21        565.76        10.50 o                         
  -8   2   8        890.38        866.97        13.13 o                         
  -7   2   8        213.14        209.49         6.69 o                         
  -6   2   8        742.33        677.60        11.41 o                         
  -5   2   8       3721.75       3719.14        45.32 o                         
  -4   2   8          0.40          0.07         1.19 o                         
  -3   2   8         22.85         19.76         2.25 o                         
  -2   2   8       3609.28       3550.49        47.61 o                         
  -1   2   8         49.19         57.40         2.92 o                         
   0   2   8        251.58        243.82         9.27 o                         
   1   2   8        619.06        629.75        18.57 o                         
   2   2   8        183.10        179.26         4.76 o                         
   3   2   8        980.51        938.84        15.35 o                         
   4   2   8         10.97         10.00         2.22 o                         
   5   2   8        104.61        122.96         6.77 o                         
   6   2   8       1605.33       1584.25        46.33 o                         
   7   2   8          4.97         -3.40         5.57 o                         
   8   2   8         40.61         34.56        13.73 o                         
   9   2   8         94.03         76.41        22.29 o                         
 -16   3   8        427.13        456.91        19.37 o                         
 -15   3   8         23.83         26.38         4.51 o                         
 -14   3   8         14.47          9.38         3.82 o                         
 -13   3   8        935.59        873.18        20.89 o                         
 -12   3   8        193.55        185.43         6.79 o                         
 -11   3   8        207.25        198.57         7.12 o                         
 -10   3   8       1861.51       1850.37        34.19 o                         
  -9   3   8        104.54        107.27         5.63 o                         
  -8   3   8       1800.01       1757.99        36.50 o                         
  -7   3   8          7.22          4.23         2.08 o                         
  -6   3   8       2221.47       2296.86        36.91 o                         
  -5   3   8         40.64         22.95         1.83 o                         
  -4   3   8        567.94        643.67         9.24 o                         
  -3   3   8        450.83        427.40         8.28 o                         
  -2   3   8         63.78         67.99         4.09 o                         
  -1   3   8        495.27        476.95        15.43 o                         
   0   3   8        672.30        647.62        20.16 o                         
   1   3   8         12.62          9.65         2.54 o                         
   2   3   8         33.06         32.55         4.41 o                         
   3   3   8        552.62        553.89        13.72 o                         
   4   3   8          0.28         -1.03         2.02 o                         
   5   3   8         94.21        103.79         5.06 o                         
   6   3   8         65.25         62.58         6.10 o                         
   7   3   8         81.53         90.81         7.72 o                         
   8   3   8         25.53         42.12         8.18 o                         
   9   3   8        106.23         95.68        14.17 o                         
 -16   4   8          8.75          7.96         4.23 o                         
 -15   4   8        482.53        549.82        20.64 o                         
 -14   4   8         41.82         43.14         4.88 o                         
 -13   4   8        120.19        110.36         7.12 o                         
 -12   4   8         97.00         97.28         7.64 o                         
 -11   4   8        521.67        508.28        19.06 o                         
 -10   4   8          2.19         -0.97         3.16 o                         
  -9   4   8         71.87         65.66         5.06 o                         
  -8   4   8        102.23        112.77         7.66 o                         
  -7   4   8         47.16         40.38         4.10 o                         
  -6   4   8         64.72         61.39         5.17 o                         
  -5   4   8         37.84         26.45         1.84 o                         
  -4   4   8        482.01        463.95         7.57 o                         
  -3   4   8         16.46         14.45         1.65 o                         
  -2   4   8        165.26        158.37         4.79 o                         
  -1   4   8       2022.79       1974.49        46.35 o                         
   0   4   8         93.39         79.48         5.07 o                         
   1   4   8        550.83        515.32        28.00 o                         
   2   4   8         63.17         60.53         3.22 o                         
   3   4   8        937.11        906.41        18.25 o                         
   4   4   8        359.05        360.21        11.19 o                         
   5   4   8         72.73         86.81         6.65 o                         
   6   4   8         19.75         10.40         2.78 o                         
   7   4   8          0.23         -5.47         5.47 o                         
   8   4   8         52.65         63.13        10.04 o                         
 -15   5   8          3.30          4.90         3.75 o                         
 -14   5   8         59.60         68.66         6.14 o                         
 -13   5   8        101.64         90.87         7.66 o                         
 -12   5   8          1.96         -2.03         3.76 o                         
 -11   5   8        945.67        949.33        24.06 o                         
 -10   5   8        608.05        575.43        18.21 o                         
  -9   5   8        773.81        719.57        19.10 o                         
  -8   5   8       1163.64       1151.03        75.41 o                         
  -7   5   8         65.32         66.08         6.93 o                         
  -6   5   8        599.29        570.88        14.42 o                         
  -5   5   8        486.03        500.43         9.35 o                         
  -4   5   8        261.12        250.50         7.00 o                         
  -3   5   8         44.37         38.39         2.76 o                         
  -2   5   8          0.59          0.71         1.70 o                         
  -1   5   8        101.08         95.47         5.97 o                         
   0   5   8        504.86        534.94        18.29 o                         
   1   5   8        626.05        655.65        21.61 o                         
   2   5   8        823.47        852.01        28.81 o                         
   3   5   8         41.24         51.46         4.86 o                         
   4   5   8         18.26         23.20         6.35 o                         
   5   5   8         96.39         77.04        10.06 o                         
   6   5   8          8.40          3.30         4.27 o                         
   7   5   8         18.38         21.58         6.12 o                         
   8   5   8        160.24        199.53        17.65 o                         
 -14   6   8        170.00        181.62        11.52 o                         
 -13   6   8          8.19         10.94         3.79 o                         
 -12   6   8          0.50         -3.47         3.47 o                         
 -11   6   8         11.22         11.29         3.26 o                         
 -10   6   8        360.33        350.29        13.67 o                         
  -9   6   8         42.78         51.01        10.98 o                         
  -8   6   8          4.10          2.43         3.09 o                         
  -7   6   8        123.24        135.62        10.20 o                         
  -6   6   8        349.41        336.44        11.12 o                         
  -5   6   8         23.98         23.85         2.69 o                         
  -4   6   8          2.08          3.55         1.77 o                         
  -3   6   8        633.34        638.74        12.61 o                         
  -2   6   8          6.86          6.23         1.54 o                         
  -1   6   8        391.11        365.31        22.93 o                         
   0   6   8          0.10         -1.70         1.70 o                         
   1   6   8        924.21        959.36        36.08 o                         
   2   6   8          4.91          4.18         1.46 o                         
   3   6   8        441.36        454.17        17.56 o                         
   4   6   8         49.86         44.31         8.14 o                         
   5   6   8         36.96         28.35         6.58 o                         
   6   6   8        142.92        145.66        15.52 o                         
   7   6   8        215.06        217.13        24.96 o                         
 -13   7   8        163.77        147.17        10.07 o                         
 -12   7   8          0.52         -1.05         3.38 o                         
 -11   7   8        403.49        395.07        17.40 o                         
 -10   7   8        140.87        141.73        19.11 o                         
  -9   7   8        246.85        276.20        25.16 o                         
  -8   7   8        998.33       1049.97        49.93 o                         
  -7   7   8        562.54        589.60        18.47 o                         
  -6   7   8        416.23        431.20        14.99 o                         
  -5   7   8        106.28        121.29         5.47 o                         
  -4   7   8         17.16         11.14         1.96 o                         
  -3   7   8        497.18        550.49        12.88 o                         
  -2   7   8        169.55        184.18         7.05 o                         
  -1   7   8         59.08         62.87         9.01 o                         
   0   7   8        340.92        371.67        16.48 o                         
   1   7   8        101.62         96.51         8.14 o                         
   2   7   8        207.11        211.82        12.29 o                         
   3   7   8        262.36        231.60        24.62 o                         
   4   7   8          0.02          2.12         6.78 o                         
   5   7   8         73.11         72.46        14.16 o                         
   6   7   8         10.67         19.56         9.14 o                         
 -12   8   8         23.67         33.73         5.71 o                         
 -11   8   8         10.51         11.39         7.35 o                         
 -10   8   8         15.09         16.70         7.98 o                         
  -9   8   8        150.19        167.72        20.59 o                         
  -8   8   8        147.31        137.41         8.98 o                         
  -7   8   8        223.77        238.83        11.26 o                         
  -6   8   8          2.57         -0.63         2.52 o                         
  -5   8   8        118.73        117.90         6.78 o                         
  -4   8   8        130.89        160.29        12.79 o                         
  -3   8   8          6.17          4.13         6.69 o                         
  -2   8   8        168.50        191.57        12.99 o                         
  -1   8   8        965.31        988.45        74.83 o                         
   0   8   8         90.58        104.86         9.55 o                         
   1   8   8        407.92        397.93        31.85 o                         
   2   8   8        149.44        157.56        20.61 o                         
   3   8   8        142.94        129.39        19.37 o                         
   4   8   8        101.60        139.89        20.37 o                         
 -10   9   8        192.10        209.25        24.91 o                         
  -9   9   8         25.88         36.92        11.35 o                         
  -8   9   8        171.22        183.39        21.07 o                         
  -7   9   8         23.91         11.92         5.98 o                         
  -6   9   8        313.24        309.64        27.93 o                         
  -5   9   8        587.24        681.54        29.17 o                         
  -4   9   8          9.66          8.64         8.58 o                         
  -3   9   8        250.66        255.42        16.57 o                         
  -2   9   8         70.98         80.76         9.38 o                         
  -1   9   8        632.52        631.10        26.23 o                         
   0   9   8        423.75        429.63        36.35 o                         
   1   9   8         34.08         19.99         8.41 o                         
   2   9   8          4.70         -8.51         8.51 o                         
   3   9   8         12.03         20.18         9.64 o                         
  -8  10   8          3.97         -7.91         7.91 o                         
  -7  10   8        281.46        288.63        20.42 o                         
  -6  10   8          3.26         -4.61         6.83 o                         
  -5  10   8         50.22         51.71         8.11 o                         
  -4  10   8         41.90         44.71        11.27 o                         
  -3  10   8         89.86         76.40         9.90 o                         
  -2  10   8        591.53        614.58        45.13 o                         
  -1  10   8          2.47         18.09        10.80 o                         
   0  10   8        394.52        398.44        37.08 o                         
 -17   1   9         61.15         53.74         7.97 o                         
 -16   1   9          0.59          1.88         5.38 o                         
 -15   1   9          2.76          2.47         3.63 o                         
 -14   1   9         86.86         94.39         7.76 o                         
 -13   1   9         12.27          4.30         2.92 o                         
 -12   1   9        226.15        202.07         9.15 o                         
 -11   1   9        300.12        272.42        10.32 o                         
 -10   1   9       2390.63       2348.76        29.12 o                         
  -9   1   9         33.56         31.72         2.84 o                         
  -8   1   9         41.04         42.90         3.21 o                         
  -7   1   9        421.07        452.07         9.19 o                         
  -6   1   9        107.04        115.12         4.38 o                         
  -5   1   9       3132.41       3390.59        43.89 o                         
  -4   1   9         62.84         75.26         4.80 o                         
  -3   1   9         99.82        107.15         4.77 o                         
  -2   1   9         14.85         10.30         1.98 o                         
  -1   1   9         61.94         68.71         3.70 o                         
   0   1   9          1.26         -1.97         2.98 o                         
   1   1   9         32.64         23.88         6.20 o                         
   2   1   9          5.14          2.52         2.62 o                         
   3   1   9          3.12          1.20         2.13 o                         
   4   1   9         68.83         65.15         3.70 o                         
   5   1   9          2.08          2.81         2.01 o                         
   6   1   9         13.37         12.70         3.43 o                         
   7   1   9         14.25         20.29         5.52 o                         
   8   1   9         17.84          7.60         7.51 o                         
 -17   2   9          0.27          3.99         5.22 o                         
 -16   2   9          0.04          0.53         4.45 o                         
 -15   2   9         81.75         84.30         7.41 o                         
 -14   2   9         81.35         80.64         7.34 o                         
 -13   2   9          0.74         -1.78         3.01 o                         
 -12   2   9        169.81        159.38         6.87 o                         
 -11   2   9        452.71        420.22        10.33 o                         
 -10   2   9       2102.50       2006.99        26.05 o                         
  -9   2   9         35.32         31.39         2.61 o                         
  -8   2   9         70.07         51.93         3.17 o                         
  -7   2   9          0.12         -0.58         1.44 o                         
  -6   2   9         20.47         16.80         1.76 o                         
  -5   2   9        169.17        164.47         5.04 o                         
  -4   2   9         76.10         92.55         2.85 o                         
  -3   2   9         34.90         39.19         2.99 o                         
  -2   2   9        669.19        661.22        11.89 o                         
  -1   2   9        843.67        845.78        26.67 o                         
   0   2   9        207.31        214.37        10.22 o                         
   1   2   9         92.67         99.78         7.41 o                         
   2   2   9        170.03        158.12        13.32 o                         
   3   2   9         12.55         11.25         2.17 o                         
   4   2   9          0.01          0.24         2.50 o                         
   5   2   9        409.16        423.21        21.83 o                         
   6   2   9         15.28         16.85         9.16 o                         
   7   2   9         83.10         67.35         9.50 o                         
   8   2   9          7.86         10.46         7.57 o                         
 -16   3   9         32.99         31.49         5.69 o                         
 -15   3   9        132.93        114.25         7.75 o                         
 -14   3   9         38.52         41.34         5.03 o                         
 -13   3   9        847.81        799.69        20.10 o                         
 -12   3   9         13.10          7.06         1.89 o                         
 -11   3   9        549.16        548.04        17.33 o                         
 -10   3   9        159.92        159.19         7.13 o                         
  -9   3   9        946.03        935.80        17.62 o                         
  -8   3   9        386.20        397.74        11.30 o                         
  -7   3   9        298.08        328.54         9.65 o                         
  -6   3   9        142.68        135.72         4.73 o                         
  -5   3   9         14.80         14.91         1.53 o                         
  -4   3   9        447.18        471.41         8.95 o                         
  -3   3   9        480.55        435.51        11.46 o                         
  -2   3   9         61.21         56.79         4.12 o                         
  -1   3   9         61.01         54.22         4.20 o                         
   0   3   9       1684.25       1678.94        34.64 o                         
   1   3   9        654.47        588.62        20.01 o                         
   2   3   9        109.73        107.13         7.76 o                         
   3   3   9          5.52          6.43         1.65 o                         
   4   3   9        186.29        206.35         7.66 o                         
   5   3   9        116.08        121.25         8.40 o                         
   6   3   9         50.37         54.00        12.38 o                         
   7   3   9         15.33         17.87         5.97 o                         
   8   3   9         14.37          2.95         3.69 o                         
 -16   4   9         15.20         12.17         5.10 o                         
 -15   4   9         17.87         21.46         4.10 o                         
 -14   4   9        129.20        140.25         8.43 o                         
 -13   4   9          8.13          1.35         3.34 o                         
 -12   4   9        242.28        216.25        11.24 o                         
 -11   4   9         21.42         30.53         7.10 o                         
 -10   4   9          3.53          5.32         2.92 o                         
  -9   4   9         19.59         31.14         6.31 o                         
  -8   4   9        450.65        393.76        12.90 o                         
  -7   4   9         84.69         82.47         6.11 o                         
  -6   4   9        207.49        248.37         7.03 o                         
  -5   4   9          0.05         -0.10         1.08 o                         
  -4   4   9        166.40        193.63         5.44 o                         
  -3   4   9        416.28        354.24         9.52 o                         
  -2   4   9        377.69        341.09         9.42 o                         
  -1   4   9         77.43         76.66         6.29 o                         
   0   4   9        869.77        766.98        22.13 o                         
   1   4   9        127.96        121.32         8.33 o                         
   2   4   9         49.55         33.89         4.39 o                         
   3   4   9         25.68         18.09         4.03 o                         
   4   4   9         24.20         19.29         3.51 o                         
   5   4   9         56.95         46.88         7.84 o                         
   6   4   9          0.50          3.90         5.07 o                         
   7   4   9        107.38        131.46        13.96 o                         
 -15   5   9         13.98         12.24         4.74 o                         
 -14   5   9         34.43         39.64         4.85 o                         
 -13   5   9         13.86          8.95         5.33 o                         
 -12   5   9          5.30          2.74         3.49 o                         
 -11   5   9        163.89        160.90         9.59 o                         
 -10   5   9         38.45         31.68         6.59 o                         
  -9   5   9          0.09         -1.19         3.10 o                         
  -8   5   9         74.80         67.45        13.46 o                         
  -7   5   9       1053.77        962.40        20.64 o                         
  -6   5   9         72.82         81.25         4.31 o                         
  -5   5   9        237.38        239.56         6.43 o                         
  -4   5   9        391.10        424.79         9.19 o                         
  -3   5   9        584.63        599.64        10.09 o                         
  -2   5   9          3.12          8.30         3.97 o                         
  -1   5   9          4.36          3.77         4.75 o                         
   0   5   9         67.80         54.31         6.87 o                         
   1   5   9        137.84        135.41        10.68 o                         
   2   5   9          4.98          5.65         4.66 o                         
   3   5   9        107.98         95.45        10.87 o                         
   4   5   9         13.21          7.79         4.63 o                         
   5   5   9          0.02          3.86         5.37 o                         
   6   5   9         44.87         34.45        10.07 o                         
   7   5   9          0.11          5.51         5.14 o                         
 -14   6   9          3.04          5.22         3.61 o                         
 -13   6   9          2.09          4.17         3.08 o                         
 -12   6   9        193.71        196.16        11.08 o                         
 -11   6   9        113.81        112.89         8.16 o                         
 -10   6   9         87.75         80.59        13.78 o                         
  -9   6   9         16.28          1.52         5.07 o                         
  -8   6   9        165.61        164.71        11.87 o                         
  -7   6   9         28.09         38.03         4.18 o                         
  -6   6   9         53.47         54.83         4.55 o                         
  -5   6   9        194.82        180.12         6.25 o                         
  -4   6   9         11.15          9.08         1.92 o                         
  -3   6   9        274.04        329.48         8.35 o                         
  -2   6   9         70.27         65.04         5.00 o                         
  -1   6   9         86.55         71.73         5.76 o                         
   0   6   9         31.88         35.28         4.39 o                         
   1   6   9          4.56          8.35         2.07 o                         
   2   6   9         27.28         16.40         7.96 o                         
   3   6   9         42.46         44.51        11.35 o                         
   4   6   9         10.79         10.78         5.81 o                         
   5   6   9          2.10          1.43         4.08 o                         
   6   6   9         43.21         23.91         6.55 o                         
 -13   7   9          9.57         11.94         3.85 o                         
 -12   7   9         24.12         22.11         9.69 o                         
 -11   7   9        155.50        155.06        20.48 o                         
 -10   7   9         50.68         53.60        11.17 o                         
  -9   7   9        260.57        244.26        23.21 o                         
  -8   7   9         14.26         14.73         4.01 o                         
  -7   7   9        285.46        272.26        12.22 o                         
  -6   7   9         57.39         59.13         5.68 o                         
  -5   7   9        200.18        209.14         7.41 o                         
  -4   7   9          1.10         -1.47         1.47 o                         
  -3   7   9        164.62        152.47         7.54 o                         
  -2   7   9        154.25        127.90        10.56 o                         
  -1   7   9        371.04        384.78        15.92 o                         
   0   7   9        109.76        112.86        10.21 o                         
   1   7   9         20.38         32.21         9.57 o                         
   2   7   9        389.47        426.08        33.02 o                         
   3   7   9         10.91         20.43         9.40 o                         
   4   7   9          2.70          3.50         5.25 o                         
   5   7   9          4.20          2.16         6.17 o                         
 -12   8   9         29.06         16.54         8.67 o                         
 -11   8   9          5.35          6.85         7.44 o                         
 -10   8   9        106.01        127.26        18.39 o                         
  -9   8   9          0.91         -0.22         4.83 o                         
  -8   8   9         48.16         57.71         6.07 o                         
  -7   8   9         13.67         15.90         3.51 o                         
  -6   8   9        154.51        157.03        10.98 o                         
  -5   8   9         53.85         46.95         4.57 o                         
  -4   8   9          5.60          3.07        11.04 o                         
  -3   8   9         10.19          1.51         4.18 o                         
  -2   8   9         33.84         26.54         5.44 o                         
  -1   8   9         12.39         10.96         7.37 o                         
   0   8   9         68.17         49.68        12.55 o                         
   1   8   9         78.96         72.35        14.96 o                         
   2   8   9          0.80         -5.82         8.35 o                         
   3   8   9         35.05         25.90         8.96 o                         
 -10   9   9          1.21          2.73         8.15 o                         
  -9   9   9          1.57          0.84         5.23 o                         
  -8   9   9         11.78         11.17         4.73 o                         
  -7   9   9        109.16        117.37        16.28 o                         
  -6   9   9         47.02         47.12        17.96 o                         
  -5   9   9         46.00         33.10        11.98 o                         
  -4   9   9          0.88         -4.09         4.51 o                         
  -3   9   9         24.46         12.71         7.30 o                         
  -2   9   9          5.09          3.62         7.33 o                         
  -1   9   9          0.15         -8.23         8.23 o                         
   0   9   9         72.36         72.62        15.92 o                         
   1   9   9          9.15          8.10         6.82 o                         
  -6  10   9         36.15         24.43         6.57 o                         
  -5  10   9         21.26          2.66         6.80 o                         
  -4  10   9         23.27         21.56         9.53 o                         
  -3  10   9          3.39         -4.03         7.33 o                         
 -17   0  10        352.09        385.43        35.87 o                         
 -16   0  10          0.39          2.21         8.01 o                         
 -15   0  10        862.19        891.04        35.49 o                         
 -14   0  10        507.35        468.19        24.36 o                         
 -13   0  10        176.85        154.67        13.10 o                         
 -12   0  10        190.48        183.79        26.28 o                         
 -11   0  10       4675.23       4480.39       109.92 o                         
 -10   0  10       1067.24       1016.73        25.68 o                         
  -9   0  10         35.55         24.03         3.93 o                         
  -8   0  10         85.20         66.55         5.40 o                         
  -7   0  10        921.11        937.90        21.55 o                         
  -6   0  10        905.21        908.63        18.21 o                         
  -5   0  10         91.67         79.82         5.68 o                         
  -4   0  10       1859.09       1716.98        31.92 o                         
  -3   0  10         18.18         12.73         1.74 o                         
  -2   0  10        460.33        453.65         9.52 o                         
  -1   0  10       2154.17       2282.41       126.85 o                         
   0   0  10        165.86        154.82         5.43 o                         
   1   0  10        117.23        124.59        13.29 o                         
   2   0  10          0.21          4.16         4.18 o                         
   3   0  10       1282.16       1378.43        35.90 o                         
   4   0  10        811.42        841.95        69.71 o                         
   5   0  10        293.43        270.79        27.95 o                         
   6   0  10        896.98        919.15        55.14 o                         
   7   0  10        357.13        328.30        33.30 o                         
 -17   1  10         35.90         35.99         8.73 o                         
 -16   1  10        388.81        431.00        21.48 o                         
 -15   1  10        175.41        177.21        11.05 o                         
 -14   1  10         34.43         30.51         4.54 o                         
 -13   1  10        160.16        145.78         8.15 o                         
 -12   1  10         65.96         54.86         4.29 o                         
 -11   1  10        541.52        480.37        13.65 o                         
 -10   1  10       1025.01       1024.66        19.20 o                         
  -9   1  10        133.80        142.31         5.91 o                         
  -8   1  10       3288.59       3325.95        68.04 o                         
  -7   1  10        153.63        145.86         5.62 o                         
  -6   1  10        970.61        926.95        13.10 o                         
  -5   1  10       1414.81       1329.79        17.12 o                         
  -4   1  10         32.93         32.21         4.45 o                         
  -3   1  10        270.12        248.98         8.94 o                         
  -2   1  10        303.76        290.22         7.72 o                         
  -1   1  10        710.33        712.82        15.27 o                         
   0   1  10        604.12        576.45        16.90 o                         
   1   1  10        134.54        128.74         8.01 o                         
   2   1  10        127.60        133.21         8.68 o                         
   3   1  10        559.45        603.61        20.03 o                         
   4   1  10         21.72         16.63         3.97 o                         
   5   1  10        112.19        119.06         9.58 o                         
   6   1  10         91.71         88.84        11.93 o                         
   7   1  10         50.96         52.08         9.84 o                         
 -17   2  10          0.23        -10.05        10.05 o                         
 -16   2  10        324.30        377.98        16.46 o                         
 -15   2  10        986.17       1012.00        27.19 o                         
 -14   2  10        168.36        163.87        12.79 o                         
 -13   2  10          9.06          8.89         2.76 o                         
 -12   2  10        261.91        278.84         8.68 o                         
 -11   2  10        112.64        114.01         5.79 o                         
 -10   2  10         10.30         14.51         2.51 o                         
  -9   2  10         85.66         75.57         4.31 o                         
  -8   2  10         21.83         31.59         3.00 o                         
  -7   2  10        103.11        102.26         5.30 o                         
  -6   2  10         22.49         23.46         2.94 o                         
  -5   2  10        112.66        110.13         3.83 o                         
  -4   2  10       3293.19       3277.30        48.90 o                         
  -3   2  10        837.40        783.14        15.58 o                         
  -2   2  10         63.45         61.40         3.79 o                         
  -1   2  10        429.76        425.39        12.28 o                         
   0   2  10         75.25         87.63         6.81 o                         
   1   2  10        716.25        701.30        20.95 o                         
   2   2  10         49.93         33.61         4.68 o                         
   3   2  10        713.94        701.04        32.22 o                         
   4   2  10        407.34        445.36        33.64 o                         
   5   2  10        152.23        176.53        13.96 o                         
   6   2  10        242.77        268.72        29.30 o                         
   7   2  10         49.07         72.20        16.33 o                         
 -16   3  10          0.12         -4.40         4.40 o                         
 -15   3  10         37.59         31.12         4.45 o                         
 -14   3  10        261.35        272.10        11.76 o                         
 -13   3  10        130.15        119.27         7.67 o                         
 -12   3  10        403.99        382.94        12.00 o                         
 -11   3  10       1055.72        988.10        21.96 o                         
 -10   3  10        134.44        149.74         8.35 o                         
  -9   3  10         35.67         27.28         3.85 o                         
  -8   3  10       1835.10       1781.88        28.00 o                         
  -7   3  10        496.11        455.72        10.89 o                         
  -6   3  10        872.37        822.37        15.55 o                         
  -5   3  10        997.53        977.36        17.39 o                         
  -4   3  10        146.77        130.17         6.37 o                         
  -3   3  10       1001.33        939.50        16.83 o                         
  -2   3  10          2.41         -2.00         2.00 o                         
  -1   3  10         84.50         93.85         5.50 o                         
   0   3  10        129.93        123.15         9.95 o                         
   1   3  10          8.42          4.78         3.13 o                         
   2   3  10          2.09          5.09         2.96 o                         
   3   3  10        130.75        150.97         9.69 o                         
   4   3  10          3.13          2.04         2.98 o                         
   5   3  10         41.66         41.91         7.79 o                         
   6   3  10         38.68         58.45         9.31 o                         
   7   3  10          9.19          6.09         7.71 o                         
 -16   4  10         25.95         25.89         5.10 o                         
 -15   4  10          4.48          1.38         3.05 o                         
 -14   4  10        226.05        223.01        10.83 o                         
 -13   4  10         61.42         48.69         5.85 o                         
 -12   4  10        530.40        509.37        17.61 o                         
 -11   4  10         97.07        103.06         7.50 o                         
 -10   4  10        698.61        718.33        22.11 o                         
  -9   4  10         33.64         27.07         3.99 o                         
  -8   4  10        127.88        127.47         7.91 o                         
  -7   4  10        116.38        135.45         6.29 o                         
  -6   4  10          3.66          1.98         1.96 o                         
  -5   4  10          0.02          1.90         1.54 o                         
  -4   4  10          0.25         -0.44         2.07 o                         
  -3   4  10         86.76         82.89         4.81 o                         
  -2   4  10         45.06         52.33         4.75 o                         
  -1   4  10          3.45          3.33         2.36 o                         
   0   4  10        130.56        126.36         8.96 o                         
   1   4  10        282.74        288.15        13.41 o                         
   2   4  10          0.92          0.74         3.62 o                         
   3   4  10        403.28        436.49        17.09 o                         
   4   4  10         20.03         28.08         6.27 o                         
   5   4  10         64.13         51.56         8.63 o                         
   6   4  10         87.33         80.02        14.74 o                         
 -15   5  10         42.90         40.65         8.70 o                         
 -14   5  10         43.83         46.42         4.95 o                         
 -13   5  10        470.88        492.42        18.20 o                         
 -12   5  10         18.96         25.57         4.70 o                         
 -11   5  10        318.44        318.12        27.53 o                         
 -10   5  10       1083.82       1060.80        43.64 o                         
  -9   5  10          1.13         -1.80         3.05 o                         
  -8   5  10        542.17        592.19        18.68 o                         
  -7   5  10          1.69          1.92         2.02 o                         
  -6   5  10        144.15        155.31         6.30 o                         
  -5   5  10        809.08        827.98        16.18 o                         
  -4   5  10         26.29         23.63         1.88 o                         
  -3   5  10        644.39        627.41        15.36 o                         
  -2   5  10        193.45        205.41        12.36 o                         
  -1   5  10        526.47        490.02        21.94 o                         
   0   5  10         31.81         20.37         6.59 o                         
   1   5  10         53.68         63.44         7.97 o                         
   2   5  10         27.97         31.35         5.31 o                         
   3   5  10        120.00        114.98        12.29 o                         
   4   5  10         53.67         54.71         8.88 o                         
   5   5  10         71.88         95.97        12.26 o                         
 -14   6  10          8.45         10.14         3.74 o                         
 -13   6  10         34.47         39.97         7.53 o                         
 -12   6  10        461.15        491.45        26.27 o                         
 -11   6  10        116.51        136.98        17.82 o                         
 -10   6  10        430.64        420.15        29.69 o                         
  -9   6  10        142.72        167.13        17.63 o                         
  -8   6  10        161.35        149.80         7.92 o                         
  -7   6  10          0.28         -2.21         2.37 o                         
  -6   6  10         44.11         33.16         3.30 o                         
  -5   6  10         44.61         39.27         3.33 o                         
  -4   6  10          0.94          2.12         2.05 o                         
  -3   6  10          0.03          0.80         3.13 o                         
  -2   6  10        236.50        233.72        22.10 o                         
  -1   6  10        593.63        540.53        34.37 o                         
   0   6  10        166.72        150.11        18.16 o                         
   1   6  10        167.88        183.26        20.45 o                         
   2   6  10        148.47        147.52        19.27 o                         
   3   6  10         37.32         38.14         9.53 o                         
   4   6  10        123.54        150.07        19.66 o                         
 -13   7  10        277.93        312.60        30.16 o                         
 -12   7  10        103.40         87.16        15.64 o                         
 -11   7  10        517.11        546.30        37.33 o                         
 -10   7  10        525.79        581.88        36.62 o                         
  -9   7  10         67.71         70.57         7.00 o                         
  -8   7  10        427.19        473.71        17.57 o                         
  -7   7  10        149.43        170.49         9.93 o                         
  -6   7  10        118.13        140.81         8.87 o                         
  -5   7  10        591.94        610.63        30.17 o                         
  -4   7  10          5.83          4.34         2.42 o                         
  -3   7  10        377.98        438.44        28.14 o                         
  -2   7  10        193.03        190.43        20.92 o                         
  -1   7  10        120.26        114.02        16.91 o                         
   0   7  10        824.31        815.82        46.23 o                         
   1   7  10         74.23         67.21        13.23 o                         
   2   7  10         35.46         18.33         9.10 o                         
   3   7  10        114.74        100.41        17.28 o                         
 -11   8  10         33.37         32.93         9.76 o                         
 -10   8  10         58.45         36.02        12.66 o                         
  -9   8  10        236.65        254.84        13.04 o                         
  -8   8  10         94.34        104.14         8.82 o                         
  -7   8  10        143.54        155.22         9.65 o                         
  -6   8  10        269.46        303.86        11.99 o                         
  -5   8  10         72.72         78.64         9.27 o                         
  -4   8  10         57.43         88.05        16.37 o                         
  -3   8  10          4.72         -3.23         7.98 o                         
  -2   8  10        335.67        318.00        29.63 o                         
  -1   8  10          0.08         -0.98         7.12 o                         
   0   8  10         67.73         91.21        16.12 o                         
   1   8  10        236.66        261.67        27.47 o                         
   2   8  10          3.49          2.69         6.01 o                         
  -9   9  10         58.85         75.09        13.96 o                         
  -8   9  10        572.04        642.64        39.61 o                         
  -7   9  10        219.98        222.58        19.99 o                         
  -6   9  10         54.30         54.30        13.46 o                         
  -5   9  10        192.92        219.95        26.29 o                         
  -4   9  10          0.45          6.44         5.03 o                         
  -3   9  10        300.18        325.45        31.27 o                         
  -2   9  10         86.68         88.90        16.89 o                         
  -1   9  10          1.03          8.82         8.53 o                         
 -16   1  11        154.26        183.50        13.22 o                         
 -15   1  11         97.36         86.38         7.90 o                         
 -14   1  11        118.17        122.92         9.20 o                         
 -13   1  11          1.67          1.45         3.54 o                         
 -12   1  11         94.18         82.12         5.92 o                         
 -11   1  11          3.55          5.58         2.76 o                         
 -10   1  11        957.11        979.73        31.22 o                         
  -9   1  11         29.09         28.29         2.81 o                         
  -8   1  11         46.04         42.86         3.33 o                         
  -7   1  11        148.01        132.59         4.56 o                         
  -6   1  11         63.49         64.00         3.96 o                         
  -5   1  11          8.70          3.75         2.26 o                         
  -4   1  11          0.03         -0.98         1.56 o                         
  -3   1  11        189.99        176.83         7.31 o                         
  -2   1  11          6.16          4.85         2.13 o                         
  -1   1  11       1850.95       1922.21        31.18 o                         
   0   1  11        192.75        198.03         7.68 o                         
   1   1  11          2.74         -0.82         2.75 o                         
   2   1  11        245.77        243.97        11.84 o                         
   3   1  11          8.33          5.73         5.43 o                         
   4   1  11        125.68        115.49        22.02 o                         
   5   1  11          0.72         -2.98         4.52 o                         
   6   1  11          4.48          3.71         5.77 o                         
 -16   2  11         58.53         71.98         6.69 o                         
 -15   2  11         84.90         96.53         7.45 o                         
 -14   2  11          1.65         -0.02         3.03 o                         
 -13   2  11         57.05         65.01         5.43 o                         
 -12   2  11         21.04         15.93         2.48 o                         
 -11   2  11        314.76        307.56        11.43 o                         
 -10   2  11          2.27          4.39         2.03 o                         
  -9   2  11         60.36         51.62         4.62 o                         
  -8   2  11          4.09          0.91         2.26 o                         
  -7   2  11          3.44          3.23         2.08 o                         
  -6   2  11         68.07         76.72         3.78 o                         
  -5   2  11         12.63          6.34         1.29 o                         
  -4   2  11        133.91        124.98         6.39 o                         
  -3   2  11         67.03         55.98         5.06 o                         
  -2   2  11        970.66        886.45        49.69 o                         
  -1   2  11        148.48        133.10        14.05 o                         
   0   2  11        411.13        396.15        15.22 o                         
   1   2  11         18.53         14.08         3.45 o                         
   2   2  11        116.64        112.73        11.57 o                         
   3   2  11          0.01         -3.93         3.93 o                         
   4   2  11         32.18         29.22         7.35 o                         
   5   2  11         46.65         52.73         9.71 o                         
   6   2  11         77.75        106.28        16.81 o                         
 -16   3  11          6.03          5.36         3.65 o                         
 -15   3  11         93.16         97.48         7.58 o                         
 -14   3  11         14.57         12.88         4.12 o                         
 -13   3  11          6.90          0.34         3.10 o                         
 -12   3  11          1.25          3.23         3.21 o                         
 -11   3  11        236.58        221.76        12.68 o                         
 -10   3  11       1451.74       1373.42        28.32 o                         
  -9   3  11        279.56        262.60        10.41 o                         
  -8   3  11        410.73        390.45        11.28 o                         
  -7   3  11         20.34          9.40         2.48 o                         
  -6   3  11        117.18        143.72         6.77 o                         
  -5   3  11          0.60         -2.97         2.97 o                         
  -4   3  11        581.25        595.82        14.86 o                         
  -3   3  11        105.60         95.07         5.10 o                         
  -2   3  11         71.18         59.94         6.40 o                         
  -1   3  11         11.01          5.06         2.13 o                         
   0   3  11        155.65        151.99         7.32 o                         
   1   3  11        116.90        114.37         7.64 o                         
   2   3  11         44.72         43.18         4.79 o                         
   3   3  11         80.90        101.20         7.55 o                         
   4   3  11          0.02         -0.95         3.59 o                         
   5   3  11         25.12         29.54        10.71 o                         
 -15   4  11         73.92         84.02         7.00 o                         
 -14   4  11         25.36         19.69         3.59 o                         
 -13   4  11         20.92         17.99         4.94 o                         
 -12   4  11          3.66         -0.36         4.10 o                         
 -11   4  11         37.73         46.28        15.25 o                         
 -10   4  11         37.90         41.66         4.89 o                         
  -9   4  11          9.51          7.59         2.65 o                         
  -8   4  11         12.33         10.96         2.31 o                         
  -7   4  11          1.22          6.22         2.03 o                         
  -6   4  11         99.11         95.21         4.94 o                         
  -5   4  11          2.55         -1.08         2.35 o                         
  -4   4  11        994.04       1013.32        18.62 o                         
  -3   4  11          4.23          5.07         2.08 o                         
  -2   4  11          0.98          6.68         3.10 o                         
  -1   4  11          4.23          2.66         2.15 o                         
   0   4  11         14.45          9.10         3.66 o                         
   1   4  11         61.35         53.93         6.00 o                         
   2   4  11         14.26         10.90         4.25 o                         
   3   4  11         11.96         13.84         6.18 o                         
   4   4  11         47.03         42.51         7.43 o                         
   5   4  11         12.99         17.44         9.49 o                         
 -15   5  11         89.34         85.89         7.06 o                         
 -14   5  11        155.11        137.38        10.11 o                         
 -13   5  11          6.85          2.49         5.14 o                         
 -12   5  11         36.85         52.73         9.08 o                         
 -11   5  11         70.94         91.47        10.52 o                         
 -10   5  11        172.25        182.84        17.82 o                         
  -9   5  11          7.38          3.65         5.56 o                         
  -8   5  11        136.95        122.11         8.39 o                         
  -7   5  11        155.28        146.21         7.95 o                         
  -6   5  11          1.37          3.24         1.93 o                         
  -5   5  11          2.10          2.38         1.74 o                         
  -4   5  11          2.11          1.62         3.66 o                         
  -3   5  11         52.01         50.88         5.65 o                         
  -2   5  11         94.60         91.46         7.74 o                         
  -1   5  11          1.14          1.52         4.57 o                         
   0   5  11        316.81        293.92        16.96 o                         
   1   5  11          8.85         12.59         4.71 o                         
   2   5  11         58.81         66.08         7.06 o                         
   3   5  11         32.51         37.77         7.34 o                         
   4   5  11        109.74         88.11        11.06 o                         
 -14   6  11         20.63         27.58         8.03 o                         
 -13   6  11          0.14         -0.56         5.40 o                         
 -12   6  11          3.27          6.25         6.12 o                         
 -11   6  11         13.88          1.25         5.55 o                         
 -10   6  11          0.64          7.48         6.03 o                         
  -9   6  11         76.11         67.63         6.72 o                         
  -8   6  11          9.55          3.24         3.35 o                         
  -7   6  11          0.70         -2.69         2.69 o                         
  -6   6  11         18.44         16.34         2.77 o                         
  -5   6  11         58.10         63.05         4.04 o                         
  -4   6  11         10.73          7.19         2.55 o                         
  -3   6  11         77.12         73.35         8.31 o                         
  -2   6  11          1.47         -2.12         3.69 o                         
  -1   6  11        111.85        109.56        15.53 o                         
   0   6  11          0.08          1.37         4.94 o                         
   1   6  11          2.43         11.30         7.07 o                         
   2   6  11          0.25         -6.00         6.55 o                         
   3   6  11          1.70          8.83         7.35 o                         
 -12   7  11          0.51         -1.45         5.34 o                         
 -11   7  11          2.06          8.42         5.00 o                         
 -10   7  11         33.98         34.62         6.67 o                         
  -9   7  11         41.23         38.95         5.51 o                         
  -8   7  11         19.66         22.34         5.86 o                         
  -7   7  11        271.09        258.49        12.45 o                         
  -6   7  11          0.78         -1.13         2.24 o                         
  -5   7  11          4.30          2.32         3.65 o                         
  -4   7  11          0.70          0.95         8.33 o                         
  -3   7  11        156.51        144.64        11.88 o                         
  -2   7  11         19.96         24.97         9.58 o                         
  -1   7  11          0.00         -7.62         7.96 o                         
   0   7  11          1.88         -8.24         8.24 o                         
   1   7  11        199.49        206.06        23.58 o                         
   2   7  11         81.74         62.75        13.44 o                         
 -11   8  11         38.22         30.79         6.76 o                         
 -10   8  11          0.22         -1.89         4.27 o                         
  -9   8  11          0.38         -1.14         3.25 o                         
  -8   8  11         29.52         25.14         4.90 o                         
  -7   8  11         75.66         64.91         6.99 o                         
  -6   8  11         37.31         39.11         5.12 o                         
  -5   8  11          6.52          4.50         6.69 o                         
  -4   8  11         34.46         39.91        11.05 o                         
  -3   8  11         47.22         83.35        15.76 o                         
  -2   8  11          2.28         -4.82         5.51 o                         
  -1   8  11         21.53         13.51         7.28 o                         
   0   8  11          0.62         -5.25         7.78 o                         
  -7   9  11          0.02         -8.90         8.90 o                         
  -6   9  11         40.73         49.53        13.28 o                         
  -5   9  11         28.30          4.53         6.12 o                         
  -4   9  11         97.94        125.47        20.35 o                         
 -16   0  12        947.37       1085.30        42.46 o                         
 -15   0  12        424.78        424.96        52.01 o                         
 -14   0  12        460.98        422.48        24.22 o                         
 -13   0  12         44.37         52.99        12.90 o                         
 -12   0  12         31.77         29.95         9.00 o                         
 -11   0  12        462.41        460.85        17.43 o                         
 -10   0  12          0.48          0.36         2.18 o                         
  -9   0  12         32.89         27.57         6.86 o                         
  -8   0  12          1.88          0.48         2.63 o                         
  -7   0  12       1068.74       1011.35        23.54 o                         
  -6   0  12         94.82         95.00         8.88 o                         
  -5   0  12        139.78        139.03         6.43 o                         
  -4   0  12       1240.06       1279.98        35.55 o                         
  -3   0  12        534.43        579.10        15.96 o                         
  -2   0  12       2056.22       2015.88        76.47 o                         
  -1   0  12         85.44         87.53        15.01 o                         
   0   0  12        118.21        117.53        17.50 o                         
   1   0  12        612.44        645.24        42.48 o                         
   2   0  12        425.36        426.93        35.53 o                         
   3   0  12        344.11        419.26        36.02 o                         
   4   0  12        121.41        152.92        22.73 o                         
   5   0  12         29.64         39.21        13.26 o                         
 -16   1  12        265.36        263.80        17.62 o                         
 -15   1  12         12.43         11.73         3.81 o                         
 -14   1  12        125.12        127.00         8.32 o                         
 -13   1  12        289.01        282.76        12.05 o                         
 -12   1  12         35.07         20.66         3.77 o                         
 -11   1  12         12.48         15.82         3.27 o                         
 -10   1  12        719.10        685.94        18.03 o                         
  -9   1  12          4.57          2.99         2.09 o                         
  -8   1  12       1284.54       1246.92        29.96 o                         
  -7   1  12       1735.21       1712.14        24.65 o                         
  -6   1  12       1669.42       1705.32        28.80 o                         
  -5   1  12        907.48        876.88        16.49 o                         
  -4   1  12        223.99        232.36         7.85 o                         
  -3   1  12        974.58        908.72        19.45 o                         
  -2   1  12        106.80        109.21         6.90 o                         
  -1   1  12         54.00         69.77         5.70 o                         
   0   1  12        339.69        378.40        28.75 o                         
   1   1  12        118.62        131.73        13.13 o                         
   2   1  12         31.83         34.62         7.68 o                         
   3   1  12        143.63        150.85        15.40 o                         
   4   1  12          2.96          1.79        15.85 o                         
   5   1  12         98.32         98.76        13.38 o                         
 -16   2  12        126.75        149.73        11.14 o                         
 -15   2  12          6.00          3.29         3.65 o                         
 -14   2  12       1602.13       1638.37        32.86 o                         
 -13   2  12         14.55          9.47         4.76 o                         
 -12   2  12         15.30         11.08         4.66 o                         
 -11   2  12        558.62        585.55        25.37 o                         
 -10   2  12        117.04        119.68        10.09 o                         
  -9   2  12         32.20         39.73         5.11 o                         
  -8   2  12          0.19          0.50         1.80 o                         
  -7   2  12        125.18        122.77         5.19 o                         
  -6   2  12        517.46        519.58        12.09 o                         
  -5   2  12          6.98          9.12         2.63 o                         
  -4   2  12        126.75        128.49         6.69 o                         
  -3   2  12        418.86        405.49        13.47 o                         
  -2   2  12        427.31        407.59        15.18 o                         
  -1   2  12          0.42          3.95         3.37 o                         
   0   2  12         10.96          7.14         3.44 o                         
   1   2  12        268.34        291.80        13.93 o                         
   2   2  12         22.29         19.71         5.98 o                         
   3   2  12        190.05        225.45        18.58 o                         
   4   2  12        589.63        666.84        33.76 o                         
 -16   3  12        356.05        394.20        15.52 o                         
 -15   3  12         88.71         80.59         6.89 o                         
 -14   3  12          7.97          5.58         3.32 o                         
 -13   3  12         84.02         91.12         8.70 o                         
 -12   3  12         55.18         44.12         6.10 o                         
 -11   3  12        389.12        389.37        17.14 o                         
 -10   3  12       1853.73       1905.12        34.87 o                         
  -9   3  12          7.68          8.00         2.85 o                         
  -8   3  12        125.55        151.02         9.02 o                         
  -7   3  12        121.97        133.99         6.33 o                         
  -6   3  12         51.37         54.41         3.48 o                         
  -5   3  12        879.86        842.70        18.73 o                         
  -4   3  12        121.74        114.17         6.42 o                         
  -3   3  12        149.24        137.02         6.44 o                         
  -2   3  12        112.10        112.59         6.82 o                         
  -1   3  12        544.74        553.07        14.69 o                         
   0   3  12        440.45        430.28        15.05 o                         
   1   3  12        128.19        141.76         8.65 o                         
   2   3  12         12.09          7.85         2.87 o                         
   3   3  12        125.62        125.54        14.05 o                         
   4   3  12         46.50         33.23         7.70 o                         
 -15   4  12        115.18        128.70         8.75 o                         
 -14   4  12         88.03         93.07         9.24 o                         
 -13   4  12          0.10         -4.81         5.07 o                         
 -12   4  12        520.04        556.50        25.95 o                         
 -11   4  12        223.46        238.44        14.69 o                         
 -10   4  12        267.83        267.23        16.39 o                         
  -9   4  12        218.33        240.34        10.94 o                         
  -8   4  12         25.97         16.25         2.96 o                         
  -7   4  12         22.15         21.03         3.92 o                         
  -6   4  12         12.77          6.51         1.36 o                         
  -5   4  12         29.88         24.75         3.42 o                         
  -4   4  12        417.38        434.84        13.30 o                         
  -3   4  12        194.39        202.70        11.31 o                         
  -2   4  12         10.34          8.10         3.13 o                         
  -1   4  12        244.10        230.94        12.19 o                         
   0   4  12          4.59          2.14         2.75 o                         
   1   4  12         83.19         88.29         8.20 o                         
   2   4  12        138.50        148.81         9.35 o                         
   3   4  12         24.84          4.49         5.27 o                         
 -14   5  12         22.53         16.40         9.70 o                         
 -13   5  12        612.62        670.20        30.84 o                         
 -12   5  12         74.50         86.02        10.84 o                         
 -11   5  12        236.13        276.77        23.15 o                         
 -10   5  12         97.81        119.37        14.68 o                         
  -9   5  12        264.61        242.58        15.31 o                         
  -8   5  12        587.96        579.56        17.18 o                         
  -7   5  12        566.73        579.85        16.15 o                         
  -6   5  12         73.20         66.18         5.63 o                         
  -5   5  12        159.17        163.34         8.01 o                         
  -4   5  12        279.27        243.32         9.94 o                         
  -3   5  12        583.75        572.14        20.22 o                         
  -2   5  12        384.98        396.92        16.69 o                         
  -1   5  12          5.47          2.38         3.75 o                         
   0   5  12        222.24        235.40        12.96 o                         
   1   5  12          5.42          6.74         5.13 o                         
   2   5  12         42.84         19.60        10.60 o                         
   3   5  12         57.85         66.06        14.96 o                         
 -13   6  12         13.93          5.59         6.05 o                         
 -12   6  12        450.13        489.84        34.17 o                         
 -11   6  12        320.52        373.46        27.77 o                         
 -10   6  12        165.81        172.28        13.36 o                         
  -9   6  12        174.52        177.46        11.55 o                         
  -8   6  12         12.22          8.24         3.23 o                         
  -7   6  12        107.79        103.81        11.36 o                         
  -6   6  12        126.69        144.46        10.42 o                         
  -5   6  12         94.28         88.74         8.00 o                         
  -4   6  12        341.78        367.17        18.62 o                         
  -3   6  12          3.61          3.26         3.75 o                         
  -2   6  12        465.76        512.78        33.81 o                         
  -1   6  12        301.95        320.37        19.18 o                         
   0   6  12         40.96         36.51         6.52 o                         
   1   6  12        268.11        260.46        25.01 o                         
   2   6  12         35.12         28.81         9.08 o                         
 -12   7  12         81.63         97.45        15.71 o                         
 -11   7  12        240.89        258.22        17.13 o                         
 -10   7  12        288.99        313.03        15.22 o                         
  -9   7  12         12.53          0.31         4.29 o                         
  -8   7  12        466.32        452.02        25.71 o                         
  -7   7  12         35.99         32.77         5.42 o                         
  -6   7  12         23.25         13.24         7.00 o                         
  -5   7  12        566.69        576.16        26.78 o                         
  -4   7  12          1.09          4.14         5.96 o                         
  -3   7  12        336.56        331.45        29.22 o                         
  -2   7  12        140.42        131.41        12.45 o                         
  -1   7  12         53.95         66.93        17.70 o                         
   0   7  12        148.88        146.71        19.62 o                         
  -9   8  12        144.78        181.36        20.75 o                         
  -8   8  12          0.34          1.87         8.77 o                         
  -7   8  12          8.16         13.51         3.70 o                         
  -6   8  12         10.98          7.22         4.71 o                         
  -5   8  12          3.82          3.39         7.03 o                         
  -4   8  12         67.19         72.92        14.92 o                         
  -3   8  12         56.64         62.74        13.60 o                         
  -2   8  12         70.81         57.57        13.07 o                         
 -16   1  13          8.39         11.74         4.46 o                         
 -15   1  13         40.55         35.88         4.98 o                         
 -14   1  13         13.17         11.11         4.23 o                         
 -13   1  13          8.18          6.82         4.19 o                         
 -12   1  13        105.98         95.53         8.86 o                         
 -11   1  13          8.21          6.83         2.68 o                         
 -10   1  13        540.76        554.46        16.20 o                         
  -9   1  13         24.39         21.37         2.79 o                         
  -8   1  13        436.25        425.07        12.40 o                         
  -7   1  13         22.79         25.56         6.01 o                         
  -6   1  13         11.74          4.52         5.24 o                         
  -5   1  13        180.65        186.38         8.75 o                         
  -4   1  13        104.05        100.52         6.33 o                         
  -3   1  13          0.03          0.85         1.70 o                         
  -2   1  13         20.95          9.92         4.53 o                         
  -1   1  13        385.30        417.60        23.22 o                         
   0   1  13         10.27         15.93         8.38 o                         
   1   1  13          0.91         -4.26         5.49 o                         
   2   1  13         20.60         10.20        13.73 o                         
   3   1  13          3.25          7.05         9.49 o                         
 -15   2  13          0.16         -1.59         5.92 o                         
 -14   2  13          4.92         11.15         5.08 o                         
 -13   2  13         25.92         20.26         4.90 o                         
 -12   2  13        156.34        172.25        15.06 o                         
 -11   2  13        248.15        237.23        16.68 o                         
 -10   2  13         80.55         86.98        12.08 o                         
  -9   2  13        267.58        252.31        11.10 o                         
  -8   2  13         47.05         47.54         4.56 o                         
  -7   2  13         10.65          5.09         2.41 o                         
  -6   2  13         11.46          9.49         3.00 o                         
  -5   2  13        113.63        123.63         6.91 o                         
  -4   2  13         53.97         50.35         4.42 o                         
  -3   2  13         35.06         30.67         4.77 o                         
  -2   2  13        259.76        285.25        12.90 o                         
  -1   2  13         17.89         12.90         5.21 o                         
   0   2  13          8.60         13.10         5.65 o                         
   1   2  13         27.09         13.68         5.53 o                         
   2   2  13         15.26         21.05         6.76 o                         
   3   2  13          0.01          1.78         8.45 o                         
 -15   3  13          6.26          9.65         6.20 o                         
 -14   3  13         20.92         11.21         4.71 o                         
 -13   3  13        212.23        224.03        17.78 o                         
 -12   3  13         47.93         52.59         9.31 o                         
 -11   3  13          5.76          9.52         4.36 o                         
 -10   3  13        136.77        124.64        10.51 o                         
  -9   3  13         36.52         26.96         5.96 o                         
  -8   3  13         74.06         78.31         8.26 o                         
  -7   3  13        173.62        142.99         9.36 o                         
  -6   3  13         25.21         19.87         3.45 o                         
  -5   3  13         30.52         26.64         3.54 o                         
  -4   3  13        183.37        167.87         8.26 o                         
  -3   3  13         23.16         24.53         7.64 o                         
  -2   3  13        222.50        220.52        11.82 o                         
  -1   3  13        178.72        181.51         9.82 o                         
   0   3  13         39.20         32.19         5.46 o                         
   1   3  13          2.85          3.91         3.39 o                         
   2   3  13         10.23          8.83         7.22 o                         
 -14   4  13         36.19         26.49         7.62 o                         
 -13   4  13         70.77         79.13        10.25 o                         
 -12   4  13        112.55        121.38        10.27 o                         
 -11   4  13          0.15          3.85         4.85 o                         
 -10   4  13         88.33         98.76         9.42 o                         
  -9   4  13         45.24         33.38         7.65 o                         
  -8   4  13         25.58         18.20         5.02 o                         
  -7   4  13        129.24        122.90        10.19 o                         
  -6   4  13         53.98         52.59         4.75 o                         
  -5   4  13         73.27         71.12         5.70 o                         
  -4   4  13         10.55         13.38         2.87 o                         
  -3   4  13         98.35        105.31         8.48 o                         
  -2   4  13        186.03        174.94        10.91 o                         
  -1   4  13          5.11          2.05         3.74 o                         
   0   4  13          8.07          7.57         3.30 o                         
   1   4  13          3.11         -5.17         5.95 o                         
   2   4  13         29.57         32.86         8.54 o                         
 -13   5  13          4.70          9.07         5.43 o                         
 -12   5  13         35.85         38.73         8.85 o                         
 -11   5  13        197.68        189.16        12.01 o                         
 -10   5  13          5.54          3.38         3.28 o                         
  -9   5  13        169.80        185.88         9.81 o                         
  -8   5  13         10.32         14.24         4.94 o                         
  -7   5  13         96.41         97.37         9.19 o                         
  -6   5  13         12.93          9.51         2.63 o                         
  -5   5  13         36.18         38.83         4.34 o                         
  -4   5  13         50.09         46.55         6.05 o                         
  -3   5  13         18.45         16.60         8.97 o                         
  -2   5  13         47.97         52.58         6.10 o                         
  -1   5  13         29.69         17.38         8.76 o                         
   0   5  13         35.25         34.79         5.37 o                         
   1   5  13         49.09         46.01        11.17 o                         
 -12   6  13          0.00         -2.62         3.38 o                         
 -11   6  13         61.65         57.28         9.62 o                         
 -10   6  13         38.66         34.67         9.22 o                         
  -9   6  13          0.84          5.72         4.36 o                         
  -8   6  13         13.99         14.02         5.41 o                         
  -7   6  13         27.36         20.20         4.64 o                         
  -6   6  13          0.00         -3.77         3.77 o                         
  -5   6  13          8.75         15.41         4.82 o                         
  -4   6  13         97.83         93.70         9.73 o                         
  -3   6  13         33.47         37.77        15.28 o                         
  -2   6  13          7.15         10.06         4.70 o                         
  -1   6  13          0.00         -0.30         3.75 o                         
   0   6  13          1.95         -1.25         3.25 o                         
 -10   7  13         27.34         19.61        11.80 o                         
  -9   7  13         81.55         83.75        10.43 o                         
  -8   7  13         12.75         19.18         6.14 o                         
  -7   7  13         26.91         18.25        10.21 o                         
  -6   7  13         25.87         24.87         5.28 o                         
  -5   7  13          0.08         -2.00         5.78 o                         
  -4   7  13         15.72         20.81         8.44 o                         
  -3   7  13          0.03         -6.82         6.98 o                         
  -2   7  13         11.72         10.85         6.44 o                         
 -15   0  14         81.29         98.92        11.98 o                         
 -14   0  14        191.66        195.52        16.13 o                         
 -13   0  14        140.48        154.77        13.99 o                         
 -12   0  14         37.70         45.46         8.07 o                         
 -11   0  14          3.68         -2.54         4.02 o                         
 -10   0  14         40.40         27.55         5.07 o                         
  -9   0  14        600.71        621.42        24.63 o                         
  -8   0  14         14.87         19.11         8.49 o                         
  -7   0  14          0.84         -9.39         9.39 o                         
  -6   0  14        292.61        281.86        27.74 o                         
  -5   0  14        123.18        125.03        18.73 o                         
  -4   0  14        150.03        128.85        12.72 o                         
  -3   0  14         63.20         53.85        11.37 o                         
  -2   0  14        296.17        296.37        28.93 o                         
  -1   0  14        146.91        132.45        19.82 o                         
   0   0  14         26.15         41.08        12.03 o                         
   1   0  14         37.08         13.99         7.51 o                         
   2   0  14        304.38        356.79        34.99 o                         
 -15   1  14        171.13        201.90        14.31 o                         
 -14   1  14         59.38         62.18        11.18 o                         
 -13   1  14        170.35        178.60        10.69 o                         
 -12   1  14         40.41         38.17         4.95 o                         
 -11   1  14        110.74        128.83         8.47 o                         
 -10   1  14        500.38        506.24        14.94 o                         
  -9   1  14         28.34         21.48         3.47 o                         
  -8   1  14        369.88        388.19        18.82 o                         
  -7   1  14        375.38        399.49        18.86 o                         
  -6   1  14        115.52        118.88         8.24 o                         
  -5   1  14       1166.12       1201.53        33.61 o                         
  -4   1  14         38.03         24.25         5.21 o                         
  -3   1  14        331.87        298.71        19.54 o                         
  -2   1  14         44.61         45.35         8.24 o                         
  -1   1  14         37.38         45.18        13.94 o                         
   0   1  14         81.04        102.61        12.90 o                         
   1   1  14        113.27        137.54        15.06 o                         
   2   1  14         20.84         28.89         8.41 o                         
 -15   2  14         62.74         74.07         8.81 o                         
 -14   2  14        100.20        104.73        10.20 o                         
 -13   2  14        112.50        122.69        10.81 o                         
 -12   2  14        390.19        392.58        23.94 o                         
 -11   2  14          0.10         -1.73         4.07 o                         
 -10   2  14         90.63         89.63         7.16 o                         
  -9   2  14          2.20         -1.83         4.50 o                         
  -8   2  14         19.64         16.93         4.61 o                         
  -7   2  14        524.46        554.82        22.63 o                         
  -6   2  14         71.18         72.99         6.28 o                         
  -5   2  14         97.97        100.61         6.91 o                         
  -4   2  14         12.80          9.91         3.37 o                         
  -3   2  14         36.28         29.30         6.20 o                         
  -2   2  14        391.65        396.79        18.96 o                         
  -1   2  14         89.94         79.93         8.71 o                         
   0   2  14         19.63         24.91         7.84 o                         
   1   2  14         74.60         80.86         9.17 o                         
 -14   3  14          3.87         11.25         4.80 o                         
 -13   3  14        186.50        169.55        15.90 o                         
 -12   3  14        151.84        154.62        14.56 o                         
 -11   3  14          4.11          3.08         3.83 o                         
 -10   3  14        262.79        275.76        16.23 o                         
  -9   3  14        132.84        144.42        11.66 o                         
  -8   3  14       1272.03       1239.42        35.81 o                         
  -7   3  14        299.66        291.74        16.20 o                         
  -6   3  14          0.08         -1.36         3.21 o                         
  -5   3  14        507.25        533.94        15.57 o                         
  -4   3  14          1.31         -0.08         2.30 o                         
  -3   3  14        235.03        227.88        16.78 o                         
  -2   3  14        774.17        783.19        32.76 o                         
  -1   3  14         84.54         85.73         9.15 o                         
   0   3  14        137.64        128.76        11.11 o                         
   1   3  14         79.88         79.12         9.05 o                         
 -14   4  14        645.12        711.10        31.96 o                         
 -13   4  14        515.62        594.57        41.84 o                         
 -12   4  14          2.87          9.62         5.06 o                         
 -11   4  14        120.05        128.78        11.58 o                         
 -10   4  14        262.33        247.94        15.31 o                         
  -9   4  14        198.87        195.36        14.17 o                         
  -8   4  14         24.41         18.83         5.51 o                         
  -7   4  14          6.04         -0.73         3.51 o                         
  -6   4  14        379.61        398.11        13.49 o                         
  -5   4  14         47.26         56.39         5.20 o                         
  -4   4  14         82.94         89.11         7.86 o                         
  -3   4  14        679.86        693.46        25.88 o                         
  -2   4  14         32.64         26.38         8.52 o                         
  -1   4  14        455.38        504.24        25.99 o                         
   0   4  14          0.38         -0.75        13.24 o                         
 -12   5  14        207.48        207.40        17.53 o                         
 -11   5  14        206.52        202.90        17.17 o                         
 -10   5  14        973.33       1032.26        33.17 o                         
  -9   5  14         67.12         48.98         7.22 o                         
  -8   5  14         93.37         94.17         9.46 o                         
  -7   5  14        240.58        236.23        12.31 o                         
  -6   5  14         13.26         10.28         3.86 o                         
  -5   5  14        170.04        190.16         9.44 o                         
  -4   5  14         97.73        107.24         8.95 o                         
  -3   5  14        168.77        191.33        12.13 o                         
  -2   5  14        175.93        175.34        14.89 o                         
  -1   5  14        105.26         94.88        36.47 o                         
 -11   6  14        543.29        594.14        39.21 o                         
 -10   6  14         69.63         76.39        10.84 o                         
  -9   6  14        154.63        179.36        15.38 o                         
  -8   6  14         18.02          4.40         4.08 o                         
  -7   6  14          8.72          4.57         5.78 o                         
  -6   6  14         59.76         53.60         6.99 o                         
  -5   6  14        214.02        226.70        23.33 o                         
  -4   6  14        120.04        120.52        12.56 o                         
  -3   6  14        350.12        268.95        25.09 o                         
 -14   1  15          3.59          5.94         3.43 o                         
 -13   1  15          0.45          2.37         3.54 o                         
 -12   1  15         94.95         95.48         6.50 o                         
 -11   1  15         53.97         55.86         6.64 o                         
 -10   1  15         36.98         31.21         6.08 o                         
  -9   1  15         19.71         13.03         6.96 o                         
  -8   1  15        644.60        659.14        25.97 o                         
  -7   1  15        116.89        130.03        11.35 o                         
  -6   1  15         24.61         23.11         9.62 o                         
  -5   1  15          3.97         -1.76         5.54 o                         
  -4   1  15         20.90         36.91        10.60 o                         
  -3   1  15          7.14         -0.84         7.00 o                         
  -2   1  15        133.22        131.38        16.20 o                         
  -1   1  15        152.82        165.23        16.20 o                         
   0   1  15          1.06         10.18         6.45 o                         
 -14   2  15        155.80        186.00        14.06 o                         
 -13   2  15         64.41         69.00         8.56 o                         
 -12   2  15          5.39          1.11         3.73 o                         
 -11   2  15        129.12        134.75        11.88 o                         
 -10   2  15          9.14          7.96         4.41 o                         
  -9   2  15         38.25         31.17         7.73 o                         
  -8   2  15         62.46         60.87         8.14 o                         
  -7   2  15        177.56        177.33        13.35 o                         
  -6   2  15         16.60         21.57         5.30 o                         
  -5   2  15         11.41          4.36         3.14 o                         
  -4   2  15        110.52         97.66        11.74 o                         
  -3   2  15        142.66        128.51        13.24 o                         
  -2   2  15          9.21         18.06         6.63 o                         
  -1   2  15        197.30        201.84        14.39 o                         
 -13   3  15         12.90         11.01         6.35 o                         
 -12   3  15         73.90         78.46         9.31 o                         
 -11   3  15         84.21         88.60        10.18 o                         
 -10   3  15         89.04         97.32        10.15 o                         
  -9   3  15         35.53         54.04         9.34 o                         
  -8   3  15         22.16         15.64         5.57 o                         
  -7   3  15          1.69          0.29         3.31 o                         
  -6   3  15        107.55        102.54         8.41 o                         
  -5   3  15         15.55         15.14         3.73 o                         
  -4   3  15         71.59         40.20         7.03 o                         
  -3   3  15          0.37         -1.52         4.44 o                         
  -2   3  15          6.69          3.05         3.32 o                         
  -1   3  15        144.14        151.17        14.70 o                         
 -12   4  15          6.55         10.35         7.68 o                         
 -11   4  15        315.01        339.62        18.98 o                         
 -10   4  15         92.80        108.44        10.85 o                         
  -9   4  15         53.01         47.72        10.57 o                         
  -8   4  15          9.04          5.96         4.01 o                         
  -7   4  15         11.12          9.45         3.76 o                         
  -6   4  15          4.19          5.00         2.85 o                         
  -5   4  15         38.98         46.96         6.22 o                         
  -4   4  15         35.19         36.13         7.23 o                         
  -3   4  15          8.24         18.36         5.59 o                         
  -2   4  15          6.16         -3.28         3.28 o                         
 -11   5  15         63.37         67.28         9.13 o                         
 -10   5  15         60.94         47.00         9.15 o                         
  -9   5  15          1.07         -5.45         5.45 o                         
  -8   5  15         43.94         38.62         5.27 o                         
  -7   5  15         12.84          4.62         3.21 o                         
  -6   5  15         10.47          3.65         3.06 o                         
  -5   5  15          2.26         17.58         8.67 o                         
  -4   5  15        173.24        205.23        16.31 o                         
 -13   0  16         61.60         57.69         9.99 o                         
 -12   0  16        187.06        221.46        19.51 o                         
 -11   0  16        137.35        135.63        15.05 o                         
 -10   0  16          2.58         12.03         5.82 o                         
  -9   0  16        251.15        222.53        19.04 o                         
  -8   0  16         11.01         20.74        10.67 o                         
  -7   0  16        280.41        260.36        28.57 o                         
  -6   0  16         87.71         86.19        17.62 o                         
  -5   0  16         12.00         10.99         6.48 o                         
  -4   0  16          0.03          1.41         8.26 o                         
  -3   0  16         25.83         33.78        11.49 o                         
 -13   1  16         37.85         41.10         7.05 o                         
 -12   1  16        128.28        152.23        11.42 o                         
 -11   1  16          7.92          4.44         4.94 o                         
 -10   1  16        286.33        323.08        18.84 o                         
  -9   1  16         29.96         27.66         5.55 o                         
  -8   1  16        443.84        445.59        21.87 o                         
  -7   1  16        206.26        215.05        15.27 o                         
  -6   1  16          5.02         -0.12         5.67 o                         
  -5   1  16        108.06        103.26        12.81 o                         
  -4   1  16         46.50         64.06        14.81 o                         
  -3   1  16         81.85         94.23        12.57 o                         
 -12   2  16         26.84         21.33        10.48 o                         
 -11   2  16        365.18        390.64        20.83 o                         
 -10   2  16         82.10         87.52        10.03 o                         
  -9   2  16        142.62        135.82        12.09 o                         
  -8   2  16        173.98        163.50        13.06 o                         
  -7   2  16          5.87        -11.24        12.35 o                         
  -6   2  16        128.77        137.77        13.55 o                         
  -5   2  16         41.38         36.31         7.46 o                         
  -4   2  16         76.21         74.32        10.14 o                         
  -3   2  16         22.82         21.79         9.57 o                         
 -11   3  16         60.30         61.09         8.59 o                         
 -10   3  16        362.62        425.22        23.10 o                         
  -9   3  16        221.22        208.42        14.93 o                         
  -8   3  16         25.75         15.03         5.50 o                         
  -7   3  16        477.62        497.88        23.27 o                         
  -6   3  16          4.33          6.52         6.38 o                         
  -5   3  16        358.12        337.26        74.40 o                         
  -4   3  16        243.27        275.19        19.84 o                         
 -10   4  16         31.34         29.91         9.85 o                         
  -9   4  16         89.44        100.80        10.63 o                         
  -8   4  16        143.72        164.20        13.08 o                         
  -7   4  16         33.68         49.13         7.70 o                         
  -6   4  16        115.15        131.75        12.10 o                         
 -10   1  17          0.09          8.51         4.51 o                         
  -9   1  17          0.23          0.11         5.62 o                         
  -8   1  17         19.99         15.19         6.14 o                         
  -7   1  17          0.21          1.01         8.80 o                         
                                                                                
