# Supplementary material for: Crystal structure, PIXEL calculations of inter­molecular inter­action energies and solid-state characterization of the herbicide isoxaflutole
Source: Acta Crystallogr E Crystallogr Commun. 2022 Sep 6;78(Pt 10):979–83. doi: 10.1107/S2056989022008647 (PMC9535835; doi:10.1107/S2056989022008647)
Supplement: Supplementary file 3 [file e-78-00979-Isup3.mol]

  36 MOL           babel.mol           0
   1   8   3.1773   6.7952   0.3504O
   2  19   4.5023   7.0397  -0.1218N
   3   2   5.2740   6.6028   0.8175C
   4  13   6.2222   6.6502   0.7809H
   5   2   4.5567   6.0425   1.9146C
   6   2   3.2455   6.2034   1.5522C
   7   2   5.0600   5.4095   3.1281C
   8   9   4.3378   4.8722   3.9447O
   9   1   1.9825   5.8633   2.1911C
  10  13   2.0239   5.6865   3.1745H
  11   1   0.7021   6.4623   1.6858C
  12  13  -0.0008   6.6730   2.3503H
  13  13   0.7586   7.0950   0.9265H
  14   1   0.9848   5.0410   1.4153C
  15  13   1.2196   4.7865   0.4878H
  16  13   0.4600   4.3644   1.9121H
  17   2   6.5606   5.4079   3.3179C
  18   2   7.2056   6.0527   4.3805C
  19   2   8.5884   6.0356   4.4906C
  20  13   9.0159   6.4958   5.2033H
  21   2   9.3435   5.3443   3.5565C
  22   2   8.7259   4.6668   2.5247C
  23  13   9.2436   4.1721   1.9005H
  24   2   7.3446   4.7124   2.4047C
  25  13   6.9255   4.2587   1.6829H
  26  30   6.3269   6.9473   5.6430S
  27   9   7.2811   7.7886   6.2942O
  28   1  10.8413   5.3904   3.6689C
  29  16  11.2661   4.9836   4.8678F
  30   9   5.1641   7.5494   5.0602O
  31   1   5.8143   5.7094   6.7721C
  32  13   6.5997   5.2326   7.1129H
  33  13   5.2206   5.0769   6.3160H
  34  13   5.3357   6.1263   7.5188H
  35  16  11.4559   4.6234   2.7783F
  36  16  11.3075   6.6259   3.5082F
  38 MOL
   1   1   2            1
   2   1   6            1
   3   2   3            2
   4   3   4            1
   5   3   5            1
   6   5   6            2
   7   5   7            1
   8   6   9            1
   9   7   8            2
  10   7  17            1
  11   9  10            1
  12   9  11            1
  13   9  14            1
  14  11  12            1
  15  11  13            1
  16  11  14            1
  17  14  15            1
  18  14  16            1
  19  17  18            2
  20  17  24            1
  21  18  19            1
  22  18  26            1
  23  19  20            1
  24  19  21            2
  25  21  22            1
  26  21  28            1
  27  22  23            1
  28  22  24            2
  29  24  25            1
  30  26  27            2
  31  26  30            2
  32  26  31            1
  33  28  29            1
  34  28  35            1
  35  28  36            1
  36  31  32            1
  37  31  33            1
  38  31  34            1
   0 MOL
